# Supplementary material for: Identification of PKN2 and MOB4 as Coordinators of Collective Cell Migration
Source: Adv Sci (Weinh). 2025 Nov 23;13(8):e02907. doi: 10.1002/advs.202502907 (PMC12884785; doi:10.1002/advs.202502907)
Supplement: Supplementary file 2 — Supplemental Video 1‐11 [file ADVS-13-e02907-s001.zip]

Archive with 11 entries (11 files):
- Video S1 PKN2 migration v2.avi
- Video S10 MOB4 vector angles.avi
- Video S11 YAP rescue vectors.avi
- Video S2 PKN2 tracking.avi
- Video S3 MOB4 migration.avi
- Video S4 MOB4 examples.avi
- Video S5 PKN2 KO single cell.avi
- Video S6 MOB4 KO single cell.avi
- Video S7 localisation.avi
- Video S8 MOB4 at the front.avi
- Video S9 EDTA migration.avi
