# Supplementary material for: Identification of PKN2 and MOB4 as Coordinators of Collective Cell Migration
Source: Adv Sci (Weinh). 2025 Nov 23;13(8):e02907. doi: 10.1002/advs.202502907 (PMC12884785; doi:10.1002/advs.202502907)
Supplement: Supplementary file 3 — Supplemental DataFile [file ADVS-13-e02907-s003.xlsx]

## Sheet: Fig 2B-D + S2A-B +S4
LOCAL ORDER PARAMETER
	1st experiment
Parental	0.7343	0.7404	0.7116	0.7413	0.6614	0.5917	0.6427	0.6445	0.6392	0.7134	0.6823	0.7716	0.7591	0.7862	0.8314	0.8238	0.8731	0.8627	0.8868	0.859	0.8505	0.8679	0.8684	0.8925	0.9002	0.8961	0.8659	0.8796	0.8629	0.8673	0.8651	0.8881	0.8979	0.9092	0.9201	0.9207	0.9187	0.9103	0.9073	0.8997	0.8739	0.8763	0.8841	0.8789	0.8894	0.9088	0.9094	0.9233	0.9182
	0.8948	0.9129	0.9158	0.9269	0.9194	0.889	0.9229	0.9033	0.8774	0.9296	0.8505	0.879	0.8656	0.8795	0.9428	0.9511	0.9575	0.9449	0.9643	0.9559	0.9621	0.9628	0.9511	0.9452	0.9528	0.958	0.9587	0.9655	0.9684	0.9695	0.9742	0.9636	0.9696	0.9783	0.9746	0.9723	0.9662	0.9643	0.9698	0.9621	0.9621	0.9544	0.9508	0.9584	0.9524	0.9517	0.9454	0.9481	0.9373
	0.9479	0.9686	0.9664	0.9739	0.9409	0.9381	0.9521	0.9544	0.914	0.9592	0.9131	0.9189	0.9517	0.9335	0.954	0.9576	0.9687	0.9619	0.9745	0.9693	0.9743	0.9772	0.9728	0.983	0.9681	0.9812	0.9739	0.9752	0.9744	0.9786	0.9816	0.9712	0.9722	0.9787	0.9776	0.9773	0.9805	0.983	0.9874	0.976	0.9793	0.971	0.9624	0.9824	0.9787	0.98	0.9733	0.9713	0.9695
	0.8528	0.8557	0.9136	0.9483	0.9	0.8946	0.9274	0.9112	0.8971	0.9469	0.9181	0.9502	0.9365	0.94	0.9528	0.9441	0.9569	0.9548	0.9736	0.9623	0.973	0.9811	0.9725	0.9786	0.9708	0.9763	0.9706	0.9765	0.9721	0.9796	0.9812	0.9693	0.978	0.9779	0.9789	0.979	0.9762	0.9772	0.9776	0.9722	0.9808	0.973	0.9649	0.9816	0.9791	0.9808	0.9787	0.9744	0.97
	0.7435	0.7675	0.8351	0.8772	0.7743	0.7241	0.8226	0.801	0.7956	0.8576	0.7817	0.8959	0.8687	0.9157	0.9496	0.9397	0.9563	0.9492	0.9698	0.9687	0.9656	0.9563	0.9423	0.9644	0.9586	0.974	0.9638	0.9699	0.9631	0.9758	0.9791	0.9574	0.9677	0.976	0.974	0.9728	0.9746	0.9747	0.9713	0.9661	0.9718	0.9666	0.962	0.9733	0.9752	0.978	0.9739	0.969	0.9684
	0.714	0.7502	0.8036	0.8717	0.6998	0.5252	0.6924	0.6651	0.5919	0.7618	0.5221	0.7679	0.7942	0.8319	0.8911	0.8687	0.9188	0.9135	0.9517	0.9365	0.939	0.9384	0.9076	0.948	0.9443	0.9662	0.9428	0.9575	0.94	0.9646	0.9737	0.9603	0.9722	0.9662	0.9665	0.9672	0.9695	0.972	0.9685	0.9661	0.9712	0.9657	0.9585	0.9723	0.9711	0.973	0.9711	0.9727	0.971
	0.7423	0.6736	0.7925	0.8657	0.7087	0.4458	0.5471	0.5158	0.3772	0.6275	0.3286	0.59	0.5858	0.6019	0.7806	0.8016	0.8797	0.8705	0.9351	0.9113	0.9256	0.9281	0.8861	0.9335	0.9155	0.9512	0.9321	0.9516	0.9297	0.9554	0.9668	0.9389	0.9571	0.9587	0.9553	0.9581	0.9546	0.9539	0.9578	0.963	0.9741	0.9691	0.9589	0.9693	0.9741	0.9772	0.9778	0.9771	0.9744
	0.6185	0.6088	0.7098	0.7849	0.6506	0.2613	0.4612	0.3913	0.3661	0.5568	0.1775	0.5471	0.4326	0.4189	0.6666	0.6393	0.76	0.767	0.8377	0.7725	0.8213	0.869	0.8229	0.8779	0.8546	0.9457	0.8991	0.9403	0.904	0.9478	0.9443	0.9045	0.9323	0.9298	0.9341	0.9273	0.931	0.927	0.9351	0.9318	0.9533	0.9405	0.9337	0.9571	0.9674	0.9726	0.9717	0.9752	0.9744
	0.4135	0.4087	0.6476	0.8033	0.602	0.3167	0.3887	0.3477	0.1843	0.4816	0.0509	0.4279	0.321	0.3202	0.632	0.5775	0.7048	0.6618	0.7694	0.6031	0.7235	0.7955	0.7464	0.7916	0.6984	0.8621	0.7879	0.9153	0.8644	0.9296	0.9501	0.8853	0.9224	0.8984	0.919	0.9225	0.9283	0.9314	0.9269	0.9325	0.9505	0.9287	0.8904	0.9288	0.9275	0.9426	0.9487	0.9528	0.9623
	0.4473	0.5058	0.6409	0.796	0.5952	0.3195	0.406	0.2403	0.1409	0.3907	-0.0634	0.325	0.2218	0.2146	0.4398	0.3834	0.5206	0.466	0.6418	0.4023	0.6127	0.7236	0.589	0.628	0.4823	0.6937	0.572	0.7472	0.7004	0.8185	0.9213	0.7921	0.8676	0.8244	0.8783	0.9103	0.9028	0.9094	0.9167	0.9022	0.95	0.9234	0.8957	0.9286	0.9281	0.9367	0.9152	0.9304	0.934
	0.3922	0.3965	0.467	0.651	0.5505	0.2881	0.3784	0.2941	0.0951	0.329	-0.1779	0.2058	0.1026	0.0005	0.3052	0.224	0.2962	0.2876	0.4248	0.1574	0.3723	0.4636	0.3452	0.3631	0.3357	0.564	0.4081	0.6614	0.6134	0.6663	0.7731	0.6443	0.7707	0.7331	0.804	0.8724	0.8824	0.8775	0.8525	0.8528	0.9151	0.8766	0.846	0.9078	0.9134	0.9362	0.9207	0.9235	0.9257
	0.3757	0.4234	0.4912	0.6148	0.4051	0.1077	0.1536	0.1682	-0.086	0.1562	-0.3518	0.0545	-0.1294	-0.1494	0.0437	0.0395	0.1191	0.0322	0.2954	-0.115	0.2209	0.3233	0.1567	0.1766	0.0962	0.3987	0.2286	0.5907	0.5069	0.434	0.6263	0.4458	0.5706	0.7031	0.7008	0.7379	0.7188	0.7608	0.7717	0.721	0.8516	0.7955	0.7635	0.8513	0.8855	0.9057	0.8623	0.8769	0.8589
	0.3034	0.3429	0.4044	0.581	0.2879	0.026	0.0819	0.0074	-0.1343	0.054	-0.2516	0.0955	-0.0869	-0.1056	-0.037	-0.1023	-0.0673	-0.0545	0.1642	-0.1493	0.121	0.1803	-0.032	-0.1022	-0.2922	-0.0462	-0.0908	0.2052	0.2086	0.2333	0.3936	0.2682	0.3839	0.4973	0.5721	0.5958	0.5783	0.6885	0.7118	0.6136	0.7775	0.6981	0.6466	0.7883	0.7786	0.8059	0.7097	0.7796	0.7169
	0.1594	0.2446	0.3359	0.6203	0.4165	0.0431	0.0154	-0.1141	-0.206	-0.1528	-0.3106	0.0335	-0.1537	-0.1746	-0.064	-0.1336	-0.0813	-0.0906	0.0759	-0.2423	-0.0028	0.1231	-0.2161	-0.332	-0.3147	-0.2542	-0.3072	-0.1895	-0.2097	-0.0538	0.0748	0.0195	0.1107	0.1828	0.3243	0.4502	0.467	0.5053	0.5026	0.4545	0.6846	0.6082	0.5251	0.6727	0.6777	0.6773	0.579	0.6085	0.4606
	-0.0105	0.1261	0.1572	0.5006	0.3959	-0.0127	-0.1094	-0.4237	-0.4883	-0.3141	-0.5121	-0.2417	-0.4119	-0.406	-0.2657	-0.2497	-0.0633	-0.1176	-0.0531	-0.3949	-0.153	-0.1486	-0.4487	-0.5127	-0.5202	-0.5217	-0.5018	-0.3442	-0.4137	-0.4004	-0.2655	-0.1923	-0.1726	-0.1792	-0.01	0.0682	0.2476	0.2673	0.3039	0.2806	0.5573	0.4825	0.4485	0.6579	0.6472	0.6398	0.4418	0.5593	0.3571
	0.1559	0.2477	0.2664	0.4898	0.4062	-0.0411	-0.1356	-0.322	-0.5598	-0.3958	-0.6516	-0.3885	-0.4995	-0.5483	-0.4046	-0.4917	-0.2983	-0.3797	-0.2834	-0.62	-0.4512	-0.35	-0.5439	-0.6013	-0.6203	-0.5786	-0.5972	-0.4871	-0.4804	-0.4548	-0.3758	-0.3153	-0.256	-0.3805	-0.2906	-0.1085	-0.0324	-0.0313	-0.0559	-0.0179	0.2663	0.2023	0.2151	0.3704	0.4409	0.5181	0.3083	0.4595	0.1807
	0.1718	0.4719	0.3744	0.5104	0.5143	0.1338	0.1402	-0.2329	-0.6499	-0.4352	-0.7332	-0.4141	-0.6196	-0.7065	-0.5244	-0.5992	-0.482	-0.4893	-0.4097	-0.7379	-0.5658	-0.5211	-0.6284	-0.7318	-0.7217	-0.6279	-0.6887	-0.5548	-0.5683	-0.5384	-0.4343	-0.3717	-0.2927	-0.3459	-0.199	-0.1114	-0.0681	-0.1198	-0.119	-0.0785	0.1108	0.0809	0.0911	0.1906	0.3628	0.3799	0.213	0.3645	-0.0019
	NaN	NaN	NaN	NaN	NaN	NaN	NaN	NaN	NaN	NaN	NaN	NaN	NaN	NaN	NaN	NaN	NaN	NaN	-0.8765	-0.7104	-0.2324	-0.4816	-0.7647	-0.754	-0.729	-0.7086	-0.7476	-0.576	-0.5782	-0.5278	-0.412	-0.3606	-0.3183	-0.4457	-0.3314	-0.2117	-0.2551	-0.2739	-0.2388	-0.2188	0.0093	-0.0125	-0.0143	0.0602	0.2492	0.2883	0.191	0.3292	0.0885
	NaN	NaN	NaN	NaN	NaN	NaN	NaN	NaN	NaN	NaN	NaN	NaN	NaN	NaN	NaN	NaN	NaN	NaN	NaN	NaN	NaN	NaN	NaN	NaN	NaN	-0.9838	-0.5788	-0.3724	-0.3974	-0.2281	-0.2076	-0.1922	-0.1825	-0.2178	-0.1096	-0.0965	-0.096	-0.2821	-0.3058	-0.2764	-0.0468	-0.0931	-0.1009	-0.0364	0.129	0.1643	0.0118	0.1759	0.0001
	NaN	NaN	NaN	NaN	NaN	NaN	NaN	NaN	NaN	NaN	NaN	NaN	NaN	NaN	NaN	NaN	NaN	NaN	NaN	NaN	NaN	NaN	NaN	NaN	NaN	NaN	NaN	NaN	NaN	NaN	NaN	NaN	0.4252	0.8155	0.9108	0.465	0.5448	0.2595	0.0397	-0.0326	0.0283	-0.1881	-0.1493	-0.0872	0.2858	0.3406	0.2312	0.4141	0.1255
	NaN	NaN	NaN	NaN	NaN	NaN	NaN	NaN	NaN	NaN	NaN	NaN	NaN	NaN	NaN	NaN	NaN	NaN	NaN	NaN	NaN	NaN	NaN	NaN	NaN	NaN	NaN	NaN	NaN	NaN	NaN	NaN	NaN	NaN	NaN	NaN	NaN	NaN	NaN	NaN	NaN	0.6134	0.3321	-0.2907	-0.1495	0.2238	0.0766	0.4758	-0.2125
	NaN	NaN	NaN	NaN	NaN	NaN	NaN	NaN	NaN	NaN	NaN	NaN	NaN	NaN	NaN	NaN	NaN	NaN	NaN	NaN	NaN	NaN	NaN	NaN	NaN	NaN	NaN	NaN	NaN	NaN	NaN	NaN	NaN	NaN	NaN	NaN	NaN	NaN	NaN	NaN	NaN	NaN	NaN	NaN	NaN	NaN	NaN	NaN	NaN
	NaN	NaN	NaN	NaN	NaN	NaN	NaN	NaN	NaN	NaN	NaN	NaN	NaN	NaN	NaN	NaN	NaN	NaN	NaN	NaN	NaN	NaN	NaN	NaN	NaN	NaN	NaN	NaN	NaN	NaN	NaN	NaN	NaN	NaN	NaN	NaN	NaN	NaN	NaN	NaN	NaN	NaN	NaN	NaN	NaN	NaN	NaN	NaN	NaN
	NaN	NaN	NaN	NaN	NaN	NaN	NaN	NaN	NaN	NaN	NaN	NaN	NaN	NaN	NaN	NaN	NaN	NaN	NaN	NaN	NaN	NaN	NaN	NaN	NaN	NaN	NaN	NaN	NaN	NaN	NaN	NaN	NaN	NaN	NaN	NaN	NaN	NaN	NaN	NaN	NaN	NaN	NaN	NaN	NaN	NaN	NaN	NaN	NaN
	NaN	NaN	NaN	NaN	NaN	NaN	NaN	NaN	NaN	NaN	NaN	NaN	NaN	NaN	NaN	NaN	NaN	NaN	NaN	NaN	NaN	NaN	NaN	NaN	NaN	NaN	NaN	NaN	NaN	NaN	NaN	NaN	NaN	NaN	NaN	NaN	NaN	NaN	NaN	NaN	NaN	NaN	NaN	NaN	NaN	NaN	NaN	NaN	NaN
	NaN	NaN	NaN	NaN	NaN	NaN	NaN	NaN	NaN	NaN	NaN	NaN	NaN	NaN	NaN	NaN	NaN	NaN	NaN	NaN	NaN	NaN	NaN	NaN	NaN	NaN	NaN	NaN	NaN	NaN	NaN	NaN	NaN	NaN	NaN	NaN	NaN	NaN	NaN	NaN	NaN	NaN	NaN	NaN	NaN	NaN	NaN	NaN	NaN
	NaN	NaN	NaN	NaN	NaN	NaN	NaN	NaN	NaN	NaN	NaN	NaN	NaN	NaN	NaN	NaN	NaN	NaN	NaN	NaN	NaN	NaN	NaN	NaN	NaN	NaN	NaN	NaN	NaN	NaN	NaN	NaN	NaN	NaN	NaN	NaN	NaN	NaN	NaN	NaN	NaN	NaN	NaN	NaN	NaN	NaN	NaN	NaN	NaN
	NaN	NaN	NaN	NaN	NaN	NaN	NaN	NaN	NaN	NaN	NaN	NaN	NaN	NaN	NaN	NaN	NaN	NaN	NaN	NaN	NaN	NaN	NaN	NaN	NaN	NaN	NaN	NaN	NaN	NaN	NaN	NaN	NaN	NaN	NaN	NaN	NaN	NaN	NaN	NaN	NaN	NaN	NaN	NaN	NaN	NaN	NaN	NaN	NaN
	NaN	NaN	NaN	NaN	NaN	NaN	NaN	NaN	NaN	NaN	NaN	NaN	NaN	NaN	NaN	NaN	NaN	NaN	NaN	NaN	NaN	NaN	NaN	NaN	NaN	NaN	NaN	NaN	NaN	NaN	NaN	NaN	NaN	NaN	NaN	NaN	NaN	NaN	NaN	NaN	NaN	NaN	NaN	NaN	NaN	NaN	NaN	NaN	NaN
	NaN	NaN	NaN	NaN	NaN	NaN	NaN	NaN	NaN	NaN	NaN	NaN	NaN	NaN	NaN	NaN	NaN	NaN	NaN	NaN	NaN	NaN	NaN	NaN	NaN	NaN	NaN	NaN	NaN	NaN	NaN	NaN	NaN	NaN	NaN	NaN	NaN	NaN	NaN	NaN	NaN	NaN	NaN	NaN	NaN	NaN	NaN	NaN	NaN
	NaN	NaN	NaN	NaN	NaN	NaN	NaN	NaN	NaN	NaN	NaN	NaN	NaN	NaN	NaN	NaN	NaN	NaN	NaN	NaN	NaN	NaN	NaN	NaN	NaN	NaN	NaN	NaN	NaN	NaN	NaN	NaN	NaN	NaN	NaN	NaN	NaN	NaN	NaN	NaN	NaN	NaN	NaN	NaN	NaN	NaN	NaN	NaN	NaN
	0.6286	0.7343	0.7148	0.7357	0.6767	0.6022	0.5712	0.5691	0.5862	0.7087	0.6395	0.7017	0.6956	0.7156	0.7737	0.7587	0.7692	0.7558	0.8348	0.8251	0.8479	0.8641	0.862	0.8154	0.8334	0.8231	0.7318	0.7332	0.7568	0.7849	0.8266	0.8573	0.8681	0.8883	0.9051	0.9218	0.9148	0.9183	0.9036	0.8905	0.8878	0.8897	0.8908	0.882	0.9138	0.9095	0.9046	0.932	0.9091
	0.8739	0.8876	0.9158	0.9536	0.9305	0.8833	0.842	0.8446	0.859	0.8961	0.8241	0.8821	0.8531	0.9006	0.9488	0.942	0.9406	0.9108	0.9261	0.9218	0.9266	0.9234	0.8903	0.8938	0.894	0.9022	0.924	0.9092	0.9143	0.9316	0.9236	0.9418	0.9518	0.9437	0.9593	0.9444	0.9278	0.9519	0.9405	0.9513	0.9446	0.9466	0.9411	0.9305	0.954	0.9448	0.9437	0.9556	0.934
	0.9137	0.9285	0.9418	0.9403	0.9289	0.9009	0.8802	0.8846	0.8887	0.8927	0.8782	0.8999	0.898	0.9203	0.9412	0.9376	0.9349	0.9015	0.9118	0.9196	0.9362	0.9394	0.9094	0.9041	0.9125	0.8839	0.9112	0.8844	0.8799	0.9154	0.9005	0.9263	0.9384	0.9179	0.9364	0.9204	0.908	0.9313	0.9361	0.954	0.9482	0.9463	0.9394	0.9322	0.953	0.9547	0.9475	0.9622	0.9431
	0.7747	0.8258	0.8707	0.9016	0.902	0.8803	0.8448	0.8443	0.8564	0.8724	0.8476	0.8934	0.8705	0.9188	0.9342	0.9203	0.9225	0.8821	0.885	0.8782	0.9038	0.9129	0.8924	0.8871	0.8935	0.8711	0.8994	0.87	0.8684	0.9092	0.9045	0.9387	0.955	0.915	0.9374	0.9084	0.8945	0.9286	0.9298	0.9573	0.9509	0.9482	0.9341	0.9231	0.949	0.9489	0.9452	0.9542	0.9264
	0.6248	0.7098	0.7631	0.8358	0.8634	0.8317	0.8067	0.7919	0.8017	0.8227	0.7649	0.8393	0.8229	0.8644	0.904	0.8972	0.892	0.8504	0.8679	0.8702	0.9042	0.9179	0.886	0.8816	0.8813	0.8557	0.8959	0.874	0.8665	0.9116	0.8896	0.9243	0.9433	0.9054	0.9389	0.9131	0.8851	0.9301	0.9175	0.947	0.9428	0.9403	0.9251	0.9045	0.937	0.9369	0.9366	0.9549	0.9299
	0.6223	0.6707	0.7519	0.8156	0.8294	0.6944	0.6482	0.6324	0.654	0.7471	0.6486	0.7991	0.7654	0.8222	0.8637	0.8307	0.8337	0.7631	0.8199	0.7967	0.8672	0.886	0.829	0.8354	0.8299	0.7827	0.8273	0.7971	0.7885	0.8436	0.8131	0.8661	0.9098	0.8719	0.9214	0.8846	0.8469	0.9077	0.8926	0.9338	0.9288	0.9282	0.9172	0.8824	0.9311	0.9322	0.9189	0.9414	0.9123
	0.647	0.7233	0.7855	0.855	0.8679	0.6742	0.545	0.4754	0.4697	0.5807	0.3976	0.6021	0.601	0.6929	0.7795	0.7832	0.7686	0.7294	0.7903	0.7643	0.8252	0.8437	0.7895	0.8021	0.8101	0.7769	0.8104	0.7609	0.7629	0.8139	0.7829	0.8567	0.8952	0.8478	0.9175	0.8624	0.8182	0.8781	0.8577	0.9115	0.8993	0.8981	0.8694	0.8454	0.9082	0.9112	0.9051	0.9335	0.9002
	0.5707	0.6261	0.7168	0.784	0.7745	0.4549	0.4662	0.4554	0.4643	0.5752	0.3129	0.5077	0.4683	0.5141	0.6552	0.6185	0.6177	0.6192	0.7005	0.6338	0.7351	0.7817	0.6925	0.7443	0.7529	0.7516	0.8022	0.7704	0.753	0.8188	0.7655	0.8414	0.8673	0.8244	0.8904	0.8418	0.7797	0.8538	0.8384	0.9096	0.893	0.8838	0.8521	0.8142	0.9002	0.9054	0.8944	0.9251	0.8696
	0.5009	0.595	0.6993	0.7284	0.713	0.4099	0.387	0.4115	0.3975	0.5572	0.2818	0.4456	0.3963	0.4193	0.6377	0.5864	0.5768	0.5064	0.5946	0.4791	0.5843	0.6786	0.5584	0.6085	0.5913	0.6395	0.6893	0.6942	0.701	0.7624	0.7587	0.8343	0.8354	0.8014	0.8669	0.8284	0.7548	0.8396	0.8098	0.8653	0.861	0.8492	0.8239	0.7947	0.8705	0.8779	0.8597	0.9011	0.8363
	0.6115	0.7024	0.7467	0.8283	0.7925	0.557	0.5114	0.4213	0.3614	0.5017	0.307	0.518	0.489	0.4487	0.5555	0.4775	0.4475	0.4408	0.5798	0.4273	0.5877	0.6485	0.53	0.5622	0.4251	0.5218	0.4704	0.5333	0.6189	0.6881	0.7177	0.7918	0.766	0.7596	0.8256	0.8054	0.7341	0.8161	0.7881	0.8477	0.8475	0.8364	0.8096	0.7613	0.8492	0.8537	0.8278	0.8696	0.7954
	0.522	0.6497	0.7547	0.8426	0.7963	0.5974	0.5211	0.4563	0.3704	0.4919	0.2248	0.4492	0.4372	0.3723	0.5317	0.4386	0.3627	0.4021	0.5285	0.3016	0.4969	0.5685	0.3927	0.3673	0.3277	0.4637	0.3814	0.4504	0.5222	0.5427	0.6513	0.6992	0.6791	0.6761	0.7422	0.7421	0.6464	0.7391	0.7134	0.7777	0.7977	0.7773	0.7524	0.7162	0.8093	0.834	0.8135	0.8753	0.7847
	0.5244	0.606	0.674	0.7863	0.7748	0.5834	0.5225	0.4245	0.3528	0.4481	0.2129	0.4345	0.4147	0.3741	0.4504	0.3894	0.3592	0.2684	0.5438	0.252	0.4646	0.5481	0.2934	0.3159	0.223	0.3505	0.2941	0.3816	0.4473	0.3619	0.4117	0.5258	0.4684	0.6263	0.5852	0.6609	0.6418	0.6366	0.6817	0.7011	0.7701	0.7211	0.6874	0.6538	0.7927	0.7994	0.7512	0.8223	0.6937
	0.6222	0.7571	0.7834	0.8545	0.7721	0.499	0.4122	0.3189	0.301	0.3789	0.2019	0.4499	0.4131	0.3512	0.4259	0.3805	0.3406	0.2544	0.4049	0.1801	0.3535	0.4196	0.1919	0.1802	0.0914	0.2502	0.1674	0.204	0.3185	0.2802	0.3291	0.4068	0.4201	0.4989	0.5097	0.5805	0.5616	0.5998	0.6224	0.643	0.73	0.6916	0.6291	0.5746	0.6973	0.7489	0.6596	0.7854	0.5934
	0.4607	0.6704	0.6773	0.8019	0.7658	0.461	0.4107	0.2528	0.1737	0.3161	0.106	0.3661	0.3288	0.3449	0.4322	0.4207	0.4116	0.3377	0.505	0.2479	0.4515	0.5164	0.333	0.2816	0.1256	0.1573	0.0963	0.0739	0.126	0.1027	0.135	0.2828	0.3668	0.4036	0.452	0.4956	0.4976	0.4869	0.5221	0.5515	0.6314	0.6002	0.5571	0.4882	0.6537	0.6709	0.5816	0.67	0.4804
	0.3281	0.5998	0.6202	0.8043	0.7889	0.4595	0.32	0.092	-0.0096	0.2037	0.0225	0.2421	0.2328	0.2659	0.3711	0.3657	0.3404	0.2641	0.4086	0.1603	0.3622	0.3532	0.0905	0.1439	0.0376	0.0156	-0.0366	-0.0908	-0.0523	0.0279	0.0486	0.1729	0.2716	0.2312	0.3756	0.3567	0.3586	0.3894	0.4157	0.4876	0.6372	0.5854	0.4979	0.4861	0.5627	0.5984	0.5108	0.6731	0.3784
	0.2355	0.5188	0.5613	0.7639	0.7666	0.4103	0.2722	0.1138	0.0033	0.2085	-0.0483	0.232	0.2359	0.1552	0.233	0.1652	0.1315	0.0969	0.3115	0.0042	0.1888	0.2705	0.017	0.0452	-0.0687	0.0036	-0.0377	-0.0641	0.0145	0.0447	0.0563	0.1618	0.2398	0.1395	0.2128	0.1774	0.1839	0.2471	0.2909	0.4135	0.496	0.4518	0.4077	0.3819	0.5257	0.5755	0.3832	0.5814	0.3018
	0.1983	0.5648	0.5556	0.6648	0.6937	0.3575	0.2382	0.085	-0.0437	0.0817	-0.2809	0.0333	0.0526	-0.0493	0.103	0.0747	0.0558	0.0585	0.1927	-0.0849	0.0496	0.072	-0.1025	-0.1019	-0.1539	-0.0979	-0.1232	-0.0904	-0.0348	-0.0558	-0.0076	0.1067	0.1621	0.0315	0.1709	0.2218	0.2241	0.2114	0.2606	0.3565	0.4688	0.4285	0.3515	0.3158	0.4865	0.5098	0.3578	0.5935	0.2555
	0.288	0.6728	0.7792	0.9582	0.8509	0.48	0.2034	0.0708	-0.0781	0.1433	-0.0407	0.2974	0.3393	0.2621	0.3673	0.3547	0.3187	0.326	0.5848	0.1335	0.4007	0.427	0.0809	0.0748	-0.0465	0.0537	-0.0688	-0.0381	0.012	-0.0234	0.0584	0.102	0.1011	0.0264	0.0592	0.0838	0.1586	0.1009	0.1438	0.2552	0.3587	0.3195	0.2773	0.2959	0.4751	0.5068	0.4101	0.5571	0.2182
	NaN	NaN	NaN	NaN	NaN	NaN	NaN	NaN	NaN	NaN	NaN	NaN	NaN	NaN	NaN	NaN	NaN	NaN	NaN	NaN	NaN	NaN	NaN	NaN	NaN	-0.2906	0.3615	0.4818	0.5249	0.4473	0.2813	0.3535	0.3711	0.3516	0.2301	0.2028	0.1729	0.047	0.073	0.2272	0.2902	0.2368	0.2025	0.2363	0.3874	0.4291	0.3394	0.5951	0.2925
	NaN	NaN	NaN	NaN	NaN	NaN	NaN	NaN	NaN	NaN	NaN	NaN	NaN	NaN	NaN	NaN	NaN	NaN	NaN	NaN	NaN	NaN	NaN	NaN	NaN	NaN	NaN	NaN	NaN	NaN	NaN	NaN	NaN	NaN	NaN	NaN	NaN	0.9879	0.4919	0.5933	0.3199	0.1716	0.0972	0.2573	0.5384	0.5952	0.4075	0.495	0.3036
	NaN	NaN	NaN	NaN	NaN	NaN	NaN	NaN	NaN	NaN	NaN	NaN	NaN	NaN	NaN	NaN	NaN	NaN	NaN	NaN	NaN	NaN	NaN	NaN	NaN	NaN	NaN	NaN	NaN	NaN	NaN	NaN	NaN	NaN	NaN	NaN	NaN	NaN	NaN	NaN	NaN	NaN	NaN	NaN	0.9474	0.9869	0.9058	0.7301	0.3184
	NaN	NaN	NaN	NaN	NaN	NaN	NaN	NaN	NaN	NaN	NaN	NaN	NaN	NaN	NaN	NaN	NaN	NaN	NaN	NaN	NaN	NaN	NaN	NaN	NaN	NaN	NaN	NaN	NaN	NaN	NaN	NaN	NaN	NaN	NaN	NaN	NaN	NaN	NaN	NaN	NaN	NaN	NaN	NaN	NaN	NaN	NaN	NaN	NaN
	NaN	NaN	NaN	NaN	NaN	NaN	NaN	NaN	NaN	NaN	NaN	NaN	NaN	NaN	NaN	NaN	NaN	NaN	NaN	NaN	NaN	NaN	NaN	NaN	NaN	NaN	NaN	NaN	NaN	NaN	NaN	NaN	NaN	NaN	NaN	NaN	NaN	NaN	NaN	NaN	NaN	NaN	NaN	NaN	NaN	NaN	NaN	NaN	NaN
	NaN	NaN	NaN	NaN	NaN	NaN	NaN	NaN	NaN	NaN	NaN	NaN	NaN	NaN	NaN	NaN	NaN	NaN	NaN	NaN	NaN	NaN	NaN	NaN	NaN	NaN	NaN	NaN	NaN	NaN	NaN	NaN	NaN	NaN	NaN	NaN	NaN	NaN	NaN	NaN	NaN	NaN	NaN	NaN	NaN	NaN	NaN	NaN	NaN
	NaN	NaN	NaN	NaN	NaN	NaN	NaN	NaN	NaN	NaN	NaN	NaN	NaN	NaN	NaN	NaN	NaN	NaN	NaN	NaN	NaN	NaN	NaN	NaN	NaN	NaN	NaN	NaN	NaN	NaN	NaN	NaN	NaN	NaN	NaN	NaN	NaN	NaN	NaN	NaN	NaN	NaN	NaN	NaN	NaN	NaN	NaN	NaN	NaN
	NaN	NaN	NaN	NaN	NaN	NaN	NaN	NaN	NaN	NaN	NaN	NaN	NaN	NaN	NaN	NaN	NaN	NaN	NaN	NaN	NaN	NaN	NaN	NaN	NaN	NaN	NaN	NaN	NaN	NaN	NaN	NaN	NaN	NaN	NaN	NaN	NaN	NaN	NaN	NaN	NaN	NaN	NaN	NaN	NaN	NaN	NaN	NaN	NaN
	NaN	NaN	NaN	NaN	NaN	NaN	NaN	NaN	NaN	NaN	NaN	NaN	NaN	NaN	NaN	NaN	NaN	NaN	NaN	NaN	NaN	NaN	NaN	NaN	NaN	NaN	NaN	NaN	NaN	NaN	NaN	NaN	NaN	NaN	NaN	NaN	NaN	NaN	NaN	NaN	NaN	NaN	NaN	NaN	NaN	NaN	NaN	NaN	NaN
	NaN	NaN	NaN	NaN	NaN	NaN	NaN	NaN	NaN	NaN	NaN	NaN	NaN	NaN	NaN	NaN	NaN	NaN	NaN	NaN	NaN	NaN	NaN	NaN	NaN	NaN	NaN	NaN	NaN	NaN	NaN	NaN	NaN	NaN	NaN	NaN	NaN	NaN	NaN	NaN	NaN	NaN	NaN	NaN	NaN	NaN	NaN	NaN	NaN
	NaN	NaN	NaN	NaN	NaN	NaN	NaN	NaN	NaN	NaN	NaN	NaN	NaN	NaN	NaN	NaN	NaN	NaN	NaN	NaN	NaN	NaN	NaN	NaN	NaN	NaN	NaN	NaN	NaN	NaN	NaN	NaN	NaN	NaN	NaN	NaN	NaN	NaN	NaN	NaN	NaN	NaN	NaN	NaN	NaN	NaN	NaN	NaN	NaN
	NaN	NaN	NaN	NaN	NaN	NaN	NaN	NaN	NaN	NaN	NaN	NaN	NaN	NaN	NaN	NaN	NaN	NaN	NaN	NaN	NaN	NaN	NaN	NaN	NaN	NaN	NaN	NaN	NaN	NaN	NaN	NaN	NaN	NaN	NaN	NaN	NaN	NaN	NaN	NaN	NaN	NaN	NaN	NaN	NaN	NaN	NaN	NaN	NaN
	NaN	NaN	NaN	NaN	NaN	NaN	NaN	NaN	NaN	NaN	NaN	NaN	NaN	NaN	NaN	NaN	NaN	NaN	NaN	NaN	NaN	NaN	NaN	NaN	NaN	NaN	NaN	NaN	NaN	NaN	NaN	NaN	NaN	NaN	NaN	NaN	NaN	NaN	NaN	NaN	NaN	NaN	NaN	NaN	NaN	NaN	NaN	NaN	NaN
	0.7054	0.7855	0.7929	0.8071	0.7398	0.6797	0.66	0.6373	0.6747	0.7302	0.6642	0.7021	0.6959	0.7316	0.7556	0.7435	0.7401	0.7232	0.7936	0.7984	0.8107	0.8408	0.8025	0.816	0.8194	0.8283	0.7222	0.764	0.7724	0.7595	0.7922	0.8087	0.7706	0.8419	0.8384	0.8492	0.8732	0.8818	0.844	0.8401	0.8436	0.9052	0.9117	0.8983	0.8971	0.9131	0.9023	0.9046	0.9184
	0.9422	0.9421	0.9617	0.9625	0.9463	0.8763	0.8348	0.8031	0.8175	0.8615	0.7766	0.8501	0.8262	0.8773	0.9306	0.9181	0.922	0.8903	0.9141	0.9103	0.9117	0.9098	0.8655	0.8666	0.8814	0.8821	0.9071	0.909	0.9204	0.9105	0.9364	0.9156	0.926	0.9545	0.9619	0.9614	0.9365	0.9328	0.9289	0.9344	0.9411	0.9408	0.9441	0.9414	0.9413	0.9355	0.9235	0.9482	0.947
	0.8266	0.8814	0.9188	0.9305	0.9258	0.8987	0.8608	0.8589	0.8658	0.8835	0.8552	0.8886	0.8789	0.905	0.9384	0.936	0.9331	0.8973	0.9102	0.903	0.921	0.9254	0.89	0.8939	0.9007	0.8699	0.8938	0.8675	0.8704	0.9149	0.8958	0.9331	0.9521	0.9306	0.9448	0.9293	0.9173	0.9374	0.94	0.959	0.9564	0.9545	0.9514	0.9434	0.9697	0.964	0.9606	0.972	0.9533
	0.7414	0.7984	0.8438	0.888	0.893	0.8666	0.8272	0.829	0.8426	0.8588	0.8186	0.8652	0.8481	0.8974	0.9253	0.9115	0.9133	0.8661	0.8748	0.8735	0.9031	0.9068	0.8759	0.8748	0.8852	0.863	0.8911	0.8618	0.8617	0.9052	0.8893	0.9214	0.9335	0.9027	0.9334	0.9071	0.8898	0.9329	0.9312	0.9584	0.9518	0.9495	0.9311	0.914	0.9423	0.9418	0.9385	0.9522	0.9349
	0.6167	0.713	0.7564	0.8134	0.8366	0.7626	0.7588	0.7485	0.7629	0.7871	0.7183	0.8354	0.8153	0.8694	0.8971	0.8873	0.8777	0.8245	0.8436	0.8477	0.8884	0.9065	0.8749	0.872	0.8767	0.8461	0.884	0.8639	0.8612	0.8956	0.8838	0.9203	0.9348	0.9068	0.932	0.914	0.881	0.9188	0.9211	0.9509	0.9522	0.9454	0.927	0.8975	0.9385	0.9392	0.9338	0.9503	0.9179
	0.6312	0.7	0.7831	0.8524	0.8614	0.7036	0.6011	0.5945	0.594	0.6767	0.5604	0.6926	0.669	0.7544	0.8205	0.8034	0.8155	0.7499	0.8113	0.7917	0.8637	0.8859	0.8252	0.824	0.8328	0.7767	0.8093	0.7786	0.7651	0.8362	0.8185	0.884	0.9087	0.8862	0.9215	0.8897	0.8553	0.9033	0.8836	0.9182	0.914	0.9121	0.9	0.871	0.9124	0.9202	0.9109	0.9382	0.9003
	0.6102	0.6298	0.7396	0.8109	0.8193	0.6355	0.5111	0.4759	0.4942	0.5918	0.4182	0.6014	0.5784	0.6597	0.7316	0.7476	0.7376	0.726	0.7854	0.7495	0.8149	0.8297	0.765	0.7894	0.7868	0.7563	0.8019	0.755	0.7524	0.8187	0.7819	0.8499	0.8956	0.8405	0.9098	0.8555	0.7964	0.8659	0.8552	0.8999	0.8984	0.8959	0.8761	0.8549	0.9145	0.9117	0.8957	0.9203	0.8781
	0.5354	0.6481	0.7305	0.8108	0.7921	0.4529	0.4464	0.4565	0.4584	0.6037	0.3377	0.5527	0.5	0.5687	0.6977	0.6362	0.629	0.596	0.6707	0.5875	0.7117	0.755	0.665	0.7374	0.7323	0.7494	0.7727	0.7311	0.7309	0.7898	0.7443	0.8244	0.8552	0.8117	0.8705	0.8299	0.7661	0.8411	0.8326	0.8712	0.8779	0.8692	0.8383	0.7969	0.8862	0.9006	0.8861	0.9205	0.8505
	0.5438	0.6146	0.685	0.7279	0.7183	0.4499	0.4393	0.4037	0.3752	0.5234	0.2382	0.4445	0.4099	0.4149	0.5839	0.5428	0.5327	0.481	0.5691	0.4442	0.5317	0.6159	0.4873	0.5251	0.5148	0.5917	0.5809	0.6287	0.6442	0.7124	0.751	0.8155	0.7849	0.7857	0.8491	0.8092	0.7367	0.8058	0.793	0.8498	0.8415	0.8373	0.8167	0.7788	0.8547	0.8574	0.8243	0.8643	0.8062
	0.6006	0.6983	0.765	0.8348	0.7778	0.5276	0.4857	0.4013	0.3549	0.4749	0.2519	0.4409	0.4533	0.4048	0.5665	0.4601	0.3995	0.3976	0.5451	0.351	0.5306	0.6183	0.4865	0.4843	0.4056	0.5344	0.4832	0.559	0.627	0.6643	0.6974	0.7656	0.7526	0.7592	0.7834	0.8102	0.7298	0.8158	0.777	0.8319	0.8503	0.8381	0.8164	0.7693	0.8553	0.8648	0.844	0.8712	0.7971
	0.4972	0.6405	0.7195	0.8204	0.799	0.5898	0.5028	0.4159	0.362	0.4822	0.2596	0.4877	0.4496	0.4097	0.5237	0.4469	0.4011	0.3746	0.5028	0.2932	0.4534	0.5231	0.3318	0.3244	0.2433	0.3184	0.2789	0.3678	0.4537	0.4985	0.5977	0.6429	0.6366	0.6499	0.6511	0.6905	0.6497	0.6937	0.7305	0.7533	0.7986	0.7589	0.7136	0.6572	0.7705	0.783	0.7243	0.7882	0.6289
	0.6234	0.7127	0.7416	0.8005	0.7675	0.5481	0.5051	0.4131	0.3589	0.4503	0.1862	0.4229	0.3923	0.3499	0.4072	0.3702	0.3365	0.2974	0.5158	0.2669	0.4719	0.5237	0.265	0.2556	0.1917	0.2626	0.2089	0.2047	0.2642	0.2813	0.3331	0.4601	0.4411	0.5192	0.5374	0.5893	0.5763	0.5556	0.5903	0.6072	0.6928	0.6518	0.6218	0.5661	0.6666	0.6962	0.5944	0.6956	0.4368
	0.5282	0.6957	0.7388	0.8485	0.7745	0.513	0.4104	0.3428	0.2748	0.3841	0.2051	0.4441	0.3921	0.3225	0.4226	0.3549	0.3095	0.2162	0.4529	0.1584	0.3969	0.5014	0.2342	0.2209	0.1078	0.2337	0.1242	0.1703	0.2282	0.1519	0.1469	0.2674	0.3303	0.3426	0.3992	0.453	0.4633	0.4842	0.541	0.5571	0.666	0.6103	0.5513	0.5365	0.6115	0.6234	0.4934	0.6669	0.3697
	0.424	0.6362	0.6591	0.7957	0.7632	0.4617	0.3383	0.1783	0.1032	0.2501	0.0423	0.2988	0.2693	0.3142	0.4146	0.3667	0.343	0.2411	0.3736	0.1972	0.389	0.4345	0.2481	0.2469	0.1113	0.1307	0.0941	0.1061	0.1268	0.0685	0.1036	0.1853	0.2937	0.2984	0.3774	0.3753	0.4127	0.3779	0.4204	0.5121	0.6303	0.5844	0.5013	0.4555	0.5903	0.6212	0.5219	0.6702	0.3826
	0.2888	0.6186	0.6217	0.7873	0.7724	0.429	0.3066	0.0803	0.0284	0.2108	0.0436	0.3002	0.2558	0.2442	0.3094	0.3144	0.3027	0.2762	0.3856	0.1755	0.3182	0.3382	0.0921	0.1405	0.0443	0.0542	0.0352	-0.0581	0.0004	0.0606	0.0628	0.1801	0.2635	0.2321	0.3186	0.2828	0.3011	0.2864	0.3649	0.4504	0.5784	0.5336	0.4501	0.4299	0.6047	0.679	0.561	0.6842	0.4567
	0.2499	0.556	0.5782	0.7621	0.7816	0.4296	0.3081	0.1534	0.0086	0.2338	-0.0522	0.2478	0.2811	0.2221	0.28	0.2521	0.2235	0.1828	0.3691	0.0372	0.2356	0.2416	0.0126	0.0802	-0.0278	0.024	0.001	-0.0589	0.0158	0.0862	0.0984	0.2106	0.2605	0.1607	0.2333	0.2039	0.1758	0.1806	0.1959	0.3572	0.4397	0.4175	0.3153	0.3088	0.4941	0.5156	0.3709	0.5927	0.2962
	0.0985	0.4476	0.547	0.7068	0.7178	0.4076	0.2497	0.1353	0.0011	0.1202	-0.2058	0.1001	0.1085	0.0565	0.2215	0.2164	0.206	0.1809	0.4348	0.0767	0.2329	0.2908	0.0372	0.022	-0.0412	0.0469	0.0231	0.0239	0.0745	-0.0013	0.0446	0.1496	0.2032	0.1047	0.2057	0.2584	0.2245	0.1931	0.1887	0.2803	0.3205	0.2737	0.2191	0.2708	0.4406	0.457	0.3436	0.5342	0.2573
	NaN	NaN	NaN	0.564	0.7614	0.5717	NaN	-0.4076	-0.5002	-0.3125	-0.2916	-0.0249	0.1875	0.0351	0.3686	0.2473	0.2095	0.2007	0.3084	-0.0215	0.2469	0.2651	0.1039	0.0767	-0.1047	0.0591	-0.0831	0.0327	0.1566	0.127	0.234	0.329	0.3183	0.2644	0.2869	0.3189	0.3455	0.3188	0.2765	0.3386	0.3672	0.2985	0.2797	0.2459	0.4104	0.4749	0.4159	0.5918	0.275
	NaN	NaN	NaN	NaN	NaN	NaN	NaN	NaN	NaN	NaN	NaN	NaN	NaN	NaN	NaN	NaN	NaN	NaN	NaN	-0.971	-0.9635	NaN	NaN	NaN	NaN	NaN	-0.1395	0.7292	0.7991	0.0485	0.3472	0.5372	0.1661	0.5368	0.3493	0.442	0.3931	0.3539	0.4586	0.5699	0.6154	0.519	0.5084	0.4839	0.5956	0.6706	0.467	0.6349	0.4368
	NaN	NaN	NaN	NaN	NaN	NaN	NaN	NaN	NaN	NaN	NaN	NaN	NaN	NaN	NaN	NaN	NaN	NaN	NaN	NaN	NaN	NaN	NaN	NaN	NaN	NaN	NaN	NaN	NaN	NaN	NaN	NaN	NaN	NaN	NaN	NaN	NaN	NaN	NaN	NaN	NaN	0.1921	0.056	0.5072	0.6952	0.7019	0.7021	0.9198	0.6609
	NaN	NaN	NaN	NaN	NaN	NaN	NaN	NaN	NaN	NaN	NaN	NaN	NaN	NaN	NaN	NaN	NaN	NaN	NaN	NaN	NaN	NaN	NaN	NaN	NaN	NaN	NaN	NaN	NaN	NaN	NaN	NaN	NaN	NaN	NaN	NaN	NaN	NaN	NaN	NaN	NaN	NaN	NaN	NaN	NaN	NaN	NaN	NaN	NaN
	NaN	NaN	NaN	NaN	NaN	NaN	NaN	NaN	NaN	NaN	NaN	NaN	NaN	NaN	NaN	NaN	NaN	NaN	NaN	NaN	NaN	NaN	NaN	NaN	NaN	NaN	NaN	NaN	NaN	NaN	NaN	NaN	NaN	NaN	NaN	NaN	NaN	NaN	NaN	NaN	NaN	NaN	NaN	NaN	NaN	NaN	NaN	NaN	NaN
	NaN	NaN	NaN	NaN	NaN	NaN	NaN	NaN	NaN	NaN	NaN	NaN	NaN	NaN	NaN	NaN	NaN	NaN	NaN	NaN	NaN	NaN	NaN	NaN	NaN	NaN	NaN	NaN	NaN	NaN	NaN	NaN	NaN	NaN	NaN	NaN	NaN	NaN	NaN	NaN	NaN	NaN	NaN	NaN	NaN	NaN	NaN	NaN	NaN
	NaN	NaN	NaN	NaN	NaN	NaN	NaN	NaN	NaN	NaN	NaN	NaN	NaN	NaN	NaN	NaN	NaN	NaN	NaN	NaN	NaN	NaN	NaN	NaN	NaN	NaN	NaN	NaN	NaN	NaN	NaN	NaN	NaN	NaN	NaN	NaN	NaN	NaN	NaN	NaN	NaN	NaN	NaN	NaN	NaN	NaN	NaN	NaN	NaN
	NaN	NaN	NaN	NaN	NaN	NaN	NaN	NaN	NaN	NaN	NaN	NaN	NaN	NaN	NaN	NaN	NaN	NaN	NaN	NaN	NaN	NaN	NaN	NaN	NaN	NaN	NaN	NaN	NaN	NaN	NaN	NaN	NaN	NaN	NaN	NaN	NaN	NaN	NaN	NaN	NaN	NaN	NaN	NaN	NaN	NaN	NaN	NaN	NaN
	NaN	NaN	NaN	NaN	NaN	NaN	NaN	NaN	NaN	NaN	NaN	NaN	NaN	NaN	NaN	NaN	NaN	NaN	NaN	NaN	NaN	NaN	NaN	NaN	NaN	NaN	NaN	NaN	NaN	NaN	NaN	NaN	NaN	NaN	NaN	NaN	NaN	NaN	NaN	NaN	NaN	NaN	NaN	NaN	NaN	NaN	NaN	NaN	NaN
	NaN	NaN	NaN	NaN	NaN	NaN	NaN	NaN	NaN	NaN	NaN	NaN	NaN	NaN	NaN	NaN	NaN	NaN	NaN	NaN	NaN	NaN	NaN	NaN	NaN	NaN	NaN	NaN	NaN	NaN	NaN	NaN	NaN	NaN	NaN	NaN	NaN	NaN	NaN	NaN	NaN	NaN	NaN	NaN	NaN	NaN	NaN	NaN	NaN
	NaN	NaN	NaN	NaN	NaN	NaN	NaN	NaN	NaN	NaN	NaN	NaN	NaN	NaN	NaN	NaN	NaN	NaN	NaN	NaN	NaN	NaN	NaN	NaN	NaN	NaN	NaN	NaN	NaN	NaN	NaN	NaN	NaN	NaN	NaN	NaN	NaN	NaN	NaN	NaN	NaN	NaN	NaN	NaN	NaN	NaN	NaN	NaN	NaN
	NaN	NaN	NaN	NaN	NaN	NaN	NaN	NaN	NaN	NaN	NaN	NaN	NaN	NaN	NaN	NaN	NaN	NaN	NaN	NaN	NaN	NaN	NaN	NaN	NaN	NaN	NaN	NaN	NaN	NaN	NaN	NaN	NaN	NaN	NaN	NaN	NaN	NaN	NaN	NaN	NaN	NaN	NaN	NaN	NaN	NaN	NaN	NaN	NaN
	NaN	NaN	NaN	NaN	NaN	NaN	NaN	NaN	NaN	NaN	NaN	NaN	NaN	NaN	NaN	NaN	NaN	NaN	NaN	NaN	NaN	NaN	NaN	NaN	NaN	NaN	NaN	NaN	NaN	NaN	NaN	NaN	NaN	NaN	NaN	NaN	NaN	NaN	NaN	NaN	NaN	NaN	NaN	NaN	NaN	NaN	NaN	NaN	NaN
	NaN	NaN	NaN	NaN	NaN	NaN	NaN	NaN	NaN	NaN	NaN	NaN	NaN	NaN	NaN	NaN	NaN	NaN	NaN	NaN	NaN	NaN	NaN	NaN	NaN	NaN	NaN	NaN	NaN	NaN	NaN	NaN	NaN	NaN	NaN	NaN	NaN	NaN	NaN	NaN	NaN	NaN	NaN	NaN	NaN	NaN	NaN	NaN	NaN
	0.1606	0.6378	0.4296	0.4744	0.4798	0.4433	0.533	0.3926	0.3907	0.3745	0.3348	0.5077	0.7132	0.7364	0.8216	0.8086	0.8138	0.7397	0.7067	0.7028	0.7612	0.7962	0.7985	0.7762	0.8017	0.7862	0.7984	0.7664	0.8403	0.8429	0.8022	0.812	0.6952	0.5347	0.7032	0.6447	0.7607	0.758	0.7685	0.7841	0.7082	0.7459	0.8155	0.8586	0.8238	0.8288	0.8413	0.8134	0.8798
	0.1513	0.6832	0.6128	0.6131	0.5892	0.5184	0.7039	0.6375	0.674	0.7067	0.681	0.7715	0.854	0.8014	0.8228	0.8066	0.7881	0.7643	0.7825	0.7535	0.8636	0.9131	0.8985	0.9045	0.9148	0.8988	0.917	0.9036	0.9375	0.9463	0.892	0.9206	0.861	0.7753	0.889	0.8507	0.9081	0.9126	0.9144	0.9494	0.9328	0.9225	0.9353	0.9613	0.9446	0.9469	0.9489	0.9088	0.944
	-0.2778	0.617	0.4303	0.4671	0.4771	0.4185	0.5811	0.4869	0.5445	0.5149	0.5005	0.6442	0.7825	0.7883	0.8108	0.7851	0.7708	0.681	0.725	0.6519	0.7828	0.8254	0.8218	0.8456	0.8663	0.856	0.8981	0.8733	0.8917	0.9093	0.8686	0.8987	0.8543	0.8174	0.8869	0.9017	0.9162	0.905	0.917	0.8788	0.9091	0.9269	0.9484	0.9639	0.9346	0.9595	0.9603	0.9278	0.9803
	-0.5989	0.3154	0.0249	0.0878	0.1197	0.0892	0.3346	0.2533	0.3608	0.2473	0.2261	0.4124	0.5498	0.5879	0.64	0.6493	0.6335	0.5948	0.6266	0.5662	0.7109	0.7918	0.7531	0.7643	0.7479	0.7562	0.8312	0.7933	0.8143	0.8853	0.8313	0.8773	0.8253	0.7188	0.8935	0.8758	0.9441	0.9452	0.9297	0.914	0.8974	0.9326	0.9472	0.9599	0.9371	0.9509	0.9416	0.9185	0.9585
	-0.5586	0.166	-0.1195	-0.0343	-0.0401	-0.1712	0.1018	0.0773	0.1576	0.0764	0.0685	0.1713	0.3882	0.432	0.4925	0.5542	0.5786	0.5181	0.5041	0.3792	0.5841	0.7223	0.6416	0.6227	0.5458	0.5563	0.7535	0.7585	0.8388	0.8877	0.796	0.8742	0.7611	0.6508	0.8804	0.8123	0.9427	0.9582	0.9226	0.88	0.8726	0.8316	0.8906	0.9175	0.875	0.91	0.9158	0.875	0.9559
	-0.5761	0.0752	-0.1949	-0.1188	-0.1426	-0.2136	0.0188	-0.1436	-0.0585	-0.1773	-0.2182	-0.052	0.2365	0.3578	0.4786	0.5205	0.5076	0.4245	0.3868	0.215	0.4111	0.7023	0.5422	0.5781	0.4596	0.4136	0.5251	0.5473	0.7727	0.8202	0.6802	0.8433	0.704	0.5042	0.8712	0.8662	0.9162	0.9244	0.8757	0.8513	0.8175	0.7534	0.8266	0.9094	0.8543	0.9206	0.8951	0.8313	0.949
	-0.5114	0.1481	-0.1992	-0.1702	-0.1819	-0.2395	0.0554	-0.1168	-0.0461	-0.1238	-0.3354	-0.1491	0.0827	0.221	0.338	0.467	0.3887	0.2828	0.172	0.0502	0.2538	0.5919	0.5066	0.5787	0.3542	0.3318	0.4634	0.4251	0.7411	0.8803	0.8035	0.8693	0.7054	0.5099	0.8179	0.7523	0.8877	0.9023	0.8657	0.7857	0.74	0.7486	0.8026	0.814	0.7542	0.8405	0.8496	0.7807	0.8921
	-0.5957	0.1573	-0.1488	-0.0684	-0.0627	-0.1754	0.044	-0.1224	-0.0392	-0.2476	-0.379	-0.217	0.0967	0.1398	0.3932	0.4476	0.3593	0.1637	0.1492	0.0327	0.1589	0.3651	0.2174	0.4679	0.2765	0.3196	0.4995	0.3892	0.7422	0.8221	0.7347	0.8571	0.5717	0.3575	0.8154	0.7101	0.8673	0.8384	0.7117	0.6433	0.7257	0.7175	0.7811	0.8423	0.6845	0.8039	0.7669	0.6684	0.916
	-0.6333	0.0389	-0.2423	-0.1482	-0.1024	-0.238	0.0996	-0.0876	-0.0579	-0.2111	-0.2845	-0.0457	0.2013	0.1121	0.2426	0.1349	0.1784	-0.0428	-0.1325	-0.1374	0	0.2831	0.1772	0.3158	-0.0303	0.0426	0.1827	0.1415	0.5327	0.6893	0.5608	0.741	0.3323	0.1031	0.8002	0.7266	0.8527	0.8547	0.8086	0.7363	0.6162	0.6047	0.7342	0.8467	0.6998	0.8138	0.718	0.5338	0.8965
	-0.6031	0.1374	-0.3263	-0.2102	-0.1621	-0.2471	-0.0141	-0.1536	0.0237	-0.1111	-0.1842	-0.0572	0.1233	0.2248	0.3934	0.3966	0.3191	0.0488	-0.0048	-0.0378	0.1058	0.4147	0.1832	0.2939	-0.0444	-0.0173	0.2426	0.1712	0.4992	0.6303	0.5194	0.6622	0.2489	0.0267	0.7441	0.6812	0.8243	0.8176	0.7531	0.6361	0.5531	0.4873	0.7383	0.8261	0.6826	0.7589	0.7315	0.5549	0.806
	-0.6098	0.1194	-0.1737	-0.1149	-0.1363	-0.3027	-0.0171	-0.2227	-0.1078	-0.1469	-0.1961	-0.0161	0.2076	0.3051	0.488	0.6468	0.5862	0.2523	0.0846	0.006	0.142	0.4822	0.3337	0.4485	0.1899	0.1467	0.3396	0.1588	0.5031	0.6194	0.5679	0.7663	0.3872	0.0923	0.7423	0.6428	0.8144	0.8048	0.7072	0.6016	0.3613	0.3943	0.6065	0.749	0.5718	0.7254	0.6765	0.517	0.8464
	-0.508	0.2564	-0.127	-0.0132	0.0577	-0.2165	0.099	-0.0625	-0.0391	-0.1003	-0.1932	0.0164	0.2557	0.2663	0.4164	0.4336	0.4913	0.3441	0.2869	0.0159	0.1233	0.4785	0.2616	0.4043	0.1849	0.1383	0.3244	0.1209	0.5692	0.7285	0.5533	0.6492	0.2928	-0.0909	0.6525	0.5219	0.7781	0.7096	0.6275	0.6077	0.4245	0.4134	0.5521	0.6645	0.5349	0.7206	0.7357	0.4989	0.8701
	-0.4485	0.3431	0.0646	0.1588	0.2513	0.1333	0.2359	0.068	0.1667	0.0089	-0.2061	-0.0284	0.2141	0.2413	0.3988	0.3398	0.3903	0.2112	0.0992	-0.0458	0.1184	0.3683	0.1233	0.2974	0.1338	0.0964	0.2692	0.0984	0.5467	0.7293	0.5997	0.7624	0.3512	-0.172	0.6105	0.5544	0.7634	0.7703	0.6298	0.5212	0.3998	0.4184	0.5142	0.687	0.3937	0.6065	0.607	0.4464	0.8231
	-0.5596	0.213	-0.0662	-0.004	0.0727	-0.0693	0.1724	-0.0113	0.0624	-0.0177	-0.2362	-0.1677	0.1439	0.2965	0.5304	0.4883	0.5275	0.3937	0.2326	0.0647	0.183	0.4466	0.36	0.4684	0.1957	0.097	0.311	0.1702	0.5825	0.7617	0.5956	0.7786	0.2213	-0.2867	0.5241	0.3997	0.7585	0.6947	0.5408	0.4583	0.3216	0.2971	0.3734	0.5805	0.1927	0.5041	0.4394	0.1222	0.7475
	-0.6806	0.1124	-0.1814	-0.1417	-0.147	-0.2784	0.0553	-0.0773	0.0754	0.04	-0.1712	-0.0757	0.1591	0.2531	0.5203	0.5479	0.6055	0.39	0.2481	0.0805	0.2352	0.5277	0.3722	0.4662	0.2268	0.1315	0.3062	0.1382	0.4839	0.6447	0.4215	0.6751	0.182	-0.4155	0.4141	0.1645	0.6109	0.5781	0.455	0.4375	0.3314	0.3029	0.3739	0.5518	0.0302	0.3705	0.2796	-0.07	0.671
	-0.603	-0.0196	-0.3341	-0.2967	-0.3598	-0.4876	-0.1979	-0.212	-0.1648	-0.1602	-0.2651	-0.0754	0.2199	0.3839	0.5413	0.5583	0.5556	0.3057	0.3341	0.143	0.2309	0.5299	0.3197	0.3842	0.1084	-0.0153	0.1383	-0.0259	0.3535	0.497	0.1421	0.4342	-0.0222	-0.3364	0.3864	0.2286	0.6383	0.5822	0.3534	0.2535	0.1889	0.115	0.3827	0.5323	0.1162	0.3464	0.2706	-0.19	0.69
	-0.7242	-0.0323	-0.4584	-0.3251	-0.3046	-0.3123	-0.0478	-0.1329	0.0123	-0.0864	-0.2649	-0.1465	0.2485	0.2277	0.4745	0.4852	0.3833	0.2068	0.092	-0.0354	0.062	0.408	0.2875	0.408	0.0978	-0.0143	0.1478	-0.1695	0.2987	0.4772	0.0929	0.3299	-0.326	-0.5264	0.1112	-0.0242	0.5965	0.5461	0.3216	0.2763	0.0233	0.1494	0.4091	0.6088	0.0925	0.3161	0.1991	-0.0721	0.5911
	-0.8994	-0.4174	-0.6174	-0.4693	-0.474	-0.5309	-0.0061	0.05	0.0773	0.1488	-0.0385	0.1075	0.1355	0.273	0.4599	0.473	0.3611	0.2607	0.1571	-0.0035	0.1312	0.3193	0.1264	0.2509	-0.0979	-0.1797	0.0535	-0.0885	0.4003	0.659	0.2463	0.551	-0.2774	-0.572	0.0875	-0.0508	0.4077	0.391	0.2254	0.1127	0.0236	0.1912	0.3145	0.5108	0.028	0.2143	0.1029	-0.2101	0.5495
	NaN	NaN	NaN	NaN	NaN	NaN	NaN	NaN	NaN	NaN	NaN	NaN	NaN	NaN	NaN	NaN	NaN	NaN	0.6343	0.5826	0.6825	0.7307	0.7027	0.7495	-0.2385	-0.3269	-0.3111	-0.2678	0.3227	0.4419	0.1441	0.3287	-0.1075	-0.4452	0.2651	-0.1207	0.3734	0.4496	0.1693	0.0988	0.053	-0.0543	0.2655	0.493	-0.0525	0.2367	0.0141	-0.3246	0.4165
	NaN	NaN	NaN	NaN	NaN	NaN	NaN	NaN	NaN	NaN	NaN	NaN	NaN	NaN	NaN	NaN	NaN	NaN	NaN	NaN	NaN	NaN	NaN	NaN	NaN	NaN	NaN	NaN	NaN	0.9326	0.9401	0.7655	-0.9599	-0.8431	0.2738	-0.0964	0.5307	0.4126	0.01	-0.0846	-0.2642	-0.0311	0.033	0.5321	0.1665	-0.0184	-0.1059	-0.2926	-0.1451
	NaN	NaN	NaN	NaN	NaN	NaN	NaN	NaN	NaN	NaN	NaN	NaN	NaN	NaN	NaN	NaN	NaN	NaN	NaN	NaN	NaN	NaN	NaN	NaN	NaN	NaN	NaN	NaN	NaN	NaN	NaN	NaN	NaN	NaN	NaN	NaN	NaN	NaN	NaN	NaN	NaN	NaN	NaN	NaN	NaN	-0.9408	NaN	-0.5881	0.2475
	NaN	NaN	NaN	NaN	NaN	NaN	NaN	NaN	NaN	NaN	NaN	NaN	NaN	NaN	NaN	NaN	NaN	NaN	NaN	NaN	NaN	NaN	NaN	NaN	NaN	NaN	NaN	NaN	NaN	NaN	NaN	NaN	NaN	NaN	NaN	NaN	NaN	NaN	NaN	NaN	NaN	NaN	NaN	NaN	NaN	NaN	NaN	NaN	NaN
	NaN	NaN	NaN	NaN	NaN	NaN	NaN	NaN	NaN	NaN	NaN	NaN	NaN	NaN	NaN	NaN	NaN	NaN	NaN	NaN	NaN	NaN	NaN	NaN	NaN	NaN	NaN	NaN	NaN	NaN	NaN	NaN	NaN	NaN	NaN	NaN	NaN	NaN	NaN	NaN	NaN	NaN	NaN	NaN	NaN	NaN	NaN	NaN	NaN
	NaN	NaN	NaN	NaN	NaN	NaN	NaN	NaN	NaN	NaN	NaN	NaN	NaN	NaN	NaN	NaN	NaN	NaN	NaN	NaN	NaN	NaN	NaN	NaN	NaN	NaN	NaN	NaN	NaN	NaN	NaN	NaN	NaN	NaN	NaN	NaN	NaN	NaN	NaN	NaN	NaN	NaN	NaN	NaN	NaN	NaN	NaN	NaN	NaN
	NaN	NaN	NaN	NaN	NaN	NaN	NaN	NaN	NaN	NaN	NaN	NaN	NaN	NaN	NaN	NaN	NaN	NaN	NaN	NaN	NaN	NaN	NaN	NaN	NaN	NaN	NaN	NaN	NaN	NaN	NaN	NaN	NaN	NaN	NaN	NaN	NaN	NaN	NaN	NaN	NaN	NaN	NaN	NaN	NaN	NaN	NaN	NaN	NaN
	NaN	NaN	NaN	NaN	NaN	NaN	NaN	NaN	NaN	NaN	NaN	NaN	NaN	NaN	NaN	NaN	NaN	NaN	NaN	NaN	NaN	NaN	NaN	NaN	NaN	NaN	NaN	NaN	NaN	NaN	NaN	NaN	NaN	NaN	NaN	NaN	NaN	NaN	NaN	NaN	NaN	NaN	NaN	NaN	NaN	NaN	NaN	NaN	NaN
	NaN	NaN	NaN	NaN	NaN	NaN	NaN	NaN	NaN	NaN	NaN	NaN	NaN	NaN	NaN	NaN	NaN	NaN	NaN	NaN	NaN	NaN	NaN	NaN	NaN	NaN	NaN	NaN	NaN	NaN	NaN	NaN	NaN	NaN	NaN	NaN	NaN	NaN	NaN	NaN	NaN	NaN	NaN	NaN	NaN	NaN	NaN	NaN	NaN
	NaN	NaN	NaN	NaN	NaN	NaN	NaN	NaN	NaN	NaN	NaN	NaN	NaN	NaN	NaN	NaN	NaN	NaN	NaN	NaN	NaN	NaN	NaN	NaN	NaN	NaN	NaN	NaN	NaN	NaN	NaN	NaN	NaN	NaN	NaN	NaN	NaN	NaN	NaN	NaN	NaN	NaN	NaN	NaN	NaN	NaN	NaN	NaN	NaN
	NaN	NaN	NaN	NaN	NaN	NaN	NaN	NaN	NaN	NaN	NaN	NaN	NaN	NaN	NaN	NaN	NaN	NaN	NaN	NaN	NaN	NaN	NaN	NaN	NaN	NaN	NaN	NaN	NaN	NaN	NaN	NaN	NaN	NaN	NaN	NaN	NaN	NaN	NaN	NaN	NaN	NaN	NaN	NaN	NaN	NaN	NaN	NaN	NaN
	NaN	NaN	NaN	NaN	NaN	NaN	NaN	NaN	NaN	NaN	NaN	NaN	NaN	NaN	NaN	NaN	NaN	NaN	NaN	NaN	NaN	NaN	NaN	NaN	NaN	NaN	NaN	NaN	NaN	NaN	NaN	NaN	NaN	NaN	NaN	NaN	NaN	NaN	NaN	NaN	NaN	NaN	NaN	NaN	NaN	NaN	NaN	NaN	NaN
	NaN	NaN	NaN	NaN	NaN	NaN	NaN	NaN	NaN	NaN	NaN	NaN	NaN	NaN	NaN	NaN	NaN	NaN	NaN	NaN	NaN	NaN	NaN	NaN	NaN	NaN	NaN	NaN	NaN	NaN	NaN	NaN	NaN	NaN	NaN	NaN	NaN	NaN	NaN	NaN	NaN	NaN	NaN	NaN	NaN	NaN	NaN	NaN	NaN
ouabain pool
	0.4051	0.3896	0.4301	0.4489	0.4502	0.558	0.541	0.5834	0.6607	0.7061	0.7844	0.7768	0.7907	0.7903	0.7524	0.7455	0.7823	0.8039	0.8554	0.8307	0.8067	0.8281	0.8263	0.7759	0.7574	0.7678	0.7924	0.8274	0.8341	0.8055	0.8022	0.8113	0.8454	0.8697	0.8754	0.8784	0.8822	0.8827	0.8911	0.8916	0.8808	0.8671	0.8753	0.8678	0.8417	0.8561	0.8862	0.8554	0.8612
	0.5497	0.5419	0.5316	0.5213	0.4101	0.5363	0.4868	0.5842	0.7209	0.7465	0.9023	0.8897	0.9035	0.9053	0.8501	0.9075	0.918	0.9396	0.9713	0.9624	0.9722	0.9732	0.9602	0.9475	0.9503	0.9492	0.9437	0.9537	0.9491	0.9215	0.9044	0.9265	0.9475	0.972	0.9827	0.9753	0.9778	0.9739	0.967	0.9767	0.9658	0.9684	0.9795	0.9732	0.9736	0.9662	0.9731	0.9743	0.9729
	0.5822	0.6414	0.7358	0.7367	0.6616	0.8249	0.709	0.7752	0.8082	0.8146	0.9155	0.9	0.8957	0.9053	0.8486	0.9095	0.9124	0.9303	0.961	0.9268	0.9587	0.9708	0.957	0.9401	0.959	0.9629	0.9629	0.9621	0.9571	0.9512	0.9654	0.9701	0.9772	0.9784	0.9796	0.976	0.98	0.9815	0.9791	0.9798	0.9717	0.9714	0.9794	0.9785	0.9828	0.9852	0.9878	0.9828	0.9854
	0.2367	0.3378	0.486	0.5802	0.4137	0.6005	0.3926	0.4106	0.4396	0.5425	0.7427	0.7902	0.778	0.8042	0.7095	0.8282	0.8662	0.8309	0.8662	0.8785	0.9275	0.9418	0.9436	0.9234	0.9682	0.9722	0.9624	0.9642	0.9662	0.9643	0.9771	0.9791	0.9808	0.9696	0.9771	0.9737	0.9812	0.9864	0.9819	0.9821	0.9728	0.9679	0.9765	0.9777	0.9836	0.9867	0.9923	0.9758	0.9814
	-0.021	0.0696	0.1139	0.4255	0.1706	0.2355	0.0227	0.034	0.1344	0.3172	0.6834	0.6553	0.6263	0.6693	0.5434	0.6716	0.7675	0.7537	0.9051	0.8348	0.9091	0.9438	0.9385	0.8964	0.9391	0.9207	0.907	0.9446	0.9625	0.9562	0.9738	0.9746	0.975	0.9584	0.9687	0.9679	0.9741	0.9826	0.9777	0.9825	0.9687	0.9614	0.9735	0.9689	0.9753	0.9759	0.9857	0.9853	0.9865
	-0.1067	-0.0974	-0.0583	0.2244	0.1325	0.2276	0.0438	0.08	0.1249	0.3332	0.6932	0.6392	0.5766	0.5463	0.2358	0.4638	0.5427	0.5085	0.8143	0.6449	0.8187	0.895	0.858	0.808	0.8817	0.8236	0.7994	0.8721	0.8996	0.8727	0.9286	0.9457	0.9499	0.9275	0.9461	0.9486	0.9551	0.9647	0.9588	0.9697	0.9691	0.9668	0.9715	0.9693	0.9699	0.9623	0.9729	0.964	0.967
	-0.0477	-0.0641	-0.0676	0.1935	0.0271	0.1643	0.0343	0.0622	0.1377	0.2938	0.628	0.5275	0.3871	0.3014	0.0101	0.1292	0.1164	0.007	0.436	0.2122	0.5727	0.8408	0.8199	0.7197	0.8734	0.8055	0.7303	0.8289	0.8584	0.8674	0.9162	0.9091	0.9256	0.9087	0.9265	0.9297	0.9375	0.9384	0.9387	0.9513	0.9411	0.9391	0.9516	0.9384	0.937	0.9349	0.956	0.9125	0.9169
	-0.0478	-0.0442	-0.1258	0.1518	0.0636	0.2026	-0.0059	-0.0077	-0.0043	0.1215	0.4619	0.3976	0.3117	0.1988	-0.1765	-0.1238	-0.1097	-0.2555	0.1476	-0.1079	0.3831	0.7298	0.6613	0.6413	0.7148	0.5606	0.5094	0.586	0.6421	0.6917	0.8672	0.8489	0.8972	0.8522	0.9013	0.9162	0.8906	0.8831	0.9436	0.9261	0.9268	0.9282	0.945	0.9316	0.9251	0.9198	0.952	0.9132	0.9035
	0.024	0.0221	-0.0076	0.243	0.0582	0.1673	0.0441	-0.1041	-0.1371	0.1564	0.4195	0.3655	0.2394	0.1381	-0.2219	-0.0926	-0.1278	-0.2472	0.0549	-0.24	0.1254	0.5836	0.5384	0.5481	0.5636	0.4458	0.3379	0.4283	0.384	0.3779	0.6275	0.6828	0.763	0.7791	0.818	0.8405	0.8774	0.8859	0.8999	0.9063	0.8878	0.9183	0.9339	0.9233	0.9077	0.866	0.9297	0.8984	0.9149
	-0.0334	-0.0548	-0.0914	0.174	-0.0763	0.0743	-0.1062	-0.0975	-0.0951	0.1196	0.4045	0.2968	0.187	0.0879	-0.1924	-0.0907	-0.0883	-0.1328	0.1204	-0.207	0.0546	0.48	0.4896	0.4587	0.5821	0.3945	0.1488	0.3228	0.2554	0.1417	0.4844	0.5511	0.565	0.5531	0.6197	0.6471	0.6809	0.7661	0.8114	0.8157	0.8153	0.8401	0.8908	0.8498	0.828	0.782	0.9111	0.8871	0.8902
	-0.1732	-0.1757	-0.0982	0.1128	-0.0991	0.0273	-0.1686	-0.1836	-0.1014	0.0869	0.3396	0.2338	0.1131	0.0699	-0.1749	-0.1161	0.0256	0.0106	0.2226	-0.0445	0.124	0.4651	0.3697	0.4454	0.4889	0.2883	0.1016	0.2417	0.2048	0.0966	0.3604	0.3546	0.311	0.3129	0.316	0.4582	0.4851	0.6577	0.7126	0.7627	0.8108	0.8007	0.8165	0.7972	0.7653	0.6911	0.873	0.8508	0.8724
	-0.2264	-0.2636	-0.257	-0.1114	-0.2716	-0.2374	-0.3544	-0.3338	-0.2958	-0.1105	0.1564	0.0394	-0.0796	-0.0223	-0.1801	-0.0272	0.0827	0.0863	0.3323	0.0949	0.3243	0.5068	0.3978	0.4865	0.4553	0.275	0.0613	0.1543	0.1589	0.1526	0.2879	0.2217	0.2099	0.2177	0.3234	0.4365	0.4297	0.5569	0.6751	0.7114	0.7429	0.7815	0.7397	0.6845	0.676	0.53	0.8317	0.8004	0.7794
	-0.3092	-0.3399	-0.3538	-0.1678	-0.3742	-0.3327	-0.4142	-0.402	-0.3489	-0.1706	0.0843	-0.018	-0.1242	-0.1038	-0.2888	-0.1483	0.0214	0.0367	0.3841	0.1307	0.2615	0.4903	0.3613	0.4289	0.4053	0.2674	0.0572	0.178	0.1809	0.107	0.2768	0.2065	0.201	0.1265	0.2431	0.297	0.369	0.5116	0.5635	0.6596	0.6788	0.7299	0.7525	0.6251	0.5378	0.4355	0.8152	0.7124	0.6734
	-0.3487	-0.307	-0.2786	-0.0813	-0.2628	-0.3569	-0.3963	-0.4617	-0.4692	-0.2865	-0.0715	-0.1785	-0.2815	-0.2659	-0.4066	-0.2387	-0.2129	-0.241	0.1691	-0.1816	-0.0132	0.2389	0.0668	0.2606	0.2135	0.0577	0.0436	0.1394	0.0961	0.0113	0.2213	0.2788	0.2693	0.2555	0.3292	0.2747	0.1991	0.3733	0.3311	0.42	0.4534	0.5806	0.6166	0.419	0.3596	0.189	0.6878	0.5798	0.5939
	-0.3359	-0.3475	-0.4004	-0.2177	-0.3838	-0.3137	-0.4298	-0.5216	-0.5234	-0.297	-0.061	-0.1706	-0.3102	-0.3717	-0.4441	-0.305	-0.2685	-0.3435	0.0195	-0.2714	-0.0876	0.1715	0.0435	0.2372	0.2295	0.1333	-0.0241	0.0547	0.0398	0.0121	0.2614	0.2962	0.1729	0.139	0.2248	0.1601	0.1715	0.2497	0.1655	0.2736	0.2489	0.375	0.4192	0.332	0.3112	0.1888	0.5963	0.4924	0.456
	-0.3357	-0.3467	-0.3464	-0.1423	-0.3788	-0.3064	-0.4441	-0.4764	-0.4773	-0.3282	-0.0688	-0.1521	-0.2767	-0.3086	-0.4406	-0.3313	-0.2503	-0.2689	0.029	-0.2438	-0.0011	0.1771	0.0824	0.1948	0.2126	0.0998	-0.0194	0.0842	0.0395	-0.0067	0.2057	0.2907	0.2965	0.2274	0.2106	0.165	0.0366	0.1126	-0.041	-0.019	0.0944	0.2096	0.3368	0.349	0.3435	0.2323	0.6442	0.4731	0.4073
	-0.4109	-0.3944	-0.4132	-0.1524	-0.4172	-0.337	-0.4654	-0.4737	-0.533	-0.3801	-0.0622	-0.1561	-0.1995	-0.2235	-0.4198	-0.3295	-0.2661	-0.3143	0.0649	-0.2652	-0.0524	0.1903	0.029	0.1534	0.1135	-0.0194	-0.1118	0.0841	0.1105	0.0349	0.1864	0.2321	0.0864	0.0934	0.0777	0.0322	-0.0885	0.0338	-0.1582	-0.0723	-0.1071	0.0164	0.0661	0.0696	0.0939	-0.0612	0.4115	0.2674	0.3132
	-0.4292	-0.3971	-0.5564	-0.2418	-0.5708	-0.3926	-0.6506	-0.6274	-0.5646	-0.3537	-0.0569	-0.2302	-0.2622	-0.2588	-0.2841	-0.1952	-0.198	-0.3311	0.036	-0.3865	-0.1849	0.0737	-0.1255	0.0809	0.0643	-0.0489	-0.1446	-0.0446	0.0873	0.0326	0.1525	0.2241	0.1084	0.109	0.0758	-0.0487	-0.1668	-0.0985	-0.1335	-0.0732	-0.0674	-0.0165	0.0062	0.0567	0.0544	-0.1491	0.3679	0.0404	0.0942
	NaN	NaN	NaN	NaN	NaN	NaN	NaN	NaN	NaN	NaN	NaN	NaN	NaN	-0.9781	-0.8362	-0.4954	-0.1484	-0.3414	0.0327	-0.4936	-0.2327	0.1176	0.0378	0.1426	0.1548	-0.0353	-0.2488	-0.0994	-0.0624	-0.0951	0.1014	0.0184	-0.0354	-0.0747	-0.1166	-0.1489	-0.2759	-0.2334	-0.2897	-0.1932	-0.1023	0.0364	0.0499	0.0709	0.1063	-0.1569	0.3026	0.007	-0.0953
	NaN	NaN	NaN	NaN	NaN	NaN	NaN	NaN	NaN	NaN	NaN	NaN	NaN	NaN	NaN	NaN	NaN	NaN	NaN	NaN	NaN	NaN	NaN	NaN	NaN	NaN	NaN	NaN	0.958	-0.0319	0.0338	-0.045	-0.4314	-0.2593	-0.3357	-0.4147	-0.3205	-0.3204	-0.4236	-0.2921	-0.2519	-0.067	0.0053	-0.0789	-0.0274	-0.2167	0.2183	-0.0348	-0.0772
	NaN	NaN	NaN	NaN	NaN	NaN	NaN	NaN	NaN	NaN	NaN	NaN	NaN	NaN	NaN	NaN	NaN	NaN	NaN	NaN	NaN	NaN	NaN	NaN	NaN	NaN	NaN	NaN	NaN	NaN	NaN	NaN	NaN	NaN	NaN	NaN	NaN	NaN	NaN	NaN	0.6347	-0.4049	-0.0566	-0.2073	-0.3844	-0.5338	-0.1296	-0.3295	-0.2593
	NaN	NaN	NaN	NaN	NaN	NaN	NaN	NaN	NaN	NaN	NaN	NaN	NaN	NaN	NaN	NaN	NaN	NaN	NaN	NaN	NaN	NaN	NaN	NaN	NaN	NaN	NaN	NaN	NaN	NaN	NaN	NaN	NaN	NaN	NaN	NaN	NaN	NaN	NaN	NaN	NaN	NaN	NaN	NaN	NaN	NaN	NaN	NaN	NaN
	NaN	NaN	NaN	NaN	NaN	NaN	NaN	NaN	NaN	NaN	NaN	NaN	NaN	NaN	NaN	NaN	NaN	NaN	NaN	NaN	NaN	NaN	NaN	NaN	NaN	NaN	NaN	NaN	NaN	NaN	NaN	NaN	NaN	NaN	NaN	NaN	NaN	NaN	NaN	NaN	NaN	NaN	NaN	NaN	NaN	NaN	NaN	NaN	NaN
	NaN	NaN	NaN	NaN	NaN	NaN	NaN	NaN	NaN	NaN	NaN	NaN	NaN	NaN	NaN	NaN	NaN	NaN	NaN	NaN	NaN	NaN	NaN	NaN	NaN	NaN	NaN	NaN	NaN	NaN	NaN	NaN	NaN	NaN	NaN	NaN	NaN	NaN	NaN	NaN	NaN	NaN	NaN	NaN	NaN	NaN	NaN	NaN	NaN
	NaN	NaN	NaN	NaN	NaN	NaN	NaN	NaN	NaN	NaN	NaN	NaN	NaN	NaN	NaN	NaN	NaN	NaN	NaN	NaN	NaN	NaN	NaN	NaN	NaN	NaN	NaN	NaN	NaN	NaN	NaN	NaN	NaN	NaN	NaN	NaN	NaN	NaN	NaN	NaN	NaN	NaN	NaN	NaN	NaN	NaN	NaN	NaN	NaN
	NaN	NaN	NaN	NaN	NaN	NaN	NaN	NaN	NaN	NaN	NaN	NaN	NaN	NaN	NaN	NaN	NaN	NaN	NaN	NaN	NaN	NaN	NaN	NaN	NaN	NaN	NaN	NaN	NaN	NaN	NaN	NaN	NaN	NaN	NaN	NaN	NaN	NaN	NaN	NaN	NaN	NaN	NaN	NaN	NaN	NaN	NaN	NaN	NaN
	NaN	NaN	NaN	NaN	NaN	NaN	NaN	NaN	NaN	NaN	NaN	NaN	NaN	NaN	NaN	NaN	NaN	NaN	NaN	NaN	NaN	NaN	NaN	NaN	NaN	NaN	NaN	NaN	NaN	NaN	NaN	NaN	NaN	NaN	NaN	NaN	NaN	NaN	NaN	NaN	NaN	NaN	NaN	NaN	NaN	NaN	NaN	NaN	NaN
	NaN	NaN	NaN	NaN	NaN	NaN	NaN	NaN	NaN	NaN	NaN	NaN	NaN	NaN	NaN	NaN	NaN	NaN	NaN	NaN	NaN	NaN	NaN	NaN	NaN	NaN	NaN	NaN	NaN	NaN	NaN	NaN	NaN	NaN	NaN	NaN	NaN	NaN	NaN	NaN	NaN	NaN	NaN	NaN	NaN	NaN	NaN	NaN	NaN
	NaN	NaN	NaN	NaN	NaN	NaN	NaN	NaN	NaN	NaN	NaN	NaN	NaN	NaN	NaN	NaN	NaN	NaN	NaN	NaN	NaN	NaN	NaN	NaN	NaN	NaN	NaN	NaN	NaN	NaN	NaN	NaN	NaN	NaN	NaN	NaN	NaN	NaN	NaN	NaN	NaN	NaN	NaN	NaN	NaN	NaN	NaN	NaN	NaN
	NaN	NaN	NaN	NaN	NaN	NaN	NaN	NaN	NaN	NaN	NaN	NaN	NaN	NaN	NaN	NaN	NaN	NaN	NaN	NaN	NaN	NaN	NaN	NaN	NaN	NaN	NaN	NaN	NaN	NaN	NaN	NaN	NaN	NaN	NaN	NaN	NaN	NaN	NaN	NaN	NaN	NaN	NaN	NaN	NaN	NaN	NaN	NaN	NaN
	NaN	NaN	NaN	NaN	NaN	NaN	NaN	NaN	NaN	NaN	NaN	NaN	NaN	NaN	NaN	NaN	NaN	NaN	NaN	NaN	NaN	NaN	NaN	NaN	NaN	NaN	NaN	NaN	NaN	NaN	NaN	NaN	NaN	NaN	NaN	NaN	NaN	NaN	NaN	NaN	NaN	NaN	NaN	NaN	NaN	NaN	NaN	NaN	NaN
	0.562	0.6313	0.6145	0.6665	0.6472	0.7185	0.6687	0.7132	0.73	0.7458	0.8072	0.8009	0.7735	0.7865	0.7755	0.8112	0.8138	0.8189	0.8493	0.839	0.854	0.856	0.8161	0.8304	0.8192	0.8418	0.8747	0.8816	0.87	0.8702	0.855	0.8856	0.8808	0.8706	0.8701	0.9065	0.8734	0.9024	0.8736	0.8686	0.8593	0.8748	0.8858	0.9105	0.9253	0.9099	0.9273	0.9259	0.8863
	0.7783	0.8153	0.7726	0.7655	0.7021	0.7536	0.7792	0.8419	0.8456	0.9021	0.9311	0.9243	0.9322	0.9437	0.9193	0.9344	0.9468	0.9456	0.9605	0.9334	0.9386	0.9495	0.9439	0.9462	0.9301	0.9222	0.9236	0.9507	0.9492	0.9444	0.9513	0.9354	0.9426	0.9705	0.9717	0.9732	0.9661	0.9713	0.9636	0.9654	0.9546	0.956	0.9653	0.9546	0.9625	0.971	0.9779	0.969	0.9689
	0.4998	0.6071	0.5975	0.7435	0.7041	0.7701	0.8249	0.8428	0.8469	0.8784	0.8885	0.9045	0.8869	0.9058	0.8902	0.9192	0.9131	0.9095	0.949	0.9143	0.9537	0.9639	0.9427	0.9471	0.9374	0.9354	0.9013	0.9115	0.9305	0.9168	0.9465	0.9659	0.9805	0.9822	0.9822	0.9778	0.971	0.9753	0.9663	0.9621	0.9458	0.9566	0.9613	0.9661	0.9784	0.9743	0.9764	0.9686	0.9666
	-0.0047	0.1734	0.1828	0.4557	0.3805	0.5132	0.5592	0.6869	0.7021	0.7516	0.8286	0.8026	0.7984	0.8119	0.7356	0.7827	0.8036	0.7746	0.8599	0.803	0.8716	0.904	0.9074	0.9296	0.9338	0.9273	0.9031	0.9186	0.9172	0.8964	0.9247	0.9432	0.9566	0.9655	0.9744	0.9709	0.955	0.9669	0.9653	0.9693	0.9594	0.9592	0.9651	0.9601	0.9683	0.9697	0.9747	0.9712	0.9694
	-0.2735	-0.0074	-0.1308	0.1887	0.1028	0.2717	0.2506	0.4282	0.4509	0.588	0.7434	0.6622	0.6476	0.6381	0.5478	0.6391	0.7011	0.674	0.8249	0.7352	0.7743	0.8415	0.8596	0.8941	0.9014	0.8854	0.8365	0.8605	0.922	0.8949	0.9089	0.9301	0.9408	0.9402	0.9532	0.9572	0.9337	0.9583	0.9508	0.9615	0.9566	0.9587	0.9559	0.9478	0.9596	0.9676	0.9747	0.9703	0.9658
	-0.181	0.0365	-0.1065	0.1997	0.0565	0.2143	0.0597	0.3036	0.3258	0.5438	0.7124	0.6084	0.4863	0.5101	0.3741	0.4897	0.5476	0.4941	0.7449	0.6382	0.7485	0.8075	0.7766	0.8398	0.8275	0.8265	0.7192	0.804	0.8538	0.8301	0.8623	0.9067	0.9247	0.9337	0.9434	0.9471	0.9295	0.9459	0.9271	0.9347	0.9293	0.9364	0.9515	0.9438	0.9559	0.9488	0.9582	0.9578	0.9588
	-0.1834	-0.0451	-0.1581	0.1541	-0.0006	0.1519	-0.0219	0.1857	0.1929	0.327	0.5149	0.4183	0.3566	0.3835	0.1773	0.2816	0.3598	0.2792	0.6123	0.3832	0.6289	0.7636	0.7634	0.8075	0.799	0.7631	0.6593	0.7482	0.7862	0.7495	0.8027	0.8506	0.8955	0.8899	0.9186	0.9032	0.8486	0.8997	0.8738	0.8922	0.8684	0.8766	0.8892	0.8658	0.904	0.9162	0.9357	0.8826	0.8624
	-0.2716	-0.1923	-0.2996	0.1366	-0.131	0.0271	-0.0777	0.0227	-0.0168	0.1794	0.4531	0.3032	0.1605	0.2058	-0.0514	0.0466	0.1154	0.0267	0.4389	0.2332	0.4755	0.6838	0.6526	0.6996	0.7297	0.7234	0.6342	0.719	0.821	0.7485	0.8378	0.8525	0.8657	0.8676	0.8548	0.854	0.7794	0.8197	0.8541	0.8608	0.8237	0.8348	0.8531	0.8528	0.889	0.8837	0.908	0.8564	0.868
	-0.1488	-0.0441	-0.1807	0.0928	-0.132	-0.052	-0.1505	0.0003	-0.0141	0.1964	0.4341	0.2617	0.1542	0.0948	-0.1485	-0.0323	0.0542	-0.0379	0.3533	0.1031	0.3278	0.5768	0.4991	0.6342	0.5434	0.4648	0.4192	0.5811	0.6537	0.5539	0.7169	0.8009	0.8643	0.8335	0.8737	0.8715	0.8075	0.8592	0.8723	0.8773	0.8278	0.8512	0.8558	0.8292	0.861	0.8447	0.8927	0.8626	0.8685
	-0.2274	-0.1265	-0.2366	0.0005	-0.1716	-0.0501	-0.1772	-0.0572	-0.0303	0.2014	0.4195	0.1927	-0.0264	-0.1323	-0.3163	-0.2365	0.0144	-0.0421	0.3776	0.0749	0.2208	0.4683	0.3137	0.4418	0.3713	0.1471	0.1115	0.32	0.4561	0.43	0.633	0.6918	0.7506	0.7741	0.7711	0.7851	0.718	0.8358	0.8062	0.8523	0.7958	0.8083	0.8409	0.7809	0.8573	0.8248	0.9071	0.8653	0.8476
	-0.3553	-0.2715	-0.2565	0.0093	-0.1822	-0.0909	-0.1488	-0.034	0.0715	0.2385	0.3536	0.1431	-0.0056	-0.0395	-0.2221	-0.0879	0.0565	-0.0889	0.2149	-0.0409	0.1185	0.2747	0.1458	0.2123	0.1336	0.0213	-0.0698	0.1436	0.3044	0.3008	0.4695	0.5224	0.6139	0.6165	0.6488	0.6562	0.5534	0.7351	0.7478	0.7532	0.7565	0.7921	0.7818	0.728	0.8017	0.7644	0.8646	0.8045	0.7879
	-0.3061	-0.2322	-0.3251	-0.1032	-0.3329	-0.202	-0.3368	-0.191	-0.0675	0.0811	0.2663	0.0666	-0.2174	-0.2066	-0.3627	-0.2035	0.0668	0.0041	0.3189	-0.0587	-0.0632	0.1381	-0.0044	0.139	0.1245	0.0021	-0.0887	0.0089	0.133	0.0839	0.3125	0.3468	0.3757	0.4369	0.4791	0.4974	0.3338	0.6372	0.5907	0.6311	0.6559	0.6941	0.7254	0.6733	0.7189	0.571	0.8258	0.8	0.7581
	-0.4443	-0.3494	-0.3931	-0.1893	-0.4658	-0.3373	-0.4269	-0.3099	-0.2803	-0.051	0.2423	-0.0035	-0.2194	-0.2139	-0.3792	-0.2971	-0.0228	-0.18	0.2706	-0.0387	0.0644	0.2461	-0.0668	0.1714	0.133	0.0207	-0.1679	-0.0631	0.0304	-0.0369	0.2081	0.2156	0.2802	0.3417	0.3419	0.3879	0.1948	0.4381	0.372	0.4836	0.5611	0.6466	0.6287	0.5361	0.5308	0.342	0.7642	0.7277	0.6947
	-0.4838	-0.3267	-0.4136	-0.2013	-0.4383	-0.3342	-0.4838	-0.4301	-0.4379	-0.2612	0.0038	-0.1377	-0.209	-0.1715	-0.3689	-0.3098	-0.2139	-0.3503	0.0949	-0.1541	-0.1056	0.0568	-0.1423	0.044	0.0064	-0.0615	-0.1481	-0.0303	-0.0062	-0.0503	0.2046	0.2574	0.2746	0.3025	0.2762	0.2559	0.0032	0.26	0.2258	0.3194	0.3317	0.4447	0.5328	0.382	0.4609	0.2395	0.5852	0.5234	0.6027
	-0.6303	-0.6165	-0.6671	-0.3706	-0.5213	-0.368	-0.446	-0.3205	-0.2732	-0.101	0.1008	-0.0644	-0.1915	-0.2262	-0.4176	-0.399	-0.2622	-0.3553	0.1068	-0.2282	-0.1562	-0.017	-0.2186	-0.0315	0.0034	-0.1151	-0.2249	-0.0971	0.0351	-0.0005	0.1959	0.2119	0.2458	0.2452	0.2258	0.1651	-0.0271	0.0904	0.0335	0.0882	0.1043	0.1647	0.2643	0.1902	0.227	0.098	0.5953	0.4688	0.479
	-0.5069	-0.3582	-0.4645	-0.2011	-0.4842	-0.3677	-0.3556	-0.2553	-0.2784	-0.1059	0.1259	-0.0788	-0.327	-0.3682	-0.5473	-0.4606	-0.3245	-0.4041	0.0096	-0.2858	-0.2389	-0.0344	-0.183	-0.0463	0.0069	-0.119	-0.2505	-0.1322	-0.0295	-0.0743	0.0763	0.1402	0.0444	0.1596	0.1112	0.0567	-0.1158	0.0256	-0.0669	-0.0426	-0.017	0.0694	0.1204	0.1255	0.1606	-0.0505	0.63	0.4686	0.373
	-0.7638	-0.5518	-0.5508	-0.097	-0.3084	-0.2083	-0.3377	-0.27	-0.3471	-0.2515	-0.0784	-0.2866	-0.376	-0.4716	-0.6278	-0.6291	-0.5012	-0.5096	-0.0465	-0.3259	-0.1679	0.0611	-0.1525	-0.0235	-0.0328	-0.1815	-0.2626	-0.1593	-0.054	-0.1116	0.0435	0.0224	-0.0054	0.0612	-0.0687	-0.0502	-0.2837	-0.0582	-0.0924	-0.0269	-0.0113	0.0235	0.0701	0.0867	0.0679	-0.153	0.521	0.3422	0.3669
	NaN	NaN	NaN	NaN	NaN	NaN	NaN	-0.2189	NaN	-0.0918	-0.5288	0.1724	-0.0371	0.0145	-0.2478	-0.55	-0.5195	-0.6162	-0.1522	-0.4128	-0.4329	-0.0886	-0.3643	-0.1121	-0.1361	-0.2928	-0.3723	-0.2484	-0.094	-0.1664	0.0318	0.0843	0.0787	0.1113	-0.0033	-0.006	-0.2253	-0.0254	-0.1529	-0.0991	-0.0203	0.0154	0.0561	0.0609	0.023	-0.258	0.4692	0.2216	0.1347
	NaN	NaN	NaN	NaN	NaN	NaN	NaN	NaN	NaN	NaN	NaN	NaN	NaN	NaN	NaN	NaN	NaN	NaN	NaN	NaN	NaN	NaN	NaN	NaN	NaN	NaN	NaN	0.0142	0.095	0.0427	0.3146	-0.0085	-0.1441	-0.1159	-0.2377	-0.2364	-0.2517	-0.3151	-0.2787	-0.2181	-0.1203	-0.0277	0.0757	0.1109	0.051	-0.1694	0.3115	0.1194	0.0661
	NaN	NaN	NaN	NaN	NaN	NaN	NaN	NaN	NaN	NaN	NaN	NaN	NaN	NaN	NaN	NaN	NaN	NaN	NaN	NaN	NaN	NaN	NaN	NaN	NaN	NaN	NaN	NaN	NaN	NaN	NaN	NaN	NaN	NaN	NaN	NaN	-0.4709	-0.1983	-0.2041	-0.053	-0.2245	0.1312	0.0549	0.2617	0.0831	-0.1473	0.3499	0.1017	0.0784
	NaN	NaN	NaN	NaN	NaN	NaN	NaN	NaN	NaN	NaN	NaN	NaN	NaN	NaN	NaN	NaN	NaN	NaN	NaN	NaN	NaN	NaN	NaN	NaN	NaN	NaN	NaN	NaN	NaN	NaN	NaN	NaN	NaN	NaN	NaN	NaN	NaN	NaN	NaN	NaN	NaN	NaN	NaN	NaN	NaN	NaN	NaN	0.4413	0.7378
	NaN	NaN	NaN	NaN	NaN	NaN	NaN	NaN	NaN	NaN	NaN	NaN	NaN	NaN	NaN	NaN	NaN	NaN	NaN	NaN	NaN	NaN	NaN	NaN	NaN	NaN	NaN	NaN	NaN	NaN	NaN	NaN	NaN	NaN	NaN	NaN	NaN	NaN	NaN	NaN	NaN	NaN	NaN	NaN	NaN	NaN	NaN	NaN	NaN
	NaN	NaN	NaN	NaN	NaN	NaN	NaN	NaN	NaN	NaN	NaN	NaN	NaN	NaN	NaN	NaN	NaN	NaN	NaN	NaN	NaN	NaN	NaN	NaN	NaN	NaN	NaN	NaN	NaN	NaN	NaN	NaN	NaN	NaN	NaN	NaN	NaN	NaN	NaN	NaN	NaN	NaN	NaN	NaN	NaN	NaN	NaN	NaN	NaN
	NaN	NaN	NaN	NaN	NaN	NaN	NaN	NaN	NaN	NaN	NaN	NaN	NaN	NaN	NaN	NaN	NaN	NaN	NaN	NaN	NaN	NaN	NaN	NaN	NaN	NaN	NaN	NaN	NaN	NaN	NaN	NaN	NaN	NaN	NaN	NaN	NaN	NaN	NaN	NaN	NaN	NaN	NaN	NaN	NaN	NaN	NaN	NaN	NaN
	NaN	NaN	NaN	NaN	NaN	NaN	NaN	NaN	NaN	NaN	NaN	NaN	NaN	NaN	NaN	NaN	NaN	NaN	NaN	NaN	NaN	NaN	NaN	NaN	NaN	NaN	NaN	NaN	NaN	NaN	NaN	NaN	NaN	NaN	NaN	NaN	NaN	NaN	NaN	NaN	NaN	NaN	NaN	NaN	NaN	NaN	NaN	NaN	NaN
	NaN	NaN	NaN	NaN	NaN	NaN	NaN	NaN	NaN	NaN	NaN	NaN	NaN	NaN	NaN	NaN	NaN	NaN	NaN	NaN	NaN	NaN	NaN	NaN	NaN	NaN	NaN	NaN	NaN	NaN	NaN	NaN	NaN	NaN	NaN	NaN	NaN	NaN	NaN	NaN	NaN	NaN	NaN	NaN	NaN	NaN	NaN	NaN	NaN
	NaN	NaN	NaN	NaN	NaN	NaN	NaN	NaN	NaN	NaN	NaN	NaN	NaN	NaN	NaN	NaN	NaN	NaN	NaN	NaN	NaN	NaN	NaN	NaN	NaN	NaN	NaN	NaN	NaN	NaN	NaN	NaN	NaN	NaN	NaN	NaN	NaN	NaN	NaN	NaN	NaN	NaN	NaN	NaN	NaN	NaN	NaN	NaN	NaN
	NaN	NaN	NaN	NaN	NaN	NaN	NaN	NaN	NaN	NaN	NaN	NaN	NaN	NaN	NaN	NaN	NaN	NaN	NaN	NaN	NaN	NaN	NaN	NaN	NaN	NaN	NaN	NaN	NaN	NaN	NaN	NaN	NaN	NaN	NaN	NaN	NaN	NaN	NaN	NaN	NaN	NaN	NaN	NaN	NaN	NaN	NaN	NaN	NaN
	NaN	NaN	NaN	NaN	NaN	NaN	NaN	NaN	NaN	NaN	NaN	NaN	NaN	NaN	NaN	NaN	NaN	NaN	NaN	NaN	NaN	NaN	NaN	NaN	NaN	NaN	NaN	NaN	NaN	NaN	NaN	NaN	NaN	NaN	NaN	NaN	NaN	NaN	NaN	NaN	NaN	NaN	NaN	NaN	NaN	NaN	NaN	NaN	NaN
	NaN	NaN	NaN	NaN	NaN	NaN	NaN	NaN	NaN	NaN	NaN	NaN	NaN	NaN	NaN	NaN	NaN	NaN	NaN	NaN	NaN	NaN	NaN	NaN	NaN	NaN	NaN	NaN	NaN	NaN	NaN	NaN	NaN	NaN	NaN	NaN	NaN	NaN	NaN	NaN	NaN	NaN	NaN	NaN	NaN	NaN	NaN	NaN	NaN
	NaN	NaN	NaN	NaN	NaN	NaN	NaN	NaN	NaN	NaN	NaN	NaN	NaN	NaN	NaN	NaN	NaN	NaN	NaN	NaN	NaN	NaN	NaN	NaN	NaN	NaN	NaN	NaN	NaN	NaN	NaN	NaN	NaN	NaN	NaN	NaN	NaN	NaN	NaN	NaN	NaN	NaN	NaN	NaN	NaN	NaN	NaN	NaN	NaN
	0.3719	0.6041	0.6334	0.6312	0.767	0.7633	0.8433	0.8137	0.8439	0.8467	0.8224	0.8277	0.7615	0.7826	0.7902	0.8142	0.7977	0.8081	0.7706	0.7997	0.8141	0.8203	0.8038	0.7964	0.8025	0.772	0.7787	0.7113	0.767	0.8209	0.8184	0.8084	0.7877	0.7909	0.8191	0.8171	0.844	0.8391	0.8831	0.8625	0.8715	0.8513	0.843	0.8998	0.8588	0.8482	0.8486	0.8623	0.9015
	0.4377	0.8089	0.7808	0.7455	0.8132	0.832	0.9085	0.9365	0.943	0.9466	0.9496	0.9561	0.9492	0.9503	0.9416	0.9211	0.917	0.9263	0.9151	0.9344	0.9259	0.9251	0.9149	0.9461	0.9387	0.9255	0.9338	0.9076	0.9333	0.9355	0.9328	0.9266	0.8999	0.9005	0.9193	0.9355	0.9686	0.9694	0.9659	0.9443	0.9392	0.9236	0.9455	0.9522	0.9391	0.9512	0.9601	0.9561	0.9681
	0.1222	0.6718	0.6019	0.5336	0.6531	0.5885	0.8	0.8805	0.9216	0.9338	0.9459	0.9511	0.9508	0.942	0.939	0.9332	0.9188	0.9437	0.9222	0.932	0.9246	0.9337	0.9146	0.9291	0.9143	0.9142	0.9568	0.9158	0.9319	0.9167	0.9381	0.942	0.8818	0.9226	0.9396	0.9406	0.964	0.9667	0.9605	0.9613	0.9535	0.9497	0.9639	0.9727	0.9597	0.962	0.9588	0.9526	0.9746
	-0.2798	0.3453	0.2557	0.1518	0.3334	0.1929	0.4785	0.5903	0.7204	0.7085	0.7968	0.8382	0.8092	0.7889	0.8699	0.8945	0.8986	0.9313	0.9087	0.9241	0.8917	0.894	0.8874	0.9446	0.924	0.9252	0.9539	0.9312	0.9447	0.9398	0.943	0.9365	0.9021	0.9211	0.9581	0.9495	0.9673	0.9638	0.9522	0.9421	0.9581	0.9583	0.9675	0.9685	0.9367	0.9396	0.9301	0.9162	0.9421
	-0.4871	0.0499	-0.043	-0.0997	0.2074	-0.0229	0.292	0.4078	0.5676	0.4847	0.5681	0.6324	0.7223	0.7222	0.8	0.8092	0.7927	0.9021	0.8536	0.8822	0.8424	0.8342	0.766	0.8822	0.848	0.8659	0.9179	0.9144	0.9648	0.9521	0.9608	0.9525	0.9056	0.9069	0.9214	0.9143	0.946	0.9675	0.9591	0.9484	0.9461	0.9388	0.9545	0.958	0.9462	0.9438	0.9377	0.9033	0.9507
	-0.4786	-0.0341	-0.1607	-0.2365	-0.0299	-0.1894	0.0561	0.1923	0.4206	0.3416	0.3871	0.4277	0.4864	0.5665	0.7345	0.6875	0.6468	0.7843	0.6621	0.7896	0.7781	0.8196	0.804	0.8607	0.8482	0.8505	0.895	0.8416	0.8962	0.9049	0.9221	0.9251	0.8657	0.8312	0.8425	0.825	0.886	0.9354	0.9145	0.9223	0.9218	0.9134	0.9481	0.9608	0.9313	0.9311	0.9072	0.8735	0.9389
	-0.5047	-0.0519	-0.1398	-0.1997	-0.0074	-0.2568	0.0946	0.0703	0.3176	0.1929	0.2752	0.3258	0.3169	0.3072	0.5416	0.4571	0.4783	0.6942	0.5657	0.7367	0.6753	0.7607	0.6979	0.8042	0.7858	0.7924	0.8677	0.7888	0.8587	0.8922	0.8914	0.8656	0.7676	0.7149	0.7685	0.787	0.9072	0.9229	0.9059	0.8783	0.8962	0.8747	0.9425	0.9484	0.9119	0.9223	0.9004	0.8572	0.9378
	-0.5165	-0.0177	-0.2192	-0.2579	0.0023	-0.165	0.1648	0.1536	0.4415	0.301	0.2256	0.2633	0.2	0.1832	0.4042	0.4024	0.4457	0.6902	0.3955	0.5956	0.4654	0.5769	0.4911	0.7164	0.6813	0.7022	0.8351	0.728	0.7922	0.8485	0.8376	0.7515	0.5527	0.4884	0.6774	0.7547	0.899	0.8878	0.8535	0.8621	0.8391	0.8183	0.9253	0.9509	0.9074	0.9079	0.8581	0.7797	0.9124
	-0.5209	-0.143	-0.3202	-0.3994	-0.2242	-0.2925	0.0981	0.1388	0.5499	0.2608	0.1812	0.2716	0.1687	0.1836	0.4589	0.4843	0.4659	0.6052	0.3335	0.473	0.2194	0.3028	0.2084	0.4901	0.5283	0.5135	0.6983	0.557	0.6322	0.7296	0.7446	0.718	0.4653	0.3486	0.5245	0.6024	0.8505	0.8463	0.7946	0.7615	0.7651	0.7507	0.8617	0.9041	0.8322	0.8439	0.7859	0.6733	0.8687
	-0.4721	-0.2637	-0.469	-0.4976	-0.1829	-0.3706	-0.0432	0.0632	0.4547	0.2493	0.2137	0.2529	0.1206	0.0102	0.3746	0.3023	0.3447	0.5819	0.3003	0.4507	0.2006	0.2341	0.1112	0.2361	0.2442	0.2484	0.4962	0.3362	0.4598	0.6123	0.6613	0.6417	0.4554	0.29	0.5424	0.6093	0.8369	0.8532	0.8282	0.7243	0.6994	0.6405	0.7822	0.8865	0.8059	0.8085	0.7858	0.714	0.8715
	-0.3399	-0.0505	-0.3182	-0.4238	-0.2005	-0.3019	0.046	0.1288	0.3987	0.2134	0.1393	0.1987	0.1401	0.0675	0.3038	0.3235	0.4255	0.6142	0.2997	0.4844	0.2825	0.3848	0.2709	0.2771	0.2073	0.1377	0.4314	0.2794	0.4099	0.6374	0.694	0.6228	0.3832	0.2097	0.3411	0.5879	0.7834	0.8403	0.8262	0.6857	0.7037	0.4926	0.6568	0.8155	0.6657	0.7633	0.7343	0.5862	0.8477
	-0.2757	0.1683	-0.0839	-0.1815	0.102	-0.0773	0.1578	0.1878	0.4024	0.2458	0.1636	0.1198	0.1376	0.0935	0.2264	0.1895	0.2743	0.458	0.058	0.2939	0.1209	0.2861	0.1173	0.2961	0.2262	0.1286	0.4262	0.2062	0.2421	0.43	0.5646	0.5277	0.2911	-0.0009	0.1488	0.3744	0.7506	0.8506	0.8071	0.6001	0.6629	0.5051	0.6474	0.8073	0.5832	0.6817	0.5711	0.3718	0.7904
	-0.2624	0.1021	-0.1165	-0.2151	0.0054	-0.1624	0.2087	0.1307	0.4	0.2738	0.2082	0.2535	0.0833	-0.078	0.1581	0.1749	0.2273	0.4237	0.0498	0.2607	0.0941	0.1459	0.0461	0.1726	0.126	0.075	0.3707	0.1733	0.3183	0.5516	0.5504	0.3916	0.1752	-0.1178	0.02	0.3461	0.6618	0.7391	0.6663	0.3876	0.5515	0.3482	0.6162	0.7512	0.501	0.61	0.4075	0.2075	0.7569
	-0.4125	-0.0167	-0.2399	-0.3261	-0.0002	-0.1593	0.2415	0.3033	0.4484	0.2812	0.2467	0.2502	0.1548	0.0194	0.2141	0.237	0.3248	0.5674	0.2602	0.3762	0.0159	0.2099	0.1394	0.3227	0.2308	0.1046	0.3637	0.1014	0.2584	0.4888	0.526	0.4028	0.0377	-0.2729	-0.0699	0.2505	0.6706	0.73	0.6176	0.3416	0.5096	0.1546	0.5755	0.7766	0.4794	0.6059	0.445	0.1691	0.7087
	-0.4246	0.0619	-0.1683	-0.3733	-0.1496	-0.4528	0.0821	0.1497	0.4117	0.2552	0.3499	0.4372	0.3855	0.2662	0.3317	0.2889	0.4068	0.6521	0.491	0.6369	0.3806	0.4931	0.3266	0.3324	0.236	-0.0426	0.2611	-0.042	0.2057	0.5026	0.5254	0.3611	-0.0726	-0.3391	-0.1347	0.2292	0.6291	0.6714	0.6025	0.3018	0.4247	0.1284	0.3927	0.6556	0.3439	0.4699	0.3246	0.163	0.6778
	-0.4359	0.0625	-0.2687	-0.4622	-0.2781	-0.5282	-0.0978	-0.0293	0.2773	0.0898	0.1779	0.3098	0.3268	0.3321	0.4797	0.3246	0.3594	0.5461	0.3608	0.5201	0.3326	0.4018	0.3242	0.5251	0.4074	0.114	0.2889	0.0416	0.2408	0.4729	0.5733	0.4312	0.0586	-0.2356	0.0308	0.2609	0.7021	0.753	0.7089	0.2532	0.4187	0.0462	0.3488	0.5734	0.2022	0.4492	0.4067	0.2172	0.7607
	-0.169	0.4498	0.1203	-0.0283	0.3067	-0.23	0.2226	0.1547	0.4144	-0.1065	-0.2495	-0.1101	-0.0794	0.0006	0.3533	0.1959	0.3604	0.6097	0.297	0.4092	0.2317	0.3322	0.1756	0.4089	0.3348	0.0601	0.3694	-0.0293	0.2754	0.615	0.5936	0.4846	0.0627	-0.146	0.154	0.394	0.8094	0.7632	0.7237	0.1602	0.3849	-0.1005	0.2949	0.526	0.1268	0.3906	0.3634	0.2498	0.7739
	NaN	NaN	NaN	NaN	NaN	NaN	NaN	NaN	NaN	NaN	NaN	NaN	NaN	NaN	NaN	-0.065	-0.0189	0.2919	0.3995	0.7566	0.3853	0.7403	0.4767	0.7115	0.3264	0.0245	0.1166	0.0843	0.2829	0.5927	0.7003	0.4479	0.0112	-0.313	0.0209	0.2301	0.7317	0.7449	0.6628	0.3332	0.5486	0.0654	0.3329	0.5789	0.104	0.3855	0.3423	0.189	0.7053
	NaN	NaN	NaN	NaN	NaN	NaN	NaN	NaN	NaN	NaN	NaN	NaN	NaN	NaN	NaN	NaN	NaN	NaN	NaN	NaN	NaN	NaN	NaN	NaN	NaN	NaN	NaN	NaN	NaN	NaN	NaN	NaN	NaN	NaN	-0.4879	0.2844	0.2514	0.6402	0.4624	0.3128	0.5445	0.0317	0.2995	0.4769	0.1975	0.5587	0.3913	0.1713	0.6442
	NaN	NaN	NaN	NaN	NaN	NaN	NaN	NaN	NaN	NaN	NaN	NaN	NaN	NaN	NaN	NaN	NaN	NaN	NaN	NaN	NaN	NaN	NaN	NaN	NaN	NaN	NaN	NaN	NaN	NaN	NaN	NaN	NaN	NaN	NaN	NaN	NaN	NaN	NaN	NaN	NaN	NaN	NaN	NaN	0.9416	NaN	NaN	NaN	NaN
	NaN	NaN	NaN	NaN	NaN	NaN	NaN	NaN	NaN	NaN	NaN	NaN	NaN	NaN	NaN	NaN	NaN	NaN	NaN	NaN	NaN	NaN	NaN	NaN	NaN	NaN	NaN	NaN	NaN	NaN	NaN	NaN	NaN	NaN	NaN	NaN	NaN	NaN	NaN	NaN	NaN	NaN	NaN	NaN	NaN	NaN	NaN	NaN	NaN
	NaN	NaN	NaN	NaN	NaN	NaN	NaN	NaN	NaN	NaN	NaN	NaN	NaN	NaN	NaN	NaN	NaN	NaN	NaN	NaN	NaN	NaN	NaN	NaN	NaN	NaN	NaN	NaN	NaN	NaN	NaN	NaN	NaN	NaN	NaN	NaN	NaN	NaN	NaN	NaN	NaN	NaN	NaN	NaN	NaN	NaN	NaN	NaN	NaN
	NaN	NaN	NaN	NaN	NaN	NaN	NaN	NaN	NaN	NaN	NaN	NaN	NaN	NaN	NaN	NaN	NaN	NaN	NaN	NaN	NaN	NaN	NaN	NaN	NaN	NaN	NaN	NaN	NaN	NaN	NaN	NaN	NaN	NaN	NaN	NaN	NaN	NaN	NaN	NaN	NaN	NaN	NaN	NaN	NaN	NaN	NaN	NaN	NaN
	NaN	NaN	NaN	NaN	NaN	NaN	NaN	NaN	NaN	NaN	NaN	NaN	NaN	NaN	NaN	NaN	NaN	NaN	NaN	NaN	NaN	NaN	NaN	NaN	NaN	NaN	NaN	NaN	NaN	NaN	NaN	NaN	NaN	NaN	NaN	NaN	NaN	NaN	NaN	NaN	NaN	NaN	NaN	NaN	NaN	NaN	NaN	NaN	NaN
	NaN	NaN	NaN	NaN	NaN	NaN	NaN	NaN	NaN	NaN	NaN	NaN	NaN	NaN	NaN	NaN	NaN	NaN	NaN	NaN	NaN	NaN	NaN	NaN	NaN	NaN	NaN	NaN	NaN	NaN	NaN	NaN	NaN	NaN	NaN	NaN	NaN	NaN	NaN	NaN	NaN	NaN	NaN	NaN	NaN	NaN	NaN	NaN	NaN
	NaN	NaN	NaN	NaN	NaN	NaN	NaN	NaN	NaN	NaN	NaN	NaN	NaN	NaN	NaN	NaN	NaN	NaN	NaN	NaN	NaN	NaN	NaN	NaN	NaN	NaN	NaN	NaN	NaN	NaN	NaN	NaN	NaN	NaN	NaN	NaN	NaN	NaN	NaN	NaN	NaN	NaN	NaN	NaN	NaN	NaN	NaN	NaN	NaN
	NaN	NaN	NaN	NaN	NaN	NaN	NaN	NaN	NaN	NaN	NaN	NaN	NaN	NaN	NaN	NaN	NaN	NaN	NaN	NaN	NaN	NaN	NaN	NaN	NaN	NaN	NaN	NaN	NaN	NaN	NaN	NaN	NaN	NaN	NaN	NaN	NaN	NaN	NaN	NaN	NaN	NaN	NaN	NaN	NaN	NaN	NaN	NaN	NaN
	NaN	NaN	NaN	NaN	NaN	NaN	NaN	NaN	NaN	NaN	NaN	NaN	NaN	NaN	NaN	NaN	NaN	NaN	NaN	NaN	NaN	NaN	NaN	NaN	NaN	NaN	NaN	NaN	NaN	NaN	NaN	NaN	NaN	NaN	NaN	NaN	NaN	NaN	NaN	NaN	NaN	NaN	NaN	NaN	NaN	NaN	NaN	NaN	NaN
	NaN	NaN	NaN	NaN	NaN	NaN	NaN	NaN	NaN	NaN	NaN	NaN	NaN	NaN	NaN	NaN	NaN	NaN	NaN	NaN	NaN	NaN	NaN	NaN	NaN	NaN	NaN	NaN	NaN	NaN	NaN	NaN	NaN	NaN	NaN	NaN	NaN	NaN	NaN	NaN	NaN	NaN	NaN	NaN	NaN	NaN	NaN	NaN	NaN
	NaN	NaN	NaN	NaN	NaN	NaN	NaN	NaN	NaN	NaN	NaN	NaN	NaN	NaN	NaN	NaN	NaN	NaN	NaN	NaN	NaN	NaN	NaN	NaN	NaN	NaN	NaN	NaN	NaN	NaN	NaN	NaN	NaN	NaN	NaN	NaN	NaN	NaN	NaN	NaN	NaN	NaN	NaN	NaN	NaN	NaN	NaN	NaN	NaN
	NaN	NaN	NaN	NaN	NaN	NaN	NaN	NaN	NaN	NaN	NaN	NaN	NaN	NaN	NaN	NaN	NaN	NaN	NaN	NaN	NaN	NaN	NaN	NaN	NaN	NaN	NaN	NaN	NaN	NaN	NaN	NaN	NaN	NaN	NaN	NaN	NaN	NaN	NaN	NaN	NaN	NaN	NaN	NaN	NaN	NaN	NaN	NaN	NaN
	0.7332	0.838	0.788	0.8197	0.8216	0.7622	0.8708	0.7795	0.8185	0.7319	0.8016	0.8119	0.8121	0.7861	0.8492	0.8047	0.7828	0.8087	0.7951	0.8379	0.8682	0.8664	0.8707	0.8529	0.8592	0.8561	0.8374	0.8414	0.8832	0.844	0.805	0.842	0.8352	0.8402	0.8642	0.8513	0.8761	0.8599	0.8085	0.7363	0.7579	0.7418	0.7643	0.8481	0.815	0.8249	0.8272	0.8367	0.8674
	0.6987	0.919	0.8848	0.9105	0.9275	0.8741	0.9305	0.9199	0.9302	0.7551	0.8968	0.92	0.9386	0.893	0.9193	0.8947	0.8838	0.8822	0.9126	0.9506	0.961	0.9648	0.9409	0.9488	0.9657	0.9671	0.9735	0.9638	0.9623	0.9663	0.9616	0.9626	0.9535	0.9509	0.9599	0.9403	0.9541	0.9689	0.9341	0.8694	0.87	0.8582	0.9443	0.9631	0.9536	0.9506	0.9466	0.952	0.9691
	0.2618	0.8056	0.7382	0.8058	0.8524	0.8184	0.9048	0.8221	0.8645	0.6476	0.8716	0.8691	0.9414	0.9268	0.9165	0.919	0.9089	0.9126	0.9206	0.9397	0.9435	0.9622	0.947	0.9519	0.9536	0.9742	0.9688	0.9641	0.9591	0.964	0.9569	0.9516	0.9485	0.9557	0.9765	0.9734	0.9714	0.9708	0.9735	0.9754	0.9781	0.9751	0.98	0.9788	0.9745	0.9743	0.9569	0.9669	0.9716
	-0.3175	0.4723	0.1665	0.456	0.6571	0.5676	0.7911	0.6907	0.7728	0.4148	0.7678	0.7903	0.8565	0.8709	0.8611	0.8745	0.8589	0.8393	0.8757	0.8859	0.8699	0.9416	0.912	0.959	0.9524	0.9587	0.9285	0.9334	0.9385	0.9519	0.949	0.9625	0.931	0.9278	0.968	0.933	0.9702	0.9193	0.9097	0.9196	0.9329	0.9717	0.9823	0.9836	0.9743	0.9725	0.9566	0.941	0.9682
	-0.7183	-0.0691	-0.3313	-0.0601	0.2557	0.2017	0.6168	0.4569	0.5551	0.1547	0.4153	0.443	0.686	0.7941	0.7337	0.8068	0.751	0.7449	0.7519	0.7836	0.7793	0.9347	0.8909	0.9004	0.88	0.9114	0.9092	0.9433	0.943	0.9622	0.9448	0.9347	0.9059	0.8677	0.9431	0.9319	0.9527	0.9103	0.8958	0.8759	0.8669	0.8856	0.9266	0.9601	0.9524	0.9549	0.9377	0.9226	0.9749
	-0.7296	-0.0103	-0.3731	-0.0227	-0.1088	-0.1591	0.3271	0.1919	0.3709	0.1015	0.2361	0.1726	0.4007	0.5749	0.6292	0.6217	0.6721	0.6561	0.7016	0.757	0.7432	0.8829	0.8599	0.8373	0.7923	0.7499	0.7701	0.7879	0.888	0.8915	0.9093	0.9334	0.8414	0.8206	0.9045	0.8714	0.9138	0.9182	0.8764	0.848	0.9075	0.9003	0.8894	0.9015	0.8483	0.9412	0.9412	0.9285	0.9683
	-0.7029	0.0663	-0.3206	-0.1202	-0.107	-0.2435	0.2468	0.0998	0.2775	-0.0494	0.227	0.2596	0.5146	0.6456	0.6413	0.6034	0.5201	0.4564	0.5629	0.7022	0.6454	0.8085	0.8008	0.7679	0.7318	0.7324	0.7203	0.684	0.7526	0.836	0.8344	0.8913	0.776	0.7235	0.886	0.8554	0.9229	0.8821	0.8108	0.8412	0.8801	0.8196	0.8863	0.9297	0.8969	0.9366	0.932	0.9155	0.9639
	-0.7201	-0.0451	-0.4119	-0.1217	0.0164	-0.1437	0.213	0.1529	0.3124	-0.0889	0.1586	0.2635	0.4709	0.6121	0.6017	0.6322	0.5438	0.5348	0.5537	0.6989	0.6216	0.7372	0.6536	0.6729	0.6349	0.6273	0.5975	0.5204	0.6943	0.753	0.7653	0.8225	0.7364	0.6979	0.8901	0.8057	0.9245	0.9233	0.8359	0.7705	0.7319	0.7409	0.8914	0.927	0.8502	0.9205	0.8612	0.8174	0.9403
	-0.633	0.1358	-0.2425	-0.1013	-0.0292	-0.085	0.4015	0.1449	0.2581	-0.0913	0.1694	0.2733	0.5047	0.5479	0.5507	0.5226	0.5241	0.5026	0.5134	0.6319	0.5206	0.6219	0.5435	0.4806	0.3968	0.456	0.411	0.625	0.7291	0.7649	0.7232	0.7884	0.5831	0.5455	0.7326	0.7303	0.8468	0.87	0.8195	0.7322	0.7463	0.7217	0.8442	0.9115	0.8317	0.9174	0.8189	0.7387	0.9297
	-0.5849	-0.059	-0.4343	-0.2057	-0.0749	-0.1454	0.3211	0.0526	0.1749	-0.2228	0.0941	0.162	0.362	0.4437	0.2169	0.137	0.156	0.2521	0.2853	0.4355	0.3674	0.6081	0.5065	0.4946	0.391	0.2722	0.2485	0.3004	0.6336	0.7422	0.7463	0.815	0.6213	0.5004	0.7584	0.6586	0.8348	0.7834	0.7026	0.6052	0.6652	0.6351	0.7658	0.8599	0.7413	0.8641	0.6779	0.5864	0.9014
	-0.585	-0.1795	-0.4839	-0.3243	-0.2718	-0.4194	0.1491	-0.1893	0.0141	-0.2023	0.0152	0.0918	0.3329	0.4254	0.248	0.3354	0.3292	0.3788	0.3609	0.5563	0.3092	0.4846	0.4685	0.4264	0.3622	0.3793	0.2851	0.3289	0.6416	0.7255	0.6756	0.7238	0.4342	0.3596	0.6195	0.5487	0.8131	0.8363	0.7259	0.5931	0.5163	0.4764	0.6753	0.755	0.4622	0.6092	0.4221	0.3852	0.8586
	-0.6632	-0.2466	-0.5454	-0.3948	-0.3037	-0.3238	0.0947	-0.0824	0.0336	-0.1789	0.077	0.2158	0.3945	0.5475	0.3818	0.3983	0.378	0.3873	0.4247	0.5125	0.2968	0.4987	0.2862	0.2698	0.2571	0.2329	0.2506	0.2711	0.5879	0.6372	0.5948	0.6933	0.1629	0.0669	0.4535	0.3627	0.7741	0.7947	0.7891	0.5298	0.3972	0.1779	0.5486	0.7319	0.3075	0.5722	0.216	0.1339	0.7216
	-0.6691	-0.1916	-0.5301	-0.497	-0.4678	-0.531	0.0025	-0.2727	-0.0897	-0.2727	-0.144	-0.0954	0.1507	0.4901	0.2995	0.3607	0.3026	0.2872	0.318	0.4664	0.2121	0.2762	0.1443	0.042	-0.0175	0.0619	0.0668	-0.008	0.4605	0.5392	0.4239	0.4929	-0.0278	-0.2378	0.3789	0.3137	0.6265	0.6864	0.5972	0.3327	0.1125	-0.1136	0.3949	0.7263	0.3178	0.514	0.2761	0.0157	0.752
	-0.7671	-0.3188	-0.6473	-0.548	-0.5156	-0.6089	-0.1414	-0.3335	-0.1731	-0.3762	-0.2822	-0.1619	0.0582	0.2797	0.0862	0.1898	0.3326	0.2431	0.3103	0.4406	0.2116	0.2797	0.102	-0.0014	-0.1221	-0.0703	0.0894	-0.0043	0.371	0.3231	0.1837	0.2784	-0.2468	-0.3242	0.3936	0.2002	0.5848	0.515	0.4355	0.2947	0.1512	-0.0031	0.3606	0.7084	0.2317	0.6603	0.3129	0.1164	0.7188
	-0.7501	-0.3233	-0.5924	-0.3816	-0.1809	-0.3029	0.1477	-0.0976	-0.0809	-0.4513	-0.3085	-0.2197	-0.0526	0.0789	-0.0813	-0.068	0.0965	0.164	0.2259	0.4945	0.2652	0.4002	0.2534	0.0955	-0.1478	-0.1247	-0.0575	-0.029	0.2696	0.2608	0.078	0.2016	-0.3776	-0.4957	0.2433	0.1723	0.5779	0.5432	0.3876	0.2224	0.1595	0.1205	0.4979	0.7633	0.5077	0.6643	0.2852	0.1311	0.6702
	-0.6774	-0.2145	-0.425	-0.2811	-0.1572	-0.3561	0.0575	-0.2512	-0.2492	-0.4195	-0.4133	-0.34	-0.1037	0.0893	-0.1607	-0.1672	-0.0545	0.0471	0.1149	0.342	0.1432	0.3661	0.2043	0.1888	0.0579	0.0554	0.0355	-0.0022	0.4637	0.3587	0.1437	0.1375	-0.3246	-0.4731	0.2122	0.1965	0.6487	0.6911	0.5724	0.3339	0.337	0.2059	0.5633	0.7347	0.3563	0.6336	0.4033	0.2303	0.6916
	-0.7407	-0.3219	-0.5636	-0.2967	-0.1105	-0.2696	0.1228	-0.2061	-0.135	-0.4106	-0.3799	-0.3082	-0.0536	0.2001	-0.0306	-0.0437	0.0441	0.2704	0.3069	0.4362	0.266	0.368	0.2461	0.1274	-0.0127	0.0924	0.1273	0.149	0.593	0.5391	0.2525	0.3781	-0.2546	-0.3564	0.2467	0.1842	0.6552	0.6569	0.5462	0.3596	0.323	0.1321	0.5095	0.654	0.2622	0.4821	0.2129	0.0513	0.7244
	-0.7421	-0.1132	-0.5582	-0.3548	-0.1814	-0.3147	0.2378	-0.1064	-0.1101	-0.3664	-0.3818	-0.299	0.0066	0.2951	0.0672	0.054	0.0691	0.1964	0.3058	0.555	0.3295	0.4215	0.1959	0.1142	-0.039	-0.0222	0.0875	0.1668	0.5558	0.5575	0.3985	0.4424	-0.1474	-0.2105	0.3187	0.2671	0.6962	0.6703	0.5157	0.2692	0.2573	0.233	0.5402	0.7095	0.3239	0.5757	0.214	0.0243	0.7081
	NaN	NaN	NaN	NaN	-0.3824	-0.0529	0.6276	0.6563	0.4089	-0.2935	-0.6479	-0.6059	-0.0911	0.3499	0.3539	0.2575	0.1869	0.3112	0.4056	0.6224	0.3481	0.4579	0.3867	0.1677	-0.0405	-0.0453	0.0056	0.0224	0.438	0.5362	0.4119	0.5831	0.0577	-0.2148	0.4155	0.2439	0.6261	0.5862	0.5329	0.3503	0.2547	0.1127	0.5104	0.6753	0.3408	0.5908	0.2374	0.0434	0.6962
	NaN	NaN	NaN	NaN	NaN	NaN	NaN	NaN	NaN	NaN	NaN	NaN	NaN	NaN	NaN	NaN	NaN	NaN	NaN	0.9753	0.3038	-0.0743	0.3008	0.3311	-0.3217	-0.2273	-0.3784	-0.0738	0.5149	0.6975	0.7792	0.6715	0.1116	-0.0757	0.6421	0.2943	0.7902	0.679	0.5314	0.3916	0.4311	0.2501	0.5659	0.7601	0.2473	0.4714	0.1637	0.082	0.6735
	NaN	NaN	NaN	NaN	NaN	NaN	NaN	NaN	NaN	NaN	NaN	NaN	NaN	NaN	NaN	NaN	NaN	NaN	NaN	NaN	NaN	NaN	NaN	NaN	NaN	NaN	NaN	NaN	NaN	NaN	NaN	0.9519	0.9324	0.73	0.6218	0.2272	0.7745	0.7947	0.8109	0.5071	0.515	0.5212	0.8295	0.8538	0.5173	0.7377	0.5116	0.2845	0.7621
	NaN	NaN	NaN	NaN	NaN	NaN	NaN	NaN	NaN	NaN	NaN	NaN	NaN	NaN	NaN	NaN	NaN	NaN	NaN	NaN	NaN	NaN	NaN	NaN	NaN	NaN	NaN	NaN	NaN	NaN	NaN	NaN	NaN	NaN	NaN	NaN	NaN	NaN	NaN	NaN	0.7878	0.9998	0.9772	0.8397	0.7183	0.9178	0.5269	0.3689	0.959
	NaN	NaN	NaN	NaN	NaN	NaN	NaN	NaN	NaN	NaN	NaN	NaN	NaN	NaN	NaN	NaN	NaN	NaN	NaN	NaN	NaN	NaN	NaN	NaN	NaN	NaN	NaN	NaN	NaN	NaN	NaN	NaN	NaN	NaN	NaN	NaN	NaN	NaN	NaN	NaN	NaN	NaN	NaN	NaN	NaN	NaN	NaN	0.7378	NaN
	NaN	NaN	NaN	NaN	NaN	NaN	NaN	NaN	NaN	NaN	NaN	NaN	NaN	NaN	NaN	NaN	NaN	NaN	NaN	NaN	NaN	NaN	NaN	NaN	NaN	NaN	NaN	NaN	NaN	NaN	NaN	NaN	NaN	NaN	NaN	NaN	NaN	NaN	NaN	NaN	NaN	NaN	NaN	NaN	NaN	NaN	NaN	NaN	NaN
	NaN	NaN	NaN	NaN	NaN	NaN	NaN	NaN	NaN	NaN	NaN	NaN	NaN	NaN	NaN	NaN	NaN	NaN	NaN	NaN	NaN	NaN	NaN	NaN	NaN	NaN	NaN	NaN	NaN	NaN	NaN	NaN	NaN	NaN	NaN	NaN	NaN	NaN	NaN	NaN	NaN	NaN	NaN	NaN	NaN	NaN	NaN	NaN	NaN
	NaN	NaN	NaN	NaN	NaN	NaN	NaN	NaN	NaN	NaN	NaN	NaN	NaN	NaN	NaN	NaN	NaN	NaN	NaN	NaN	NaN	NaN	NaN	NaN	NaN	NaN	NaN	NaN	NaN	NaN	NaN	NaN	NaN	NaN	NaN	NaN	NaN	NaN	NaN	NaN	NaN	NaN	NaN	NaN	NaN	NaN	NaN	NaN	NaN
	NaN	NaN	NaN	NaN	NaN	NaN	NaN	NaN	NaN	NaN	NaN	NaN	NaN	NaN	NaN	NaN	NaN	NaN	NaN	NaN	NaN	NaN	NaN	NaN	NaN	NaN	NaN	NaN	NaN	NaN	NaN	NaN	NaN	NaN	NaN	NaN	NaN	NaN	NaN	NaN	NaN	NaN	NaN	NaN	NaN	NaN	NaN	NaN	NaN
	NaN	NaN	NaN	NaN	NaN	NaN	NaN	NaN	NaN	NaN	NaN	NaN	NaN	NaN	NaN	NaN	NaN	NaN	NaN	NaN	NaN	NaN	NaN	NaN	NaN	NaN	NaN	NaN	NaN	NaN	NaN	NaN	NaN	NaN	NaN	NaN	NaN	NaN	NaN	NaN	NaN	NaN	NaN	NaN	NaN	NaN	NaN	NaN	NaN
	NaN	NaN	NaN	NaN	NaN	NaN	NaN	NaN	NaN	NaN	NaN	NaN	NaN	NaN	NaN	NaN	NaN	NaN	NaN	NaN	NaN	NaN	NaN	NaN	NaN	NaN	NaN	NaN	NaN	NaN	NaN	NaN	NaN	NaN	NaN	NaN	NaN	NaN	NaN	NaN	NaN	NaN	NaN	NaN	NaN	NaN	NaN	NaN	NaN
	NaN	NaN	NaN	NaN	NaN	NaN	NaN	NaN	NaN	NaN	NaN	NaN	NaN	NaN	NaN	NaN	NaN	NaN	NaN	NaN	NaN	NaN	NaN	NaN	NaN	NaN	NaN	NaN	NaN	NaN	NaN	NaN	NaN	NaN	NaN	NaN	NaN	NaN	NaN	NaN	NaN	NaN	NaN	NaN	NaN	NaN	NaN	NaN	NaN
	NaN	NaN	NaN	NaN	NaN	NaN	NaN	NaN	NaN	NaN	NaN	NaN	NaN	NaN	NaN	NaN	NaN	NaN	NaN	NaN	NaN	NaN	NaN	NaN	NaN	NaN	NaN	NaN	NaN	NaN	NaN	NaN	NaN	NaN	NaN	NaN	NaN	NaN	NaN	NaN	NaN	NaN	NaN	NaN	NaN	NaN	NaN	NaN	NaN
AMOTL2 KO #1
	0.8184	0.8136	0.8553	0.8149	0.7883	0.7599	0.7247	0.7096	0.7806	0.7607	0.7626	0.7676	0.7888	0.8357	0.7991	0.8386	0.8132	0.7906	0.8104	0.8511	0.8699	0.8552	0.8529	0.8291	0.8163	0.8324	0.8558	0.8683	0.8633	0.8812	0.8734	0.8741	0.8761	0.8834	0.9002	0.8818	0.8517	0.8225	0.8428	0.8247	0.8263	0.8232	0.7969	0.7807	0.802	0.7869	0.8162	0.8005	0.7959
	0.9331	0.9332	0.9723	0.9662	0.9467	0.9496	0.9284	0.904	0.9505	0.9519	0.9463	0.9353	0.9413	0.9568	0.9596	0.9549	0.9609	0.9372	0.942	0.961	0.948	0.9566	0.9203	0.9151	0.9035	0.8945	0.9344	0.9351	0.9406	0.9458	0.9418	0.9387	0.9535	0.9682	0.9648	0.968	0.9461	0.929	0.9285	0.9184	0.9199	0.9147	0.9114	0.9297	0.939	0.93	0.9217	0.9113	0.9037
	0.9328	0.9204	0.9592	0.9655	0.9442	0.9351	0.9152	0.8812	0.9439	0.9626	0.9446	0.9138	0.953	0.9619	0.9755	0.9804	0.9796	0.972	0.9654	0.983	0.9768	0.9801	0.9833	0.9762	0.9782	0.9814	0.9824	0.9802	0.9721	0.9738	0.9653	0.9651	0.9683	0.9812	0.9795	0.9818	0.9811	0.9819	0.9717	0.9847	0.9789	0.9657	0.9694	0.9702	0.9748	0.9763	0.9634	0.9658	0.9618
	0.9429	0.9232	0.9548	0.9537	0.9357	0.9338	0.9199	0.8676	0.9601	0.9489	0.9338	0.9544	0.9623	0.9694	0.9673	0.9597	0.9664	0.9476	0.9353	0.9427	0.9398	0.9412	0.9648	0.9717	0.9762	0.9769	0.981	0.9839	0.9849	0.9862	0.9892	0.9862	0.9877	0.9876	0.9854	0.9871	0.9839	0.9852	0.9871	0.9873	0.9867	0.9843	0.9876	0.9861	0.9872	0.9861	0.9803	0.9793	0.9839
	0.9434	0.9045	0.9226	0.9253	0.9214	0.9247	0.9271	0.863	0.9153	0.9146	0.8998	0.9197	0.9512	0.9548	0.9611	0.956	0.9557	0.9402	0.9086	0.9244	0.9351	0.9467	0.9633	0.9426	0.9346	0.9247	0.967	0.9711	0.9712	0.98	0.9823	0.9837	0.9873	0.986	0.9841	0.9808	0.9796	0.9791	0.9842	0.9889	0.9903	0.9878	0.9895	0.9861	0.9893	0.9858	0.9878	0.9847	0.9873
	0.9305	0.9153	0.9292	0.9101	0.8891	0.8952	0.8751	0.7965	0.8601	0.8246	0.7787	0.8067	0.9326	0.9508	0.9579	0.9491	0.958	0.9392	0.9356	0.9554	0.9604	0.9618	0.9741	0.9554	0.9371	0.9382	0.9678	0.9717	0.9695	0.9791	0.9822	0.982	0.9792	0.9815	0.9771	0.9776	0.9708	0.9764	0.9849	0.9875	0.9908	0.987	0.9911	0.9869	0.9906	0.9903	0.9921	0.9888	0.9899
	0.9305	0.8786	0.9248	0.9154	0.8986	0.8953	0.8739	0.8225	0.9107	0.8722	0.8106	0.8569	0.8963	0.9621	0.9678	0.9559	0.9472	0.8914	0.849	0.9074	0.9366	0.9572	0.9658	0.9409	0.9067	0.8756	0.9488	0.9707	0.9766	0.9807	0.977	0.9706	0.972	0.9832	0.9819	0.982	0.979	0.9742	0.9839	0.9887	0.9928	0.9889	0.992	0.9889	0.9897	0.9895	0.9873	0.9841	0.986
	0.9541	0.9262	0.9582	0.9407	0.8935	0.882	0.8427	0.7368	0.8554	0.8525	0.792	0.8624	0.8917	0.9439	0.9517	0.9352	0.9237	0.8622	0.8017	0.9083	0.9239	0.9401	0.9658	0.9409	0.9253	0.9321	0.9671	0.9734	0.9742	0.9845	0.9799	0.9732	0.9781	0.9826	0.9835	0.9864	0.9827	0.9753	0.9777	0.981	0.9819	0.9851	0.9828	0.9783	0.9858	0.9851	0.9867	0.9835	0.9832
	0.9103	0.899	0.9502	0.9399	0.8789	0.8544	0.7869	0.6499	0.7893	0.78	0.7136	0.7945	0.8972	0.9285	0.9544	0.9151	0.8989	0.8066	0.7557	0.8491	0.9029	0.9189	0.9549	0.9581	0.9478	0.9331	0.9377	0.9423	0.9437	0.9518	0.9551	0.9729	0.9705	0.9784	0.9781	0.981	0.9838	0.9809	0.9832	0.981	0.9862	0.9813	0.9835	0.9728	0.9843	0.978	0.9768	0.968	0.971
	0.895	0.8507	0.8806	0.8669	0.831	0.8462	0.8106	0.6133	0.7721	0.7539	0.6702	0.7213	0.8384	0.9037	0.8942	0.9017	0.885	0.8371	0.7907	0.8433	0.8723	0.8997	0.9297	0.9287	0.9256	0.8893	0.9235	0.9367	0.9371	0.9424	0.9256	0.9508	0.9582	0.9684	0.9663	0.9689	0.9589	0.9508	0.9608	0.9672	0.9628	0.9612	0.9767	0.9665	0.9802	0.9793	0.979	0.9745	0.9777
	0.8591	0.8148	0.8446	0.8303	0.7511	0.7603	0.7728	0.6167	0.7464	0.7164	0.6623	0.7785	0.8575	0.9355	0.927	0.9066	0.9202	0.8571	0.7987	0.855	0.874	0.8886	0.9263	0.9306	0.9274	0.8961	0.9367	0.9223	0.8997	0.9081	0.8981	0.948	0.9664	0.976	0.9732	0.9779	0.9666	0.942	0.9533	0.9585	0.9621	0.9474	0.9574	0.9345	0.9606	0.9551	0.9689	0.967	0.9704
	0.8534	0.7943	0.8451	0.842	0.7347	0.7203	0.6918	0.5103	0.7015	0.6687	0.5041	0.5979	0.728	0.8431	0.8558	0.854	0.8765	0.8177	0.7443	0.8092	0.8013	0.8362	0.9224	0.947	0.9312	0.9084	0.9302	0.9189	0.8906	0.9367	0.9161	0.9512	0.955	0.9626	0.9498	0.9552	0.9094	0.9081	0.9259	0.9365	0.9463	0.9336	0.9532	0.9423	0.9555	0.9686	0.9322	0.9339	0.9469
	0.8417	0.7864	0.8198	0.7465	0.6404	0.5694	0.5581	0.4256	0.6513	0.6343	0.5096	0.6016	0.7414	0.8216	0.8115	0.759	0.788	0.6914	0.6466	0.7849	0.8071	0.8297	0.9138	0.9196	0.8905	0.8591	0.9025	0.8886	0.8673	0.919	0.9139	0.9367	0.9438	0.9651	0.9534	0.9519	0.9189	0.8793	0.9253	0.9265	0.9348	0.9177	0.9459	0.9363	0.9548	0.9659	0.9163	0.9061	0.9135
	0.8522	0.7646	0.7799	0.7624	0.6242	0.5673	0.504	0.2455	0.4755	0.5	0.3852	0.4952	0.6825	0.8125	0.8189	0.7963	0.8319	0.7313	0.6871	0.8066	0.8377	0.8627	0.9096	0.8902	0.8472	0.8025	0.9187	0.9171	0.8798	0.8921	0.8302	0.9041	0.9133	0.9371	0.94	0.9659	0.9456	0.9507	0.9572	0.9561	0.9569	0.9439	0.9577	0.9341	0.9533	0.9358	0.9078	0.8947	0.9075
	0.808	0.7223	0.7705	0.7398	0.5487	0.4856	0.333	0.1091	0.2845	0.3435	0.2143	0.3358	0.5554	0.7568	0.7576	0.7615	0.8099	0.6927	0.6027	0.7383	0.7085	0.7454	0.8749	0.8582	0.8533	0.7023	0.8493	0.8387	0.8281	0.8333	0.7736	0.8141	0.8959	0.9214	0.9155	0.9253	0.9151	0.8877	0.9385	0.9597	0.961	0.9312	0.9643	0.9382	0.9426	0.9293	0.931	0.8981	0.8993
	0.7656	0.6894	0.7623	0.7309	0.5762	0.3842	0.1853	-0.1058	0.0287	0.0172	-0.0614	0.0202	0.258	0.5247	0.6084	0.5531	0.6586	0.437	0.2229	0.5038	0.5778	0.652	0.828	0.8198	0.758	0.6674	0.7703	0.8102	0.7816	0.786	0.7274	0.7538	0.7472	0.8421	0.8605	0.8936	0.879	0.8552	0.9242	0.9298	0.9147	0.8956	0.9185	0.8545	0.911	0.9003	0.9	0.8749	0.8771
	0.7739	0.5821	0.7517	0.7761	0.5923	0.3263	0.0603	-0.1927	-0.0528	0.1501	0.1397	0.2123	0.35	0.5306	0.5711	0.5285	0.5982	0.3123	0.1761	0.4495	0.4912	0.6135	0.7294	0.6329	0.6072	0.5065	0.6677	0.6996	0.6641	0.737	0.7095	0.8153	0.832	0.8896	0.8429	0.8415	0.7612	0.7636	0.8735	0.9123	0.9042	0.8719	0.9142	0.836	0.8573	0.8405	0.8284	0.8306	0.8477
	NaN	NaN	NaN	NaN	NaN	NaN	NaN	NaN	NaN	NaN	NaN	NaN	NaN	NaN	0.9976	0.9965	0.9611	0.7985	0.5996	0.6304	0.6024	0.7375	0.9137	0.5771	0.3694	0.3988	0.6465	0.6679	0.6279	0.6878	0.5711	0.6776	0.7709	0.9155	0.8851	0.874	0.7853	0.6943	0.859	0.8822	0.9027	0.8693	0.9455	0.8504	0.8797	0.8127	0.7243	0.7498	0.7926
	NaN	NaN	NaN	NaN	NaN	NaN	NaN	NaN	NaN	NaN	NaN	NaN	NaN	NaN	NaN	NaN	NaN	NaN	NaN	NaN	NaN	NaN	0.9648	0.8846	0.8132	0.7639	0.9244	0.9556	0.8127	0.8296	0.8167	0.8836	0.8812	0.9461	0.9394	0.9625	0.7817	0.6474	0.8551	0.8852	0.9208	0.8759	0.9319	0.8203	0.8608	0.7355	0.7237	0.672	0.7958
	NaN	NaN	NaN	NaN	NaN	NaN	NaN	NaN	NaN	NaN	NaN	NaN	NaN	NaN	NaN	NaN	NaN	NaN	NaN	NaN	NaN	NaN	NaN	NaN	NaN	NaN	NaN	NaN	NaN	NaN	NaN	NaN	NaN	0.9425	0.9179	0.9996	0.8166	0.7253	0.6259	0.6635	0.8007	0.7686	0.8082	0.474	0.6508	0.5503	0.5912	0.6501	0.7423
	NaN	NaN	NaN	NaN	NaN	NaN	NaN	NaN	NaN	NaN	NaN	NaN	NaN	NaN	NaN	NaN	NaN	NaN	NaN	NaN	NaN	NaN	NaN	NaN	NaN	NaN	NaN	NaN	NaN	NaN	NaN	NaN	NaN	NaN	NaN	NaN	NaN	NaN	0.5261	NaN	0.7829	0.832	0.8752	0.9962	0.0516	0.1851	0.1897	0.4473	0.7181
	NaN	NaN	NaN	NaN	NaN	NaN	NaN	NaN	NaN	NaN	NaN	NaN	NaN	NaN	NaN	NaN	NaN	NaN	NaN	NaN	NaN	NaN	NaN	NaN	NaN	NaN	NaN	NaN	NaN	NaN	NaN	NaN	NaN	NaN	NaN	NaN	NaN	NaN	NaN	NaN	NaN	NaN	NaN	NaN	NaN	NaN	NaN	NaN	NaN
	NaN	NaN	NaN	NaN	NaN	NaN	NaN	NaN	NaN	NaN	NaN	NaN	NaN	NaN	NaN	NaN	NaN	NaN	NaN	NaN	NaN	NaN	NaN	NaN	NaN	NaN	NaN	NaN	NaN	NaN	NaN	NaN	NaN	NaN	NaN	NaN	NaN	NaN	NaN	NaN	NaN	NaN	NaN	NaN	NaN	NaN	NaN	NaN	NaN
	NaN	NaN	NaN	NaN	NaN	NaN	NaN	NaN	NaN	NaN	NaN	NaN	NaN	NaN	NaN	NaN	NaN	NaN	NaN	NaN	NaN	NaN	NaN	NaN	NaN	NaN	NaN	NaN	NaN	NaN	NaN	NaN	NaN	NaN	NaN	NaN	NaN	NaN	NaN	NaN	NaN	NaN	NaN	NaN	NaN	NaN	NaN	NaN	NaN
	NaN	NaN	NaN	NaN	NaN	NaN	NaN	NaN	NaN	NaN	NaN	NaN	NaN	NaN	NaN	NaN	NaN	NaN	NaN	NaN	NaN	NaN	NaN	NaN	NaN	NaN	NaN	NaN	NaN	NaN	NaN	NaN	NaN	NaN	NaN	NaN	NaN	NaN	NaN	NaN	NaN	NaN	NaN	NaN	NaN	NaN	NaN	NaN	NaN
	NaN	NaN	NaN	NaN	NaN	NaN	NaN	NaN	NaN	NaN	NaN	NaN	NaN	NaN	NaN	NaN	NaN	NaN	NaN	NaN	NaN	NaN	NaN	NaN	NaN	NaN	NaN	NaN	NaN	NaN	NaN	NaN	NaN	NaN	NaN	NaN	NaN	NaN	NaN	NaN	NaN	NaN	NaN	NaN	NaN	NaN	NaN	NaN	NaN
	NaN	NaN	NaN	NaN	NaN	NaN	NaN	NaN	NaN	NaN	NaN	NaN	NaN	NaN	NaN	NaN	NaN	NaN	NaN	NaN	NaN	NaN	NaN	NaN	NaN	NaN	NaN	NaN	NaN	NaN	NaN	NaN	NaN	NaN	NaN	NaN	NaN	NaN	NaN	NaN	NaN	NaN	NaN	NaN	NaN	NaN	NaN	NaN	NaN
	NaN	NaN	NaN	NaN	NaN	NaN	NaN	NaN	NaN	NaN	NaN	NaN	NaN	NaN	NaN	NaN	NaN	NaN	NaN	NaN	NaN	NaN	NaN	NaN	NaN	NaN	NaN	NaN	NaN	NaN	NaN	NaN	NaN	NaN	NaN	NaN	NaN	NaN	NaN	NaN	NaN	NaN	NaN	NaN	NaN	NaN	NaN	NaN	NaN
	NaN	NaN	NaN	NaN	NaN	NaN	NaN	NaN	NaN	NaN	NaN	NaN	NaN	NaN	NaN	NaN	NaN	NaN	NaN	NaN	NaN	NaN	NaN	NaN	NaN	NaN	NaN	NaN	NaN	NaN	NaN	NaN	NaN	NaN	NaN	NaN	NaN	NaN	NaN	NaN	NaN	NaN	NaN	NaN	NaN	NaN	NaN	NaN	NaN
	NaN	NaN	NaN	NaN	NaN	NaN	NaN	NaN	NaN	NaN	NaN	NaN	NaN	NaN	NaN	NaN	NaN	NaN	NaN	NaN	NaN	NaN	NaN	NaN	NaN	NaN	NaN	NaN	NaN	NaN	NaN	NaN	NaN	NaN	NaN	NaN	NaN	NaN	NaN	NaN	NaN	NaN	NaN	NaN	NaN	NaN	NaN	NaN	NaN
	NaN	NaN	NaN	NaN	NaN	NaN	NaN	NaN	NaN	NaN	NaN	NaN	NaN	NaN	NaN	NaN	NaN	NaN	NaN	NaN	NaN	NaN	NaN	NaN	NaN	NaN	NaN	NaN	NaN	NaN	NaN	NaN	NaN	NaN	NaN	NaN	NaN	NaN	NaN	NaN	NaN	NaN	NaN	NaN	NaN	NaN	NaN	NaN	NaN
	0.7845	0.7693	0.731	0.7108	0.722	0.6979	0.6822	0.7176	0.6937	0.7409	0.7611	0.72	0.7015	0.7034	0.6691	0.7682	0.7468	0.7817	0.7654	0.6935	0.7665	0.7429	0.7911	0.7669	0.7101	0.7031	0.6739	0.6709	0.6702	0.7191	0.7419	0.7388	0.6926	0.7058	0.7134	0.7735	0.7933	0.7395	0.7353	0.7133	0.6937	0.7328	0.7474	0.7323	0.7615	0.7102	0.7342	0.7728	0.7494
	0.979	0.9682	0.9504	0.9121	0.8694	0.8294	0.6968	0.7798	0.8291	0.9285	0.9404	0.9403	0.9582	0.9501	0.9171	0.9488	0.9319	0.9216	0.9168	0.8712	0.922	0.9255	0.9577	0.9316	0.8938	0.9045	0.905	0.9511	0.958	0.9536	0.9562	0.9578	0.9387	0.9296	0.9077	0.938	0.9549	0.9399	0.9468	0.934	0.9252	0.9378	0.9251	0.9356	0.9343	0.9372	0.9338	0.9263	0.936
	0.9643	0.9702	0.9308	0.9083	0.8852	0.7862	0.4952	0.5785	0.6851	0.8839	0.9378	0.9443	0.945	0.9275	0.8967	0.9389	0.9133	0.8762	0.872	0.8228	0.9096	0.92	0.9512	0.9194	0.9306	0.9415	0.9614	0.9588	0.961	0.9685	0.9663	0.9719	0.9668	0.9738	0.9744	0.9824	0.9838	0.9731	0.9729	0.961	0.9574	0.9684	0.9778	0.9767	0.9754	0.9804	0.9692	0.962	0.9647
	0.9439	0.9552	0.9292	0.8919	0.8479	0.7158	0.4553	0.5152	0.6339	0.8253	0.8879	0.8737	0.9071	0.8933	0.8269	0.9263	0.9201	0.9204	0.9029	0.823	0.8941	0.8986	0.9535	0.9543	0.9244	0.9289	0.9349	0.9278	0.9403	0.9595	0.9691	0.9788	0.9788	0.9762	0.9766	0.9836	0.9847	0.981	0.9825	0.9787	0.9798	0.9752	0.9783	0.9805	0.9867	0.974	0.9761	0.9794	0.9827
	0.9278	0.9489	0.8876	0.8337	0.8234	0.6642	0.4129	0.4194	0.4778	0.8447	0.8767	0.8266	0.8111	0.7125	0.5917	0.8339	0.7789	0.8766	0.8096	0.7142	0.817	0.8133	0.9105	0.9258	0.9504	0.9573	0.9264	0.8896	0.9083	0.9525	0.9737	0.9868	0.9851	0.9865	0.9871	0.9899	0.9857	0.974	0.9775	0.9666	0.9776	0.9818	0.9825	0.981	0.9853	0.9838	0.9782	0.9798	0.9791
	0.8937	0.8927	0.8042	0.7175	0.7538	0.5608	0.3966	0.3976	0.3917	0.7402	0.7619	0.6754	0.7541	0.6603	0.5466	0.8451	0.7801	0.8212	0.7842	0.6511	0.7895	0.7291	0.8521	0.933	0.9304	0.9466	0.93	0.8662	0.9022	0.9357	0.9593	0.9765	0.969	0.9688	0.9704	0.9758	0.9692	0.9597	0.9731	0.9672	0.9759	0.9746	0.975	0.9759	0.9772	0.9783	0.9728	0.9791	0.976
	0.878	0.8315	0.8079	0.7444	0.72	0.5118	0.3598	0.3984	0.4099	0.7477	0.751	0.6787	0.689	0.5479	0.4184	0.7001	0.6098	0.6597	0.6324	0.479	0.7506	0.7113	0.8807	0.905	0.9071	0.9206	0.8749	0.8159	0.8344	0.9009	0.9367	0.9651	0.9497	0.9704	0.9658	0.9768	0.9627	0.9341	0.9596	0.9374	0.96	0.9697	0.9711	0.9726	0.978	0.9682	0.9614	0.9709	0.9716
	0.8819	0.8455	0.7535	0.6577	0.6757	0.3966	0.2871	0.3324	0.3109	0.6073	0.57	0.4214	0.5353	0.4149	0.2481	0.6107	0.4551	0.5667	0.4748	0.2871	0.6606	0.5809	0.8351	0.882	0.8673	0.8657	0.7579	0.628	0.6173	0.8071	0.8809	0.9407	0.9243	0.9534	0.9195	0.9589	0.9562	0.906	0.9559	0.9013	0.966	0.9819	0.9697	0.958	0.9711	0.9636	0.9422	0.9618	0.972
	0.9075	0.9057	0.8424	0.7105	0.6042	0.2844	0.2282	0.2572	0.2583	0.6932	0.513	0.4159	0.5071	0.1951	0.0472	0.5461	0.4022	0.43	0.4063	0.0013	0.4768	0.3551	0.705	0.7493	0.7123	0.7461	0.7159	0.5759	0.6112	0.7423	0.7971	0.9188	0.8718	0.8972	0.8828	0.94	0.9144	0.8149	0.8552	0.7811	0.8674	0.9374	0.946	0.9366	0.952	0.9571	0.9244	0.9683	0.9472
	0.8824	0.8842	0.8318	0.7386	0.6708	0.3846	0.2815	0.1614	0.1098	0.6325	0.4248	0.2931	0.3182	0.016	-0.2024	0.374	0.1748	0.4036	0.2544	-0.0493	0.4328	0.2719	0.7341	0.762	0.6839	0.7358	0.6535	0.5436	0.575	0.738	0.8299	0.9042	0.7791	0.8299	0.7159	0.8478	0.8488	0.7244	0.8446	0.7412	0.8408	0.8934	0.8741	0.8561	0.901	0.8727	0.8085	0.9224	0.9231
	0.8382	0.8755	0.8109	0.556	0.479	0.2458	0.2067	0.2306	0.2362	0.4773	0.3685	0.2446	0.3659	0.1209	-0.1647	0.3844	0.1149	0.213	0.1506	-0.2613	0.2477	0.1062	0.6098	0.6476	0.682	0.6824	0.6045	0.4601	0.5071	0.6507	0.7673	0.8866	0.8071	0.8647	0.724	0.8412	0.8103	0.6437	0.7557	0.5041	0.6671	0.8578	0.8489	0.8662	0.8857	0.8755	0.7245	0.8437	0.8382
	0.7832	0.7376	0.6167	0.4023	0.2925	0.233	0.2761	0.3386	0.4711	0.6835	0.5315	0.3117	0.3928	0.1454	-0.0653	0.4232	0.1814	0.1763	-0.0112	-0.295	0.1293	-0.0427	0.455	0.4437	0.3855	0.5036	0.4876	0.331	0.4109	0.5427	0.6283	0.8021	0.6754	0.7538	0.741	0.8649	0.8119	0.5125	0.6691	0.356	0.5713	0.7765	0.7673	0.785	0.8314	0.7436	0.4896	0.7315	0.7534
	0.8106	0.7664	0.5957	0.3852	0.2704	0.1549	0.2003	0.3146	0.3777	0.4718	0.293	0.1614	0.2036	0.1167	-0.0849	0.4534	0.2175	0.2397	0.0545	-0.2717	0.1494	-0.0757	0.4486	0.5089	0.3994	0.5085	0.3771	0.2354	0.3022	0.494	0.5798	0.7789	0.5349	0.6654	0.6959	0.8287	0.806	0.5098	0.5807	0.2278	0.4284	0.6233	0.6971	0.6956	0.7217	0.613	0.3437	0.5888	0.7235
	0.8069	0.8397	0.7037	0.3497	0.2519	0.1625	0.1529	0.2853	0.2434	0.4407	0.3232	0.2709	0.2753	0.1054	0.0196	0.5005	0.3055	0.3311	0.0697	-0.3458	0.0168	-0.0867	0.3419	0.3692	0.2648	0.2979	0.2334	0.0265	0.1311	0.467	0.5929	0.7165	0.421	0.5704	0.4919	0.7419	0.6312	0.2582	0.4404	0.0168	0.238	0.4811	0.5849	0.6387	0.6493	0.5547	0.1172	0.3413	0.5287
	0.83	0.7777	0.6625	0.3199	0.2494	0.1842	0.155	0.2854	0.3631	0.4443	0.3158	0.2305	0.29	0.129	-0.116	0.4321	0.1774	0.2497	-0.0561	-0.4307	-0.0248	-0.1761	0.2391	0.3107	0.1705	0.2182	0.1015	-0.0736	-0.0281	0.3469	0.4461	0.6334	0.327	0.3982	0.3487	0.5803	0.4648	0.0073	0.2209	-0.196	-0.0109	0.2573	0.4474	0.4585	0.5918	0.4517	0.0047	0.2898	0.6091
	0.8479	0.8251	0.6278	0.1194	0.2277	0.1877	0.3449	0.4516	0.387	0.491	0.2753	0.152	0.2392	0.0125	-0.164	0.3604	0.1415	0.2151	0.0005	-0.3536	0.1916	0.0381	0.3639	0.33	0.1812	0.141	0.0484	-0.1487	-0.0526	0.2085	0.1971	0.4127	0.1847	0.308	0.3299	0.6536	0.4596	-0.0846	0.1331	-0.3513	-0.1477	0.266	0.3287	0.4563	0.5357	0.3989	0.0079	0.1823	0.4402
	0.8414	0.7452	0.5826	0.1925	0.3493	0.3298	0.3748	0.5527	0.3321	0.4333	0.2889	0.1294	0.2796	-0.0268	-0.204	0.3716	0.0811	0.162	-0.038	-0.3988	0.0158	-0.1053	0.3324	0.2946	0.0851	0.1268	0.0331	-0.1763	-0.1072	0.096	0.1217	0.2643	0.0098	0.1313	0.1876	0.4725	0.4077	-0.1239	0.0345	-0.3996	-0.0949	0.1937	0.2606	0.4565	0.4925	0.3733	0.0405	0.16	0.3499
	NaN	NaN	0.7236	0.8351	0.3536	0.0406	0.4215	0.3464	0.327	0.3689	0.0411	-0.2419	-0.0471	-0.2355	-0.2774	0.3499	0.047	0.0637	-0.042	-0.3459	0.0465	-0.0754	0.3301	0.3435	0.139	0.0818	-0.0901	-0.2929	-0.2007	0.028	0.0961	0.2858	-0.0634	0.112	0.0597	0.3361	0.2133	-0.3273	-0.1739	-0.4511	-0.2098	0.1051	0.2585	0.3782	0.5484	0.3686	-0.0896	0.0778	0.2438
	NaN	NaN	NaN	NaN	NaN	NaN	NaN	NaN	NaN	NaN	NaN	NaN	NaN	-0.4631	-0.4741	0.0418	-0.089	-0.1359	-0.0397	-0.4856	-0.1125	-0.1746	0.268	0.3774	0.3635	0.177	0.1666	-0.0885	-0.1742	-0.0736	-0.116	0.1088	-0.09	0.0209	-0.0949	0.1808	0.0257	-0.4739	-0.3147	-0.5199	-0.2878	-0.0155	0.1426	0.3469	0.4742	0.314	-0.3704	-0.1924	0.0238
	NaN	NaN	NaN	NaN	NaN	NaN	NaN	NaN	NaN	NaN	NaN	NaN	NaN	NaN	NaN	NaN	NaN	NaN	NaN	NaN	NaN	NaN	NaN	NaN	NaN	NaN	NaN	-0.2743	-0.1044	0.4366	0.3391	0.3298	-0.4841	0.1313	0.33	0.5146	0.3796	-0.1794	-0.0177	-0.4819	-0.2317	0.0724	0.0877	0.3788	0.3863	0.1625	-0.3923	-0.2619	-0.0787
	NaN	NaN	NaN	NaN	NaN	NaN	NaN	NaN	NaN	NaN	NaN	NaN	NaN	NaN	NaN	NaN	NaN	NaN	NaN	NaN	NaN	NaN	NaN	NaN	NaN	NaN	NaN	NaN	NaN	NaN	NaN	NaN	NaN	NaN	0.9009	0.5519	0.5055	0.3848	0.5053	0.4609	0.5826	0.4262	0.7255	0.2279	0.4995	0.3219	-0.158	0.0986	0.2198
	NaN	NaN	NaN	NaN	NaN	NaN	NaN	NaN	NaN	NaN	NaN	NaN	NaN	NaN	NaN	NaN	NaN	NaN	NaN	NaN	NaN	NaN	NaN	NaN	NaN	NaN	NaN	NaN	NaN	NaN	NaN	NaN	NaN	NaN	NaN	NaN	NaN	NaN	NaN	NaN	NaN	0.9942	NaN	0.9495	0.9756	NaN	NaN	-0.5777	-0.0294
	NaN	NaN	NaN	NaN	NaN	NaN	NaN	NaN	NaN	NaN	NaN	NaN	NaN	NaN	NaN	NaN	NaN	NaN	NaN	NaN	NaN	NaN	NaN	NaN	NaN	NaN	NaN	NaN	NaN	NaN	NaN	NaN	NaN	NaN	NaN	NaN	NaN	NaN	NaN	NaN	NaN	NaN	NaN	NaN	NaN	NaN	NaN	NaN	NaN
	NaN	NaN	NaN	NaN	NaN	NaN	NaN	NaN	NaN	NaN	NaN	NaN	NaN	NaN	NaN	NaN	NaN	NaN	NaN	NaN	NaN	NaN	NaN	NaN	NaN	NaN	NaN	NaN	NaN	NaN	NaN	NaN	NaN	NaN	NaN	NaN	NaN	NaN	NaN	NaN	NaN	NaN	NaN	NaN	NaN	NaN	NaN	NaN	NaN
	NaN	NaN	NaN	NaN	NaN	NaN	NaN	NaN	NaN	NaN	NaN	NaN	NaN	NaN	NaN	NaN	NaN	NaN	NaN	NaN	NaN	NaN	NaN	NaN	NaN	NaN	NaN	NaN	NaN	NaN	NaN	NaN	NaN	NaN	NaN	NaN	NaN	NaN	NaN	NaN	NaN	NaN	NaN	NaN	NaN	NaN	NaN	NaN	NaN
	NaN	NaN	NaN	NaN	NaN	NaN	NaN	NaN	NaN	NaN	NaN	NaN	NaN	NaN	NaN	NaN	NaN	NaN	NaN	NaN	NaN	NaN	NaN	NaN	NaN	NaN	NaN	NaN	NaN	NaN	NaN	NaN	NaN	NaN	NaN	NaN	NaN	NaN	NaN	NaN	NaN	NaN	NaN	NaN	NaN	NaN	NaN	NaN	NaN
	NaN	NaN	NaN	NaN	NaN	NaN	NaN	NaN	NaN	NaN	NaN	NaN	NaN	NaN	NaN	NaN	NaN	NaN	NaN	NaN	NaN	NaN	NaN	NaN	NaN	NaN	NaN	NaN	NaN	NaN	NaN	NaN	NaN	NaN	NaN	NaN	NaN	NaN	NaN	NaN	NaN	NaN	NaN	NaN	NaN	NaN	NaN	NaN	NaN
	NaN	NaN	NaN	NaN	NaN	NaN	NaN	NaN	NaN	NaN	NaN	NaN	NaN	NaN	NaN	NaN	NaN	NaN	NaN	NaN	NaN	NaN	NaN	NaN	NaN	NaN	NaN	NaN	NaN	NaN	NaN	NaN	NaN	NaN	NaN	NaN	NaN	NaN	NaN	NaN	NaN	NaN	NaN	NaN	NaN	NaN	NaN	NaN	NaN
	NaN	NaN	NaN	NaN	NaN	NaN	NaN	NaN	NaN	NaN	NaN	NaN	NaN	NaN	NaN	NaN	NaN	NaN	NaN	NaN	NaN	NaN	NaN	NaN	NaN	NaN	NaN	NaN	NaN	NaN	NaN	NaN	NaN	NaN	NaN	NaN	NaN	NaN	NaN	NaN	NaN	NaN	NaN	NaN	NaN	NaN	NaN	NaN	NaN
	NaN	NaN	NaN	NaN	NaN	NaN	NaN	NaN	NaN	NaN	NaN	NaN	NaN	NaN	NaN	NaN	NaN	NaN	NaN	NaN	NaN	NaN	NaN	NaN	NaN	NaN	NaN	NaN	NaN	NaN	NaN	NaN	NaN	NaN	NaN	NaN	NaN	NaN	NaN	NaN	NaN	NaN	NaN	NaN	NaN	NaN	NaN	NaN	NaN
	NaN	NaN	NaN	NaN	NaN	NaN	NaN	NaN	NaN	NaN	NaN	NaN	NaN	NaN	NaN	NaN	NaN	NaN	NaN	NaN	NaN	NaN	NaN	NaN	NaN	NaN	NaN	NaN	NaN	NaN	NaN	NaN	NaN	NaN	NaN	NaN	NaN	NaN	NaN	NaN	NaN	NaN	NaN	NaN	NaN	NaN	NaN	NaN	NaN
	-0.1567	0.3639	0.5853	0.5674	0.7041	0.5649	0.6606	0.6825	0.8076	0.822	0.7531	0.7472	0.7426	0.7603	0.7775	0.8212	0.8593	0.8571	0.8755	0.8673	0.831	0.8292	0.7846	0.7816	0.7794	0.7572	0.7938	0.827	0.8809	0.908	0.8786	0.8686	0.8529	0.8659	0.8638	0.8532	0.8695	0.853	0.8613	0.8472	0.8739	0.8947	0.8763	0.8849	0.89	0.8908	0.8788	0.868	0.8724
	0.051	0.6235	0.8129	0.7313	0.8587	0.7605	0.7267	0.703	0.848	0.9011	0.8808	0.8839	0.8704	0.919	0.9316	0.9607	0.9742	0.9722	0.9673	0.9681	0.9504	0.9445	0.9452	0.9377	0.9291	0.9336	0.944	0.9354	0.9521	0.9493	0.9478	0.9555	0.9571	0.9553	0.9557	0.9563	0.941	0.9551	0.9589	0.9578	0.9466	0.9496	0.9516	0.9531	0.9508	0.9435	0.9328	0.9201	0.9207
	-0.1484	0.5078	0.7735	0.7325	0.9042	0.8019	0.7497	0.7191	0.8973	0.9329	0.892	0.8779	0.8043	0.8349	0.8603	0.9246	0.946	0.9518	0.9692	0.969	0.9454	0.9552	0.9663	0.9584	0.9539	0.9515	0.9656	0.9594	0.9671	0.9681	0.9679	0.9794	0.9729	0.9737	0.9774	0.9743	0.9783	0.9779	0.9824	0.9824	0.9798	0.9809	0.9823	0.9845	0.9812	0.9725	0.9514	0.9527	0.9656
	-0.5073	0.1063	0.4822	0.5704	0.8553	0.773	0.7578	0.6765	0.8778	0.8972	0.8464	0.8288	0.7439	0.7306	0.7284	0.836	0.8633	0.8682	0.9199	0.937	0.9134	0.926	0.9377	0.957	0.9538	0.9599	0.9659	0.9624	0.9768	0.9779	0.9726	0.9818	0.9775	0.9775	0.983	0.9812	0.9777	0.9761	0.985	0.9846	0.9855	0.9831	0.9768	0.9799	0.9776	0.9785	0.9734	0.9691	0.9729
	-0.5942	-0.0549	0.3215	0.3122	0.6689	0.5552	0.5493	0.4899	0.7933	0.8309	0.7281	0.6649	0.5714	0.6255	0.6849	0.841	0.8705	0.8798	0.897	0.8984	0.886	0.8928	0.8855	0.9268	0.9274	0.9375	0.9376	0.9361	0.9625	0.9563	0.9589	0.967	0.9634	0.9671	0.9735	0.9647	0.9668	0.971	0.9788	0.9836	0.9843	0.9825	0.9826	0.9845	0.9791	0.9776	0.9724	0.9784	0.9813
	-0.572	-0.1003	0.1454	0.0948	0.4585	0.3502	0.3513	0.3408	0.7009	0.7617	0.5593	0.5517	0.409	0.4733	0.4995	0.6629	0.7487	0.7315	0.8467	0.869	0.8313	0.8788	0.8595	0.9125	0.9232	0.9125	0.9264	0.9165	0.9478	0.9472	0.9535	0.9681	0.9583	0.9609	0.9704	0.9787	0.9665	0.9649	0.9679	0.971	0.9731	0.9786	0.9658	0.9725	0.9727	0.9752	0.9734	0.9754	0.9841
	-0.5011	-0.04	0.2758	0.073	0.5293	0.2675	0.2825	0.256	0.6353	0.6776	0.4416	0.4169	0.2193	0.3709	0.3975	0.6268	0.7176	0.7309	0.7879	0.8061	0.7359	0.7749	0.7904	0.8763	0.8682	0.8657	0.8944	0.8829	0.9315	0.9352	0.9268	0.9557	0.9325	0.9259	0.9583	0.9216	0.925	0.9279	0.9626	0.9666	0.9746	0.9796	0.9619	0.9608	0.9612	0.9631	0.9613	0.9645	0.9761
	-0.5579	-0.0717	0.3108	0.1641	0.5313	0.2763	0.2204	0.0516	0.5324	0.5748	0.369	0.2703	0.0767	0.2363	0.2718	0.5685	0.6785	0.6425	0.7617	0.7385	0.6231	0.6732	0.6377	0.7302	0.7902	0.844	0.8476	0.8356	0.8876	0.8881	0.8554	0.9026	0.8483	0.8603	0.9082	0.9036	0.8721	0.8967	0.9435	0.941	0.9411	0.9591	0.95	0.9568	0.9597	0.9583	0.9447	0.9495	0.9631
	-0.6193	-0.0934	0.3637	0.2264	0.5572	0.2263	0.1225	-0.0528	0.4528	0.4986	0.2064	0.0631	-0.0534	0.1398	0.2135	0.565	0.6978	0.6775	0.7491	0.7499	0.5055	0.4755	0.4818	0.6937	0.7695	0.7834	0.8121	0.7656	0.8272	0.8516	0.8346	0.8791	0.8275	0.8213	0.8345	0.801	0.8154	0.8181	0.9083	0.9022	0.9151	0.9525	0.9278	0.9398	0.9508	0.9539	0.9352	0.9433	0.9549
	-0.5128	-0.1204	0.2136	0.0858	0.502	0.2387	0.1163	0.025	0.4245	0.5117	0.256	0.1064	0.0047	0.1732	0.237	0.5183	0.6127	0.5459	0.6078	0.6681	0.4147	0.4241	0.3684	0.4696	0.585	0.6215	0.7018	0.6069	0.7224	0.7471	0.7189	0.8184	0.7775	0.8425	0.8563	0.8307	0.7847	0.7414	0.8868	0.8972	0.9112	0.936	0.9023	0.9101	0.9071	0.9264	0.9286	0.9269	0.9429
	-0.5467	-0.1895	0.1601	-0.014	0.324	0.0831	0.0413	-0.0471	0.3725	0.4851	0.2921	0.1384	-0.055	-0.061	-0.0518	0.3754	0.4905	0.3606	0.5587	0.572	0.4467	0.4536	0.3663	0.424	0.4407	0.4882	0.5995	0.4841	0.6879	0.6537	0.5589	0.7307	0.6664	0.7952	0.8046	0.7301	0.7221	0.6861	0.8791	0.9015	0.9171	0.9281	0.8619	0.8422	0.8432	0.8757	0.8292	0.8381	0.8621
	-0.5538	-0.0522	0.1946	0.0561	0.3796	0.1231	0.0432	0.0116	0.332	0.3896	0.156	0.0153	-0.2145	-0.3416	-0.3268	0.0787	0.2693	0.2211	0.4673	0.4984	0.2708	0.2849	0.2196	0.3008	0.3415	0.3506	0.3993	0.3383	0.4817	0.4839	0.4057	0.6141	0.5238	0.5837	0.6625	0.6475	0.6851	0.6109	0.791	0.7911	0.8131	0.8332	0.7676	0.7731	0.7568	0.8594	0.7867	0.7584	0.7995
	-0.6116	-0.1161	0.1694	0.0943	0.3811	0.0304	0.0114	-0.1485	0.2568	0.3512	0.1054	-0.0691	-0.2762	-0.3663	-0.3357	0.089	0.2725	0.2407	0.4051	0.3887	0.1608	0.1265	0.0131	0.0363	0.0507	0.1286	0.3274	0.2573	0.3639	0.3335	0.2883	0.4319	0.3537	0.4069	0.5033	0.491	0.5241	0.5165	0.7397	0.7284	0.7662	0.7942	0.6422	0.7092	0.7607	0.8527	0.7208	0.7329	0.8063
	-0.584	-0.2256	0.0899	-0.038	0.2953	-0.0164	-0.0602	-0.2136	0.274	0.3254	0.0576	-0.1115	-0.291	-0.3076	-0.2905	0.0859	0.2754	0.1062	0.2598	0.2427	-0.0384	-0.0821	-0.2323	-0.1839	-0.1027	-0.0352	0.1981	0.0685	0.2769	0.2701	0.2412	0.5019	0.4293	0.5009	0.5514	0.4624	0.4986	0.4658	0.7394	0.7615	0.8098	0.854	0.7695	0.78	0.803	0.839	0.6593	0.7018	0.7824
	-0.6481	-0.2714	-0.0005	-0.0148	0.386	0.0628	0.1162	0.0225	0.3393	0.3305	0.0849	-0.1396	-0.2731	-0.187	-0.1968	0.206	0.2632	0.1725	0.336	0.311	-0.1552	-0.0956	-0.1487	-0.0902	-0.0316	-0.008	0.1303	0.0517	0.2461	0.2745	0.1972	0.5086	0.4128	0.5014	0.4411	0.2991	0.4246	0.4455	0.8352	0.8339	0.8475	0.8726	0.757	0.7898	0.759	0.8056	0.6777	0.7325	0.8246
	NaN	NaN	NaN	NaN	NaN	0.3281	0.3289	-0.3106	0.3422	0.3756	0.3252	0.3991	0.0938	-0.147	-0.2947	0.0333	0.1104	0.1057	0.2957	0.339	0.1044	0.1879	0.0755	0.0275	0.0249	-0.0494	0.0565	-0.0901	0.0971	0.1508	0.0911	0.3647	0.2626	0.404	0.4262	0.2674	0.2533	0.1743	0.5969	0.6076	0.6267	0.6684	0.5206	0.6879	0.7322	0.7637	0.5763	0.6321	0.7955
	NaN	NaN	NaN	NaN	NaN	NaN	NaN	NaN	NaN	NaN	NaN	NaN	NaN	NaN	NaN	NaN	NaN	NaN	NaN	NaN	NaN	NaN	NaN	NaN	0.4004	0.5975	-0.3893	-0.302	-0.0249	-0.1625	0.0464	0.212	0.0836	0.2379	0.2531	0.195	0.028	-0.1108	0.4921	0.4843	0.494	0.5929	0.3975	0.4285	0.4634	0.6364	0.3485	0.4683	0.7173
	NaN	NaN	NaN	NaN	NaN	NaN	NaN	NaN	NaN	NaN	NaN	NaN	NaN	NaN	NaN	NaN	NaN	NaN	NaN	NaN	NaN	NaN	NaN	NaN	NaN	NaN	NaN	NaN	NaN	0.9966	0.964	0.9753	0.8522	0.9963	0.7018	0.5002	-0.0557	-0.509	0.3465	0.412	0.6947	0.6138	0.5658	0.4959	0.4766	0.6591	0.4584	0.523	0.7513
	NaN	NaN	NaN	NaN	NaN	NaN	NaN	NaN	NaN	NaN	NaN	NaN	NaN	NaN	NaN	NaN	NaN	NaN	NaN	NaN	NaN	NaN	NaN	NaN	NaN	NaN	NaN	NaN	NaN	NaN	NaN	NaN	NaN	NaN	NaN	NaN	NaN	NaN	NaN	NaN	NaN	NaN	NaN	NaN	0.2136	0.5399	-0.1023	-0.3179	0.2032
	NaN	NaN	NaN	NaN	NaN	NaN	NaN	NaN	NaN	NaN	NaN	NaN	NaN	NaN	NaN	NaN	NaN	NaN	NaN	NaN	NaN	NaN	NaN	NaN	NaN	NaN	NaN	NaN	NaN	NaN	NaN	NaN	NaN	NaN	NaN	NaN	NaN	NaN	NaN	NaN	NaN	NaN	NaN	NaN	NaN	NaN	NaN	NaN	NaN
	NaN	NaN	NaN	NaN	NaN	NaN	NaN	NaN	NaN	NaN	NaN	NaN	NaN	NaN	NaN	NaN	NaN	NaN	NaN	NaN	NaN	NaN	NaN	NaN	NaN	NaN	NaN	NaN	NaN	NaN	NaN	NaN	NaN	NaN	NaN	NaN	NaN	NaN	NaN	NaN	NaN	NaN	NaN	NaN	NaN	NaN	NaN	NaN	NaN
	NaN	NaN	NaN	NaN	NaN	NaN	NaN	NaN	NaN	NaN	NaN	NaN	NaN	NaN	NaN	NaN	NaN	NaN	NaN	NaN	NaN	NaN	NaN	NaN	NaN	NaN	NaN	NaN	NaN	NaN	NaN	NaN	NaN	NaN	NaN	NaN	NaN	NaN	NaN	NaN	NaN	NaN	NaN	NaN	NaN	NaN	NaN	NaN	NaN
	NaN	NaN	NaN	NaN	NaN	NaN	NaN	NaN	NaN	NaN	NaN	NaN	NaN	NaN	NaN	NaN	NaN	NaN	NaN	NaN	NaN	NaN	NaN	NaN	NaN	NaN	NaN	NaN	NaN	NaN	NaN	NaN	NaN	NaN	NaN	NaN	NaN	NaN	NaN	NaN	NaN	NaN	NaN	NaN	NaN	NaN	NaN	NaN	NaN
	NaN	NaN	NaN	NaN	NaN	NaN	NaN	NaN	NaN	NaN	NaN	NaN	NaN	NaN	NaN	NaN	NaN	NaN	NaN	NaN	NaN	NaN	NaN	NaN	NaN	NaN	NaN	NaN	NaN	NaN	NaN	NaN	NaN	NaN	NaN	NaN	NaN	NaN	NaN	NaN	NaN	NaN	NaN	NaN	NaN	NaN	NaN	NaN	NaN
	NaN	NaN	NaN	NaN	NaN	NaN	NaN	NaN	NaN	NaN	NaN	NaN	NaN	NaN	NaN	NaN	NaN	NaN	NaN	NaN	NaN	NaN	NaN	NaN	NaN	NaN	NaN	NaN	NaN	NaN	NaN	NaN	NaN	NaN	NaN	NaN	NaN	NaN	NaN	NaN	NaN	NaN	NaN	NaN	NaN	NaN	NaN	NaN	NaN
	NaN	NaN	NaN	NaN	NaN	NaN	NaN	NaN	NaN	NaN	NaN	NaN	NaN	NaN	NaN	NaN	NaN	NaN	NaN	NaN	NaN	NaN	NaN	NaN	NaN	NaN	NaN	NaN	NaN	NaN	NaN	NaN	NaN	NaN	NaN	NaN	NaN	NaN	NaN	NaN	NaN	NaN	NaN	NaN	NaN	NaN	NaN	NaN	NaN
	NaN	NaN	NaN	NaN	NaN	NaN	NaN	NaN	NaN	NaN	NaN	NaN	NaN	NaN	NaN	NaN	NaN	NaN	NaN	NaN	NaN	NaN	NaN	NaN	NaN	NaN	NaN	NaN	NaN	NaN	NaN	NaN	NaN	NaN	NaN	NaN	NaN	NaN	NaN	NaN	NaN	NaN	NaN	NaN	NaN	NaN	NaN	NaN	NaN
	NaN	NaN	NaN	NaN	NaN	NaN	NaN	NaN	NaN	NaN	NaN	NaN	NaN	NaN	NaN	NaN	NaN	NaN	NaN	NaN	NaN	NaN	NaN	NaN	NaN	NaN	NaN	NaN	NaN	NaN	NaN	NaN	NaN	NaN	NaN	NaN	NaN	NaN	NaN	NaN	NaN	NaN	NaN	NaN	NaN	NaN	NaN	NaN	NaN
	NaN	NaN	NaN	NaN	NaN	NaN	NaN	NaN	NaN	NaN	NaN	NaN	NaN	NaN	NaN	NaN	NaN	NaN	NaN	NaN	NaN	NaN	NaN	NaN	NaN	NaN	NaN	NaN	NaN	NaN	NaN	NaN	NaN	NaN	NaN	NaN	NaN	NaN	NaN	NaN	NaN	NaN	NaN	NaN	NaN	NaN	NaN	NaN	NaN
	NaN	NaN	NaN	NaN	NaN	NaN	NaN	NaN	NaN	NaN	NaN	NaN	NaN	NaN	NaN	NaN	NaN	NaN	NaN	NaN	NaN	NaN	NaN	NaN	NaN	NaN	NaN	NaN	NaN	NaN	NaN	NaN	NaN	NaN	NaN	NaN	NaN	NaN	NaN	NaN	NaN	NaN	NaN	NaN	NaN	NaN	NaN	NaN	NaN
	NaN	NaN	NaN	NaN	NaN	NaN	NaN	NaN	NaN	NaN	NaN	NaN	NaN	NaN	NaN	NaN	NaN	NaN	NaN	NaN	NaN	NaN	NaN	NaN	NaN	NaN	NaN	NaN	NaN	NaN	NaN	NaN	NaN	NaN	NaN	NaN	NaN	NaN	NaN	NaN	NaN	NaN	NaN	NaN	NaN	NaN	NaN	NaN	NaN
	0.8006	0.756	0.7817	0.7172	0.7307	0.7113	0.6368	0.6668	0.6629	0.7064	0.71	0.6905	0.7197	0.7025	0.6273	0.7135	0.7148	0.7308	0.6911	0.6963	0.7479	0.7639	0.7778	0.7586	0.7266	0.7674	0.7762	0.7463	0.7829	0.7777	0.7956	0.844	0.8265	0.8103	0.7852	0.8037	0.8083	0.8004	0.8182	0.7646	0.8081	0.8387	0.8749	0.8679	0.83	0.8392	0.7736	0.7941	0.8178
	0.9509	0.9344	0.9297	0.8487	0.8804	0.8739	0.8238	0.8614	0.874	0.9138	0.9106	0.8984	0.8932	0.8517	0.835	0.9265	0.9391	0.9529	0.9579	0.9584	0.9656	0.9503	0.9664	0.9657	0.9675	0.9724	0.9705	0.9554	0.9616	0.9628	0.9691	0.9633	0.9653	0.9585	0.9461	0.9589	0.9612	0.9585	0.9595	0.9575	0.9321	0.9448	0.954	0.9572	0.9631	0.9664	0.9495	0.9649	0.9458
	0.9751	0.9667	0.9648	0.925	0.9328	0.9047	0.8769	0.8972	0.8921	0.9301	0.9175	0.9239	0.915	0.9014	0.8984	0.9546	0.9595	0.9694	0.9635	0.8927	0.9561	0.9564	0.9741	0.9678	0.9807	0.9703	0.9781	0.9764	0.9726	0.9774	0.9788	0.9784	0.9682	0.9715	0.9709	0.9737	0.9776	0.9812	0.9781	0.9752	0.9717	0.9799	0.9818	0.9768	0.9857	0.9877	0.9869	0.9903	0.9871
	0.9601	0.9536	0.9515	0.9066	0.9122	0.9024	0.8644	0.8506	0.8212	0.8948	0.9053	0.9027	0.9178	0.8268	0.829	0.93	0.9359	0.9325	0.9051	0.8069	0.9001	0.8954	0.9529	0.9517	0.9313	0.9318	0.9507	0.9463	0.9647	0.9693	0.9725	0.9813	0.9812	0.9836	0.9845	0.9859	0.987	0.984	0.984	0.9825	0.9817	0.9818	0.9878	0.9849	0.9904	0.9903	0.9874	0.9919	0.99
	0.9507	0.9438	0.9431	0.8728	0.8882	0.8916	0.8584	0.8193	0.7769	0.8575	0.8421	0.8632	0.9127	0.8731	0.8029	0.9167	0.8909	0.9177	0.8988	0.8185	0.892	0.8884	0.9337	0.9435	0.9501	0.9569	0.9601	0.9585	0.9688	0.9746	0.9823	0.9869	0.9828	0.9845	0.9872	0.987	0.9897	0.9871	0.9908	0.9881	0.9858	0.9851	0.9876	0.9904	0.9878	0.9881	0.986	0.9861	0.9897
	0.9724	0.9522	0.9487	0.884	0.8974	0.8384	0.8216	0.8089	0.7252	0.7927	0.7974	0.8407	0.8801	0.843	0.786	0.903	0.8531	0.8998	0.8693	0.8336	0.9166	0.9027	0.9316	0.9331	0.9396	0.9475	0.9453	0.9373	0.9665	0.977	0.981	0.9801	0.9672	0.9633	0.9737	0.9834	0.9851	0.9834	0.9829	0.9812	0.9802	0.9794	0.9786	0.9784	0.9729	0.9806	0.985	0.9851	0.9885
	0.9698	0.9677	0.9719	0.9095	0.9155	0.8575	0.7769	0.7413	0.6779	0.7532	0.7336	0.7485	0.8381	0.7903	0.7456	0.8248	0.7878	0.8314	0.7565	0.7179	0.8779	0.8664	0.9417	0.945	0.9234	0.9318	0.9288	0.9233	0.9527	0.9629	0.9703	0.9749	0.9665	0.9689	0.9694	0.9731	0.9734	0.9573	0.9706	0.9636	0.9651	0.9689	0.971	0.9727	0.9652	0.9685	0.9637	0.9697	0.9793
	0.9167	0.9076	0.9251	0.8565	0.8794	0.8472	0.783	0.721	0.5953	0.644	0.6224	0.6537	0.781	0.8048	0.7504	0.8916	0.7987	0.8307	0.6731	0.5703	0.794	0.7452	0.8662	0.8743	0.89	0.9036	0.8911	0.8793	0.9289	0.9536	0.9641	0.9591	0.9393	0.9544	0.9659	0.9748	0.9722	0.9533	0.9665	0.9434	0.9466	0.9533	0.9698	0.9706	0.9687	0.9626	0.9588	0.97	0.9708
	0.8985	0.8077	0.8187	0.6892	0.733	0.7505	0.6665	0.6537	0.5597	0.6465	0.6317	0.652	0.7732	0.7007	0.6187	0.8732	0.7549	0.8029	0.6228	0.4607	0.7125	0.6189	0.8474	0.8421	0.8118	0.8294	0.7867	0.8084	0.8891	0.9293	0.9462	0.9519	0.9165	0.9169	0.93	0.9535	0.9613	0.9567	0.9657	0.9327	0.9405	0.9413	0.9618	0.9651	0.9625	0.9674	0.9565	0.965	0.9741
	0.8683	0.8218	0.8031	0.6649	0.7379	0.6961	0.6121	0.525	0.4212	0.5879	0.5412	0.5477	0.6104	0.4685	0.4559	0.804	0.6455	0.7246	0.5278	0.408	0.7444	0.6726	0.8407	0.7967	0.674	0.7436	0.7127	0.7059	0.8377	0.8983	0.9102	0.9153	0.8727	0.8875	0.8855	0.9344	0.9458	0.922	0.9366	0.873	0.9115	0.9356	0.9443	0.9451	0.9636	0.9488	0.9381	0.9532	0.9441
	0.886	0.817	0.7951	0.5526	0.6139	0.5269	0.4653	0.4665	0.3636	0.4835	0.435	0.4074	0.5313	0.3531	0.2029	0.6935	0.5022	0.6729	0.5054	0.099	0.5511	0.4606	0.7159	0.74	0.7074	0.7009	0.6681	0.5333	0.6982	0.828	0.8935	0.9114	0.8794	0.8702	0.837	0.8894	0.9051	0.7991	0.8485	0.7857	0.8646	0.9137	0.9285	0.9229	0.9441	0.9338	0.8763	0.9263	0.9342
	0.9004	0.8227	0.8016	0.6	0.6261	0.4982	0.411	0.4306	0.2813	0.3851	0.2161	0.2235	0.3388	0.1649	0.0071	0.5309	0.2402	0.4273	0.1788	-0.2292	0.2883	0.1242	0.5517	0.5909	0.5917	0.6765	0.5332	0.3579	0.4809	0.6561	0.7625	0.8134	0.6919	0.7438	0.697	0.8516	0.855	0.7154	0.82	0.6284	0.7403	0.7968	0.8882	0.9046	0.9357	0.9294	0.8782	0.9233	0.9396
	0.8755	0.8129	0.8267	0.5653	0.5965	0.5207	0.365	0.3959	0.3267	0.4011	0.3536	0.2881	0.352	-0.0015	-0.159	0.2922	0.0133	0.2529	-0.0151	-0.3401	0.1521	-0.0055	0.4411	0.5258	0.444	0.5316	0.3087	0.1575	0.3558	0.5715	0.7542	0.793	0.6029	0.5868	0.5815	0.7318	0.7188	0.4638	0.6213	0.3789	0.5933	0.7707	0.807	0.8804	0.9004	0.8827	0.8015	0.8759	0.9225
	0.8048	0.7772	0.7997	0.4959	0.5375	0.4497	0.4011	0.3596	0.2342	0.4887	0.4368	0.37	0.4518	0.0916	-0.0552	0.4234	0.1362	0.3004	-0.114	-0.3141	0.1057	-0.056	0.3881	0.4097	0.2409	0.3131	0.1003	0.0217	0.2814	0.5181	0.6761	0.7662	0.531	0.6238	0.5335	0.6852	0.6663	0.3386	0.5671	0.3467	0.5711	0.7156	0.7322	0.7606	0.8331	0.8236	0.7064	0.8221	0.8732
	0.7984	0.6517	0.6402	0.3091	0.3318	0.2079	0.0189	0.0921	0.0499	0.2337	0.1984	0.197	0.3304	0.0933	-0.0136	0.5035	0.1653	0.3504	-0.0293	-0.5315	-0.0471	-0.305	0.0741	0.0031	-0.1938	-0.1498	-0.2954	-0.324	-0.0257	0.3301	0.4206	0.5571	0.3067	0.3964	0.4047	0.597	0.5534	0.2333	0.4426	0.2913	0.4777	0.6486	0.7237	0.7178	0.7533	0.7967	0.5957	0.7713	0.7557
	0.8168	0.6345	0.5754	0.171	0.1753	0.0479	0.0333	0.1493	0.0715	0.2987	0.1702	0.1037	0.293	0.0851	-0.1164	0.4057	0.0529	0.1	-0.2005	-0.6186	-0.2888	-0.4634	-0.0112	-0.0908	-0.2245	-0.0939	-0.2802	-0.3984	-0.2508	0.0435	0.2336	0.4926	0.056	0.2059	0.1743	0.4639	0.3506	0.1002	0.3351	0.1145	0.375	0.5517	0.6172	0.6381	0.7761	0.7569	0.4986	0.7063	0.6586
	NaN	NaN	NaN	NaN	NaN	NaN	-0.9379	-0.7563	0.4756	0.6286	0.5583	0.3908	0.3902	-0.0429	-0.1042	0.3645	0.0033	-0.0629	-0.366	-0.6034	-0.4157	-0.6814	-0.2815	-0.1777	-0.3392	-0.2197	-0.3387	-0.5348	-0.4872	-0.1208	-0.0047	0.2018	-0.1951	-0.0994	-0.0586	0.3586	0.204	-0.159	0.0696	-0.1986	0.1222	0.4252	0.5396	0.536	0.6693	0.6434	0.3211	0.655	0.6718
	NaN	NaN	NaN	NaN	NaN	NaN	NaN	NaN	NaN	NaN	NaN	NaN	NaN	NaN	NaN	NaN	NaN	NaN	NaN	-0.9957	-0.8703	-0.9152	-0.6551	-0.8174	-0.8311	-0.2909	-0.4305	-0.7931	-0.9243	-0.5512	-0.322	-0.1967	-0.569	-0.4189	-0.4447	0.0675	0.0178	-0.3562	-0.1807	-0.4828	-0.2219	0.0979	0.2553	0.3324	0.4998	0.4561	0.0478	0.3333	0.4075
	NaN	NaN	NaN	NaN	NaN	NaN	NaN	NaN	NaN	NaN	NaN	NaN	NaN	NaN	NaN	NaN	NaN	NaN	NaN	NaN	NaN	NaN	NaN	NaN	NaN	NaN	NaN	NaN	NaN	-0.9989	0.1165	0.7931	-0.5664	-0.7524	-0.9309	-0.1688	-0.4574	-0.6898	-0.3973	-0.8416	-0.6801	-0.4624	-0.1362	0.0503	0.3293	0.2434	-0.2555	0.1681	0.1965
	NaN	NaN	NaN	NaN	NaN	NaN	NaN	NaN	NaN	NaN	NaN	NaN	NaN	NaN	NaN	NaN	NaN	NaN	NaN	NaN	NaN	NaN	NaN	NaN	NaN	NaN	NaN	NaN	NaN	NaN	NaN	NaN	NaN	NaN	NaN	NaN	NaN	-0.8522	-0.7717	-0.7958	-0.8121	-0.3351	-0.4989	-0.5349	0.1066	-0.5033	-0.4693	-0.3367	-0.2306
	NaN	NaN	NaN	NaN	NaN	NaN	NaN	NaN	NaN	NaN	NaN	NaN	NaN	NaN	NaN	NaN	NaN	NaN	NaN	NaN	NaN	NaN	NaN	NaN	NaN	NaN	NaN	NaN	NaN	NaN	NaN	NaN	NaN	NaN	NaN	NaN	NaN	NaN	NaN	NaN	-0.8575	-0.6421	-0.7087	-0.997	-0.4113	-0.9925	-0.983	-0.9635	-0.8927
	NaN	NaN	NaN	NaN	NaN	NaN	NaN	NaN	NaN	NaN	NaN	NaN	NaN	NaN	NaN	NaN	NaN	NaN	NaN	NaN	NaN	NaN	NaN	NaN	NaN	NaN	NaN	NaN	NaN	NaN	NaN	NaN	NaN	NaN	NaN	NaN	NaN	NaN	NaN	NaN	NaN	NaN	NaN	NaN	NaN	NaN	-0.9952	-0.9998	-0.9686
	NaN	NaN	NaN	NaN	NaN	NaN	NaN	NaN	NaN	NaN	NaN	NaN	NaN	NaN	NaN	NaN	NaN	NaN	NaN	NaN	NaN	NaN	NaN	NaN	NaN	NaN	NaN	NaN	NaN	NaN	NaN	NaN	NaN	NaN	NaN	NaN	NaN	NaN	NaN	NaN	NaN	NaN	NaN	NaN	NaN	NaN	NaN	NaN	NaN
	NaN	NaN	NaN	NaN	NaN	NaN	NaN	NaN	NaN	NaN	NaN	NaN	NaN	NaN	NaN	NaN	NaN	NaN	NaN	NaN	NaN	NaN	NaN	NaN	NaN	NaN	NaN	NaN	NaN	NaN	NaN	NaN	NaN	NaN	NaN	NaN	NaN	NaN	NaN	NaN	NaN	NaN	NaN	NaN	NaN	NaN	NaN	NaN	NaN
	NaN	NaN	NaN	NaN	NaN	NaN	NaN	NaN	NaN	NaN	NaN	NaN	NaN	NaN	NaN	NaN	NaN	NaN	NaN	NaN	NaN	NaN	NaN	NaN	NaN	NaN	NaN	NaN	NaN	NaN	NaN	NaN	NaN	NaN	NaN	NaN	NaN	NaN	NaN	NaN	NaN	NaN	NaN	NaN	NaN	NaN	NaN	NaN	NaN
	NaN	NaN	NaN	NaN	NaN	NaN	NaN	NaN	NaN	NaN	NaN	NaN	NaN	NaN	NaN	NaN	NaN	NaN	NaN	NaN	NaN	NaN	NaN	NaN	NaN	NaN	NaN	NaN	NaN	NaN	NaN	NaN	NaN	NaN	NaN	NaN	NaN	NaN	NaN	NaN	NaN	NaN	NaN	NaN	NaN	NaN	NaN	NaN	NaN
	NaN	NaN	NaN	NaN	NaN	NaN	NaN	NaN	NaN	NaN	NaN	NaN	NaN	NaN	NaN	NaN	NaN	NaN	NaN	NaN	NaN	NaN	NaN	NaN	NaN	NaN	NaN	NaN	NaN	NaN	NaN	NaN	NaN	NaN	NaN	NaN	NaN	NaN	NaN	NaN	NaN	NaN	NaN	NaN	NaN	NaN	NaN	NaN	NaN
	NaN	NaN	NaN	NaN	NaN	NaN	NaN	NaN	NaN	NaN	NaN	NaN	NaN	NaN	NaN	NaN	NaN	NaN	NaN	NaN	NaN	NaN	NaN	NaN	NaN	NaN	NaN	NaN	NaN	NaN	NaN	NaN	NaN	NaN	NaN	NaN	NaN	NaN	NaN	NaN	NaN	NaN	NaN	NaN	NaN	NaN	NaN	NaN	NaN
	NaN	NaN	NaN	NaN	NaN	NaN	NaN	NaN	NaN	NaN	NaN	NaN	NaN	NaN	NaN	NaN	NaN	NaN	NaN	NaN	NaN	NaN	NaN	NaN	NaN	NaN	NaN	NaN	NaN	NaN	NaN	NaN	NaN	NaN	NaN	NaN	NaN	NaN	NaN	NaN	NaN	NaN	NaN	NaN	NaN	NaN	NaN	NaN	NaN
	NaN	NaN	NaN	NaN	NaN	NaN	NaN	NaN	NaN	NaN	NaN	NaN	NaN	NaN	NaN	NaN	NaN	NaN	NaN	NaN	NaN	NaN	NaN	NaN	NaN	NaN	NaN	NaN	NaN	NaN	NaN	NaN	NaN	NaN	NaN	NaN	NaN	NaN	NaN	NaN	NaN	NaN	NaN	NaN	NaN	NaN	NaN	NaN	NaN
	NaN	NaN	NaN	NaN	NaN	NaN	NaN	NaN	NaN	NaN	NaN	NaN	NaN	NaN	NaN	NaN	NaN	NaN	NaN	NaN	NaN	NaN	NaN	NaN	NaN	NaN	NaN	NaN	NaN	NaN	NaN	NaN	NaN	NaN	NaN	NaN	NaN	NaN	NaN	NaN	NaN	NaN	NaN	NaN	NaN	NaN	NaN	NaN	NaN
AMOTL2 KO #2
	0.6702	0.5423	0.4574	0.4198	0.49	0.5845	0.5597	0.5142	0.6501	0.6149	0.7307	0.7651	0.8176	0.8322	0.8452	0.8879	0.8767	0.8719	0.9178	0.8974	0.9111	0.8762	0.8864	0.9134	0.9002	0.9016	0.867	0.8596	0.8751	0.8907	0.8764	0.8883	0.8872	0.8387	0.8554	0.8099	0.8958	0.899	0.9115	0.8969	0.8983	0.9201	0.9213	0.9262	0.9371	0.9425	0.9477	0.8597	0.8478
	0.7922	0.7169	0.6049	0.5337	0.5858	0.6844	0.62	0.5687	0.6667	0.6027	0.724	0.8076	0.9187	0.9524	0.9438	0.9563	0.9282	0.9282	0.9659	0.9789	0.9764	0.9707	0.9676	0.9651	0.9419	0.9566	0.9578	0.9629	0.9629	0.9518	0.9511	0.9458	0.9423	0.9316	0.9271	0.915	0.9447	0.9405	0.9667	0.9489	0.9485	0.9621	0.9577	0.961	0.9737	0.9662	0.9458	0.9477	0.9633
	0.911	0.8959	0.8361	0.7952	0.7962	0.8773	0.8043	0.7029	0.719	0.6094	0.7015	0.8027	0.8919	0.9387	0.9281	0.9392	0.9316	0.9217	0.9601	0.969	0.9759	0.9759	0.9707	0.9706	0.9627	0.9692	0.9684	0.9725	0.9733	0.9721	0.9771	0.9724	0.9752	0.9747	0.9718	0.9744	0.978	0.9763	0.98	0.9789	0.9716	0.9812	0.9806	0.9815	0.9842	0.9814	0.9747	0.9722	0.9734
	0.8996	0.8776	0.8372	0.8259	0.8272	0.8911	0.8131	0.7592	0.7986	0.6307	0.7432	0.7964	0.8742	0.9239	0.9081	0.9303	0.9099	0.917	0.9669	0.9651	0.9748	0.9608	0.9619	0.9657	0.96	0.9704	0.9699	0.9706	0.9733	0.9754	0.9773	0.9712	0.9717	0.9709	0.9646	0.973	0.9726	0.9684	0.9762	0.9693	0.965	0.9731	0.9751	0.9719	0.9768	0.9807	0.9695	0.9651	0.9604
	0.8922	0.8261	0.7479	0.6954	0.7039	0.821	0.7776	0.7666	0.8099	0.7237	0.7869	0.8306	0.9204	0.9354	0.9105	0.9372	0.9327	0.9424	0.9665	0.9508	0.9535	0.9543	0.9706	0.9764	0.9619	0.9694	0.959	0.9603	0.9681	0.9725	0.9784	0.9691	0.975	0.9765	0.9685	0.9684	0.9668	0.9621	0.9741	0.9703	0.9642	0.972	0.967	0.9635	0.9727	0.9814	0.9692	0.9648	0.9658
	0.8803	0.8192	0.7876	0.7069	0.7174	0.8639	0.828	0.8303	0.8931	0.8375	0.8716	0.8967	0.9424	0.9467	0.9106	0.9418	0.9389	0.947	0.9618	0.9493	0.9643	0.9467	0.9514	0.976	0.9728	0.9798	0.9694	0.9688	0.963	0.9653	0.9766	0.9778	0.976	0.9757	0.9655	0.972	0.9684	0.9578	0.9669	0.9622	0.9557	0.9659	0.9682	0.9567	0.9712	0.9798	0.9588	0.9559	0.9596
	0.8754	0.8412	0.8079	0.7586	0.7612	0.8528	0.8492	0.8356	0.8728	0.8644	0.8835	0.9053	0.9452	0.9429	0.9311	0.9662	0.9514	0.9535	0.9694	0.9531	0.9531	0.9398	0.9423	0.9704	0.9676	0.9816	0.9719	0.9593	0.9597	0.9674	0.9797	0.9801	0.9768	0.9749	0.9687	0.9731	0.9705	0.9597	0.957	0.9498	0.9495	0.963	0.9614	0.9583	0.9627	0.9734	0.9551	0.9401	0.9375
	0.8933	0.8583	0.8464	0.8439	0.85	0.9037	0.8542	0.8438	0.8611	0.8255	0.8526	0.8718	0.9199	0.9343	0.9203	0.941	0.9307	0.9299	0.9532	0.926	0.9405	0.9286	0.9403	0.9696	0.9675	0.9783	0.9701	0.9607	0.9619	0.96	0.9596	0.9631	0.9558	0.9509	0.94	0.9543	0.9434	0.9315	0.9467	0.9362	0.9382	0.9595	0.9554	0.9454	0.9611	0.9614	0.9447	0.9257	0.8995
	0.8834	0.8619	0.7958	0.7518	0.7836	0.8724	0.8528	0.838	0.8598	0.8166	0.8444	0.8708	0.9327	0.9373	0.9122	0.9589	0.9414	0.9284	0.946	0.9	0.918	0.8858	0.9074	0.9462	0.939	0.96	0.9461	0.9469	0.94	0.9424	0.9554	0.942	0.9317	0.9352	0.9091	0.9346	0.9367	0.9179	0.9426	0.9362	0.9296	0.9446	0.941	0.9249	0.9494	0.957	0.9352	0.9341	0.9378
	0.8671	0.8155	0.727	0.6811	0.6831	0.8415	0.8152	0.7572	0.7868	0.6724	0.7426	0.7916	0.881	0.8787	0.831	0.8993	0.8817	0.8536	0.9096	0.8342	0.8837	0.8712	0.9161	0.939	0.9099	0.9348	0.9131	0.9072	0.8965	0.919	0.9418	0.9425	0.947	0.9509	0.9369	0.9418	0.9549	0.9459	0.9651	0.9443	0.9178	0.9322	0.9208	0.9026	0.9221	0.9371	0.9202	0.9272	0.9409
	0.8322	0.7362	0.694	0.5878	0.6311	0.7727	0.7356	0.7154	0.7954	0.6856	0.7957	0.8165	0.8635	0.8454	0.7734	0.8251	0.8167	0.8046	0.9003	0.8735	0.898	0.8604	0.8772	0.9074	0.8445	0.9129	0.8967	0.8859	0.8655	0.8515	0.8886	0.8891	0.8906	0.888	0.8796	0.9177	0.9448	0.9365	0.9607	0.9519	0.9234	0.939	0.9258	0.8902	0.9131	0.9168	0.8873	0.9119	0.9166
	0.8698	0.8252	0.7675	0.7167	0.7416	0.8136	0.695	0.5979	0.6487	0.478	0.5962	0.5992	0.7254	0.7469	0.6759	0.8191	0.8227	0.7862	0.8644	0.7846	0.845	0.7637	0.7415	0.7735	0.6397	0.7797	0.7966	0.831	0.8024	0.8109	0.8637	0.8192	0.8431	0.8448	0.7996	0.8563	0.8861	0.8787	0.9511	0.9429	0.9216	0.9431	0.9228	0.8981	0.9227	0.9247	0.9031	0.9083	0.914
	NaN	NaN	NaN	NaN	NaN	NaN	NaN	0.8481	0.7713	NaN	0.3758	0.4775	0.3867	0.4224	0.3977	0.4981	0.5493	0.562	0.7567	0.6402	0.7333	0.6116	0.6246	0.6661	0.4873	0.6629	0.6381	0.7175	0.7514	0.7721	0.831	0.7882	0.8071	0.843	0.792	0.8771	0.8863	0.8528	0.9199	0.9157	0.8949	0.9239	0.9164	0.882	0.9198	0.9262	0.9117	0.8991	0.9044
	NaN	NaN	NaN	NaN	NaN	NaN	NaN	NaN	NaN	NaN	NaN	NaN	NaN	NaN	NaN	NaN	NaN	NaN	NaN	NaN	0.3141	0.9984	0.2884	0.5599	0.2851	0.4408	0.3845	0.5376	0.5379	0.5959	0.7144	0.7146	0.7269	0.8096	0.7305	0.8326	0.8199	0.7747	0.8666	0.8633	0.8357	0.9028	0.8655	0.8222	0.902	0.9185	0.8996	0.8992	0.9078
	NaN	NaN	NaN	NaN	NaN	NaN	NaN	NaN	NaN	NaN	NaN	NaN	NaN	NaN	NaN	NaN	NaN	NaN	NaN	NaN	NaN	NaN	NaN	NaN	NaN	NaN	NaN	NaN	NaN	NaN	NaN	NaN	0.8764	0.629	0.3613	0.6601	0.7267	0.684	0.6936	0.7371	0.7296	0.841	0.8503	0.7867	0.8694	0.8945	0.8921	0.9031	0.9085
	NaN	NaN	NaN	NaN	NaN	NaN	NaN	NaN	NaN	NaN	NaN	NaN	NaN	NaN	NaN	NaN	NaN	NaN	NaN	NaN	NaN	NaN	NaN	NaN	NaN	NaN	NaN	NaN	NaN	NaN	NaN	NaN	NaN	NaN	NaN	NaN	NaN	NaN	NaN	NaN	NaN	NaN	NaN	0.8951	0.9433	0.9469	0.9394	0.9201	0.956
	NaN	NaN	NaN	NaN	NaN	NaN	NaN	NaN	NaN	NaN	NaN	NaN	NaN	NaN	NaN	NaN	NaN	NaN	NaN	NaN	NaN	NaN	NaN	NaN	NaN	NaN	NaN	NaN	NaN	NaN	NaN	NaN	NaN	NaN	NaN	NaN	NaN	NaN	NaN	NaN	NaN	NaN	NaN	NaN	NaN	NaN	NaN	NaN	NaN
	NaN	NaN	NaN	NaN	NaN	NaN	NaN	NaN	NaN	NaN	NaN	NaN	NaN	NaN	NaN	NaN	NaN	NaN	NaN	NaN	NaN	NaN	NaN	NaN	NaN	NaN	NaN	NaN	NaN	NaN	NaN	NaN	NaN	NaN	NaN	NaN	NaN	NaN	NaN	NaN	NaN	NaN	NaN	NaN	NaN	NaN	NaN	NaN	NaN
	NaN	NaN	NaN	NaN	NaN	NaN	NaN	NaN	NaN	NaN	NaN	NaN	NaN	NaN	NaN	NaN	NaN	NaN	NaN	NaN	NaN	NaN	NaN	NaN	NaN	NaN	NaN	NaN	NaN	NaN	NaN	NaN	NaN	NaN	NaN	NaN	NaN	NaN	NaN	NaN	NaN	NaN	NaN	NaN	NaN	NaN	NaN	NaN	NaN
	NaN	NaN	NaN	NaN	NaN	NaN	NaN	NaN	NaN	NaN	NaN	NaN	NaN	NaN	NaN	NaN	NaN	NaN	NaN	NaN	NaN	NaN	NaN	NaN	NaN	NaN	NaN	NaN	NaN	NaN	NaN	NaN	NaN	NaN	NaN	NaN	NaN	NaN	NaN	NaN	NaN	NaN	NaN	NaN	NaN	NaN	NaN	NaN	NaN
	NaN	NaN	NaN	NaN	NaN	NaN	NaN	NaN	NaN	NaN	NaN	NaN	NaN	NaN	NaN	NaN	NaN	NaN	NaN	NaN	NaN	NaN	NaN	NaN	NaN	NaN	NaN	NaN	NaN	NaN	NaN	NaN	NaN	NaN	NaN	NaN	NaN	NaN	NaN	NaN	NaN	NaN	NaN	NaN	NaN	NaN	NaN	NaN	NaN
	NaN	NaN	NaN	NaN	NaN	NaN	NaN	NaN	NaN	NaN	NaN	NaN	NaN	NaN	NaN	NaN	NaN	NaN	NaN	NaN	NaN	NaN	NaN	NaN	NaN	NaN	NaN	NaN	NaN	NaN	NaN	NaN	NaN	NaN	NaN	NaN	NaN	NaN	NaN	NaN	NaN	NaN	NaN	NaN	NaN	NaN	NaN	NaN	NaN
	NaN	NaN	NaN	NaN	NaN	NaN	NaN	NaN	NaN	NaN	NaN	NaN	NaN	NaN	NaN	NaN	NaN	NaN	NaN	NaN	NaN	NaN	NaN	NaN	NaN	NaN	NaN	NaN	NaN	NaN	NaN	NaN	NaN	NaN	NaN	NaN	NaN	NaN	NaN	NaN	NaN	NaN	NaN	NaN	NaN	NaN	NaN	NaN	NaN
	NaN	NaN	NaN	NaN	NaN	NaN	NaN	NaN	NaN	NaN	NaN	NaN	NaN	NaN	NaN	NaN	NaN	NaN	NaN	NaN	NaN	NaN	NaN	NaN	NaN	NaN	NaN	NaN	NaN	NaN	NaN	NaN	NaN	NaN	NaN	NaN	NaN	NaN	NaN	NaN	NaN	NaN	NaN	NaN	NaN	NaN	NaN	NaN	NaN
	NaN	NaN	NaN	NaN	NaN	NaN	NaN	NaN	NaN	NaN	NaN	NaN	NaN	NaN	NaN	NaN	NaN	NaN	NaN	NaN	NaN	NaN	NaN	NaN	NaN	NaN	NaN	NaN	NaN	NaN	NaN	NaN	NaN	NaN	NaN	NaN	NaN	NaN	NaN	NaN	NaN	NaN	NaN	NaN	NaN	NaN	NaN	NaN	NaN
	NaN	NaN	NaN	NaN	NaN	NaN	NaN	NaN	NaN	NaN	NaN	NaN	NaN	NaN	NaN	NaN	NaN	NaN	NaN	NaN	NaN	NaN	NaN	NaN	NaN	NaN	NaN	NaN	NaN	NaN	NaN	NaN	NaN	NaN	NaN	NaN	NaN	NaN	NaN	NaN	NaN	NaN	NaN	NaN	NaN	NaN	NaN	NaN	NaN
	NaN	NaN	NaN	NaN	NaN	NaN	NaN	NaN	NaN	NaN	NaN	NaN	NaN	NaN	NaN	NaN	NaN	NaN	NaN	NaN	NaN	NaN	NaN	NaN	NaN	NaN	NaN	NaN	NaN	NaN	NaN	NaN	NaN	NaN	NaN	NaN	NaN	NaN	NaN	NaN	NaN	NaN	NaN	NaN	NaN	NaN	NaN	NaN	NaN
	NaN	NaN	NaN	NaN	NaN	NaN	NaN	NaN	NaN	NaN	NaN	NaN	NaN	NaN	NaN	NaN	NaN	NaN	NaN	NaN	NaN	NaN	NaN	NaN	NaN	NaN	NaN	NaN	NaN	NaN	NaN	NaN	NaN	NaN	NaN	NaN	NaN	NaN	NaN	NaN	NaN	NaN	NaN	NaN	NaN	NaN	NaN	NaN	NaN
	NaN	NaN	NaN	NaN	NaN	NaN	NaN	NaN	NaN	NaN	NaN	NaN	NaN	NaN	NaN	NaN	NaN	NaN	NaN	NaN	NaN	NaN	NaN	NaN	NaN	NaN	NaN	NaN	NaN	NaN	NaN	NaN	NaN	NaN	NaN	NaN	NaN	NaN	NaN	NaN	NaN	NaN	NaN	NaN	NaN	NaN	NaN	NaN	NaN
	NaN	NaN	NaN	NaN	NaN	NaN	NaN	NaN	NaN	NaN	NaN	NaN	NaN	NaN	NaN	NaN	NaN	NaN	NaN	NaN	NaN	NaN	NaN	NaN	NaN	NaN	NaN	NaN	NaN	NaN	NaN	NaN	NaN	NaN	NaN	NaN	NaN	NaN	NaN	NaN	NaN	NaN	NaN	NaN	NaN	NaN	NaN	NaN	NaN
	NaN	NaN	NaN	NaN	NaN	NaN	NaN	NaN	NaN	NaN	NaN	NaN	NaN	NaN	NaN	NaN	NaN	NaN	NaN	NaN	NaN	NaN	NaN	NaN	NaN	NaN	NaN	NaN	NaN	NaN	NaN	NaN	NaN	NaN	NaN	NaN	NaN	NaN	NaN	NaN	NaN	NaN	NaN	NaN	NaN	NaN	NaN	NaN	NaN
	0.7585	0.778	0.7296	0.6751	0.696	0.7166	0.7599	0.7351	0.7377	0.7678	0.8454	0.8342	0.8617	0.8906	0.9112	0.8805	0.9001	0.8901	0.8549	0.9023	0.8759	0.8822	0.9157	0.8992	0.8881	0.8645	0.8287	0.8239	0.8834	0.8304	0.8772	0.8581	0.8433	0.8244	0.8689	0.8546	0.7959	0.7954	0.8235	0.8638	0.8866	0.8896	0.8437	0.8286	0.8423	0.866	0.9055	0.8768	0.8976
	0.9106	0.7911	0.5687	0.4414	0.4727	0.6333	0.9016	0.9187	0.8946	0.8991	0.9143	0.9329	0.95	0.9432	0.9517	0.9464	0.9472	0.9492	0.9293	0.9521	0.9508	0.954	0.959	0.9586	0.9549	0.9321	0.9025	0.9348	0.943	0.9578	0.9612	0.9577	0.9717	0.9711	0.9643	0.9662	0.9622	0.9477	0.955	0.9598	0.9557	0.9482	0.9401	0.9269	0.9221	0.9306	0.9315	0.9346	0.9557
	0.8324	0.7148	0.3266	0.076	0.1566	0.4787	0.8032	0.84	0.8546	0.8854	0.8374	0.8455	0.8749	0.8893	0.9344	0.9301	0.9288	0.9548	0.9456	0.958	0.9332	0.9375	0.9435	0.9544	0.9595	0.9436	0.9415	0.9289	0.9441	0.9668	0.9748	0.9604	0.9622	0.9695	0.9739	0.9826	0.9885	0.9852	0.9858	0.9815	0.9779	0.9728	0.9736	0.9759	0.9643	0.973	0.9676	0.9589	0.9708
	0.7281	0.5966	0.1412	-0.0696	-0.0435	0.2298	0.7231	0.7696	0.732	0.7497	0.7461	0.8059	0.8234	0.8176	0.868	0.8253	0.8486	0.9155	0.9221	0.9359	0.9028	0.8821	0.9193	0.9323	0.945	0.9102	0.9351	0.9313	0.9261	0.9576	0.9626	0.9586	0.9692	0.9769	0.9816	0.9826	0.9804	0.9832	0.9856	0.9832	0.9811	0.9734	0.9732	0.9806	0.9778	0.9836	0.9686	0.9485	0.9682
	0.5915	0.3784	0.0407	-0.1436	-0.1128	0.1201	0.6468	0.672	0.64	0.6414	0.6543	0.767	0.8004	0.7871	0.8402	0.7836	0.8208	0.8646	0.8693	0.9221	0.9141	0.8994	0.9132	0.9144	0.934	0.9029	0.9209	0.9196	0.9255	0.9565	0.9593	0.9542	0.9629	0.9739	0.9797	0.9772	0.9723	0.9678	0.9685	0.9702	0.9789	0.9718	0.9687	0.9725	0.9697	0.9759	0.9745	0.9643	0.9766
	0.5482	0.4182	0.1158	0.0543	0.0117	0.2209	0.5445	0.5383	0.4414	0.5113	0.5264	0.5775	0.6885	0.6246	0.6743	0.6521	0.709	0.8056	0.7677	0.8058	0.801	0.7965	0.8741	0.8966	0.9329	0.9001	0.914	0.9024	0.9011	0.955	0.9641	0.9612	0.9611	0.9611	0.9425	0.9621	0.9602	0.9456	0.9474	0.942	0.9547	0.963	0.9642	0.9717	0.9529	0.9592	0.9562	0.9559	0.9712
	0.5846	0.5522	0.3935	0.2276	0.1915	0.2909	0.6508	0.5387	0.3949	0.3771	0.4836	0.5163	0.6447	0.5959	0.6227	0.6053	0.6624	0.6959	0.6596	0.7269	0.7515	0.7589	0.8742	0.9051	0.9347	0.9354	0.9172	0.9101	0.9065	0.9274	0.9506	0.9535	0.9482	0.9424	0.9378	0.9496	0.9526	0.9509	0.9402	0.9366	0.9495	0.9484	0.936	0.9599	0.9565	0.9694	0.9671	0.966	0.9767
	0.5779	0.579	0.4589	0.3759	0.297	0.3598	0.5044	0.4354	0.3268	0.364	0.4046	0.4579	0.6465	0.4905	0.5562	0.5663	0.6503	0.7299	0.6352	0.7609	0.7495	0.7507	0.8215	0.8512	0.8825	0.8861	0.8641	0.8413	0.879	0.895	0.922	0.9296	0.9374	0.9327	0.9452	0.9464	0.933	0.9286	0.9414	0.9364	0.9415	0.9164	0.9104	0.9324	0.9012	0.9591	0.965	0.957	0.9689
	0.4877	0.5388	0.4354	0.36	0.3272	0.4153	0.4788	0.4216	0.2803	0.3758	0.3465	0.3038	0.5043	0.377	0.4101	0.4672	0.5397	0.754	0.6419	0.7511	0.7502	0.6972	0.8343	0.8836	0.8823	0.8762	0.8869	0.8446	0.8851	0.8779	0.8749	0.8754	0.8965	0.9281	0.9259	0.925	0.9233	0.902	0.9283	0.9316	0.9435	0.9294	0.8645	0.8712	0.8682	0.9123	0.9333	0.937	0.9578
	0.448	0.4934	0.4217	0.3674	0.4077	0.4947	0.6001	0.5701	0.3054	0.3419	0.3702	0.3477	0.5158	0.3374	0.433	0.479	0.5711	0.7255	0.6122	0.717	0.6288	0.6375	0.7602	0.8131	0.8736	0.8597	0.8348	0.7858	0.8202	0.8353	0.8598	0.8551	0.8878	0.9116	0.9048	0.925	0.9216	0.8856	0.8988	0.9005	0.8831	0.9053	0.8721	0.9233	0.9072	0.9154	0.9435	0.938	0.9584
	0.4629	0.4662	0.4106	0.3707	0.4672	0.5073	0.5532	0.4761	0.2157	0.2594	0.3695	0.3755	0.5519	0.4191	0.5053	0.4896	0.5879	0.7111	0.5814	0.7087	0.5869	0.5816	0.7726	0.8415	0.8772	0.8403	0.7618	0.6925	0.7643	0.7746	0.8028	0.8344	0.8658	0.8811	0.8891	0.9093	0.8928	0.8601	0.8928	0.8869	0.901	0.8938	0.8427	0.8982	0.8828	0.9188	0.9341	0.9234	0.953
	0.406	0.485	0.4008	0.3036	0.3495	0.3953	0.4272	0.3483	0.136	0.1086	0.1389	0.1822	0.4014	0.3223	0.3884	0.3934	0.456	0.5546	0.4807	0.6652	0.5689	0.5242	0.7075	0.7783	0.8372	0.8081	0.7924	0.699	0.6928	0.7459	0.7484	0.7862	0.8428	0.8528	0.8685	0.8908	0.8589	0.8109	0.8419	0.8418	0.8604	0.8741	0.8201	0.838	0.7801	0.882	0.901	0.8855	0.9113
	0.4534	0.5418	0.4693	0.3168	0.3415	0.3423	0.4365	0.4205	0.217	0.2752	0.2183	0.169	0.4174	0.3325	0.5188	0.4803	0.4479	0.5283	0.4238	0.5822	0.5927	0.5442	0.714	0.7706	0.8102	0.771	0.6562	0.5497	0.5959	0.6904	0.7116	0.664	0.7283	0.8131	0.8374	0.8605	0.8486	0.7743	0.7881	0.7789	0.789	0.8183	0.7551	0.7895	0.8074	0.8613	0.8855	0.8875	0.9239
	0.375	0.4962	0.418	0.3763	0.4602	0.4961	0.5326	0.4919	0.27	0.3413	0.3891	0.4071	0.5095	0.439	0.5425	0.5028	0.4829	0.538	0.414	0.5758	0.54	0.516	0.6783	0.7479	0.7715	0.7339	0.6699	0.5321	0.5694	0.6098	0.6533	0.6331	0.6745	0.7262	0.765	0.7984	0.7965	0.7824	0.7881	0.7718	0.7799	0.8177	0.8028	0.8707	0.8401	0.8748	0.8957	0.8646	0.9103
	0.3201	0.4583	0.4457	0.4369	0.4374	0.4958	0.6336	0.5159	0.2726	0.3558	0.4162	0.3963	0.5225	0.3795	0.429	0.4171	0.3873	0.4094	0.2782	0.4219	0.3438	0.3091	0.4992	0.6097	0.623	0.588	0.5331	0.4065	0.4692	0.5192	0.5998	0.6092	0.7031	0.7538	0.7587	0.8207	0.7743	0.7508	0.7674	0.7582	0.7852	0.7271	0.6585	0.7681	0.6155	0.7946	0.8345	0.8004	0.8905
	0.4331	0.5056	0.4588	0.3542	0.3456	0.4287	0.6331	0.6205	0.388	0.4058	0.3421	0.3197	0.4151	0.2918	0.3389	0.2995	0.2578	0.3465	0.2705	0.324	0.2893	0.1718	0.3326	0.5333	0.5951	0.5672	0.5437	0.4246	0.4774	0.5272	0.5346	0.5018	0.5258	0.6337	0.6733	0.7189	0.7016	0.6701	0.6726	0.719	0.7482	0.6869	0.6254	0.7314	0.6155	0.7205	0.6976	0.6665	0.7707
	0.6148	0.6089	0.4682	0.3433	0.4658	0.5076	0.6062	0.5086	0.1772	0.2463	0.1753	0.2487	0.378	0.2524	0.3345	0.3031	0.2768	0.4114	0.2616	0.3639	0.2875	0.2271	0.3794	0.5374	0.563	0.5325	0.4621	0.3819	0.4924	0.5793	0.613	0.5734	0.5772	0.6504	0.6748	0.6219	0.6051	0.5441	0.5758	0.5443	0.5912	0.5606	0.5576	0.6615	0.5383	0.6981	0.6394	0.5764	0.704
	0.649	0.733	0.6066	0.456	0.5132	0.4518	0.5372	0.3974	-0.0055	0.0437	0.0433	0.0926	0.3286	0.1517	0.2311	0.2301	0.3057	0.4087	0.2385	0.2938	0.259	0.1187	0.3127	0.4682	0.4219	0.4677	0.4228	0.3728	0.428	0.4908	0.4853	0.519	0.583	0.6488	0.6734	0.6727	0.628	0.6107	0.6268	0.556	0.4651	0.4053	0.3277	0.5067	0.4183	0.5803	0.5304	0.5152	0.6577
	0.3292	0.4053	0.2536	0.2239	0.2476	0.251	0.3794	0.1889	-0.0698	-0.0108	0.0344	0.2334	0.4418	0.2109	0.3214	0.3038	0.395	0.5309	0.3701	0.3839	0.3029	0.2423	0.4244	0.5056	0.4444	0.4813	0.399	0.2847	0.4055	0.3779	0.4445	0.4812	0.5292	0.5683	0.5808	0.5263	0.4431	0.3801	0.4289	0.432	0.4066	0.4164	0.3137	0.4185	0.3583	0.5602	0.5292	0.4588	0.5912
	NaN	NaN	NaN	0.5028	NaN	NaN	NaN	NaN	NaN	NaN	0.2082	-0.1711	0.031	-0.0567	0.3281	0.4228	0.2608	0.3662	0.2215	0.2426	0.1327	-0.0662	0.0613	0.2125	0.1808	0.3001	0.1572	-0.0661	0.3038	0.3105	0.4089	0.5589	0.5873	0.656	0.5845	0.4613	0.3524	0.2178	0.3154	0.3673	0.369	0.3513	0.3129	0.4918	0.2912	0.4084	0.4091	0.2281	0.5067
	NaN	NaN	NaN	NaN	NaN	NaN	NaN	NaN	NaN	NaN	NaN	NaN	NaN	NaN	NaN	NaN	NaN	NaN	NaN	0.9336	NaN	-0.6984	-0.9615	0.3473	-0.0849	-0.0554	-0.3602	-0.4383	-0.2727	-0.335	-0.3306	-0.153	0.1391	0.418	0.37	0.2697	0.1658	0.0961	0.1402	0.0513	0.1663	0.2414	0.0311	0.2927	0.1136	0.4354	0.4543	0.2445	0.4396
	NaN	NaN	NaN	NaN	NaN	NaN	NaN	NaN	NaN	NaN	NaN	NaN	NaN	NaN	NaN	NaN	NaN	NaN	NaN	NaN	NaN	NaN	NaN	NaN	NaN	NaN	NaN	NaN	NaN	NaN	NaN	NaN	-0.6642	-0.8636	-0.1557	0.1964	0.1572	-0.1244	0.0331	-0.0552	-0.0083	0.1329	0.08	0.3465	0.1681	0.4873	0.5143	0.3789	0.6607
	NaN	NaN	NaN	NaN	NaN	NaN	NaN	NaN	NaN	NaN	NaN	NaN	NaN	NaN	NaN	NaN	NaN	NaN	NaN	NaN	NaN	NaN	NaN	NaN	NaN	NaN	NaN	NaN	NaN	NaN	NaN	NaN	NaN	NaN	NaN	NaN	NaN	NaN	NaN	NaN	NaN	-0.8595	-0.7765	-0.0942	0.0267	0.2336	0.4116	0.255	0.5185
	NaN	NaN	NaN	NaN	NaN	NaN	NaN	NaN	NaN	NaN	NaN	NaN	NaN	NaN	NaN	NaN	NaN	NaN	NaN	NaN	NaN	NaN	NaN	NaN	NaN	NaN	NaN	NaN	NaN	NaN	NaN	NaN	NaN	NaN	NaN	NaN	NaN	NaN	NaN	NaN	NaN	NaN	NaN	NaN	NaN	NaN	NaN	NaN	NaN
	NaN	NaN	NaN	NaN	NaN	NaN	NaN	NaN	NaN	NaN	NaN	NaN	NaN	NaN	NaN	NaN	NaN	NaN	NaN	NaN	NaN	NaN	NaN	NaN	NaN	NaN	NaN	NaN	NaN	NaN	NaN	NaN	NaN	NaN	NaN	NaN	NaN	NaN	NaN	NaN	NaN	NaN	NaN	NaN	NaN	NaN	NaN	NaN	NaN
	NaN	NaN	NaN	NaN	NaN	NaN	NaN	NaN	NaN	NaN	NaN	NaN	NaN	NaN	NaN	NaN	NaN	NaN	NaN	NaN	NaN	NaN	NaN	NaN	NaN	NaN	NaN	NaN	NaN	NaN	NaN	NaN	NaN	NaN	NaN	NaN	NaN	NaN	NaN	NaN	NaN	NaN	NaN	NaN	NaN	NaN	NaN	NaN	NaN
	NaN	NaN	NaN	NaN	NaN	NaN	NaN	NaN	NaN	NaN	NaN	NaN	NaN	NaN	NaN	NaN	NaN	NaN	NaN	NaN	NaN	NaN	NaN	NaN	NaN	NaN	NaN	NaN	NaN	NaN	NaN	NaN	NaN	NaN	NaN	NaN	NaN	NaN	NaN	NaN	NaN	NaN	NaN	NaN	NaN	NaN	NaN	NaN	NaN
	NaN	NaN	NaN	NaN	NaN	NaN	NaN	NaN	NaN	NaN	NaN	NaN	NaN	NaN	NaN	NaN	NaN	NaN	NaN	NaN	NaN	NaN	NaN	NaN	NaN	NaN	NaN	NaN	NaN	NaN	NaN	NaN	NaN	NaN	NaN	NaN	NaN	NaN	NaN	NaN	NaN	NaN	NaN	NaN	NaN	NaN	NaN	NaN	NaN
	NaN	NaN	NaN	NaN	NaN	NaN	NaN	NaN	NaN	NaN	NaN	NaN	NaN	NaN	NaN	NaN	NaN	NaN	NaN	NaN	NaN	NaN	NaN	NaN	NaN	NaN	NaN	NaN	NaN	NaN	NaN	NaN	NaN	NaN	NaN	NaN	NaN	NaN	NaN	NaN	NaN	NaN	NaN	NaN	NaN	NaN	NaN	NaN	NaN
	NaN	NaN	NaN	NaN	NaN	NaN	NaN	NaN	NaN	NaN	NaN	NaN	NaN	NaN	NaN	NaN	NaN	NaN	NaN	NaN	NaN	NaN	NaN	NaN	NaN	NaN	NaN	NaN	NaN	NaN	NaN	NaN	NaN	NaN	NaN	NaN	NaN	NaN	NaN	NaN	NaN	NaN	NaN	NaN	NaN	NaN	NaN	NaN	NaN
	NaN	NaN	NaN	NaN	NaN	NaN	NaN	NaN	NaN	NaN	NaN	NaN	NaN	NaN	NaN	NaN	NaN	NaN	NaN	NaN	NaN	NaN	NaN	NaN	NaN	NaN	NaN	NaN	NaN	NaN	NaN	NaN	NaN	NaN	NaN	NaN	NaN	NaN	NaN	NaN	NaN	NaN	NaN	NaN	NaN	NaN	NaN	NaN	NaN
	0.8317	0.8628	0.8799	0.8265	0.8537	0.7833	0.8484	0.8404	0.7903	0.7556	0.7644	0.7916	0.8074	0.7623	0.8138	0.8241	0.8142	0.8292	0.8034	0.7787	0.7533	0.744	0.7873	0.8132	0.8115	0.787	0.826	0.7486	0.7785	0.8323	0.7968	0.7674	0.7712	0.7802	0.8265	0.8626	0.8751	0.8052	0.8152	0.8095	0.856	0.865	0.8763	0.8456	0.8324	0.8679	0.7768	0.7911	0.8266
	0.8817	0.9152	0.9138	0.8977	0.923	0.9306	0.9605	0.9501	0.9403	0.9371	0.9391	0.9487	0.9363	0.9291	0.9447	0.9429	0.9666	0.9639	0.9633	0.9657	0.9578	0.9531	0.9602	0.9673	0.9648	0.9581	0.9667	0.9481	0.909	0.9626	0.9453	0.9472	0.9473	0.9504	0.9436	0.951	0.944	0.9334	0.9411	0.9394	0.9493	0.9581	0.9519	0.963	0.94	0.94	0.9101	0.9057	0.9452
	0.8079	0.8971	0.8774	0.8751	0.8923	0.9151	0.9181	0.9175	0.8938	0.9215	0.9272	0.9298	0.9387	0.912	0.9333	0.9272	0.9528	0.9669	0.9656	0.9803	0.9734	0.9635	0.965	0.9708	0.9712	0.9636	0.9702	0.97	0.9688	0.9784	0.9704	0.964	0.9663	0.9665	0.9678	0.9731	0.9733	0.9738	0.9737	0.9705	0.9728	0.9513	0.9503	0.9719	0.9709	0.977	0.9744	0.9656	0.9653
	0.6254	0.7145	0.7051	0.7019	0.7722	0.7873	0.8662	0.8248	0.8082	0.8688	0.9184	0.9388	0.9323	0.9102	0.9285	0.9041	0.9267	0.939	0.9486	0.9484	0.9489	0.9485	0.9636	0.9744	0.9804	0.9727	0.979	0.9773	0.9764	0.9783	0.9655	0.9666	0.9651	0.972	0.971	0.9663	0.9646	0.9722	0.9791	0.9767	0.9664	0.9607	0.954	0.9564	0.9578	0.9686	0.9677	0.9614	0.9643
	0.4113	0.5983	0.6014	0.6249	0.681	0.7597	0.8002	0.7065	0.6456	0.7744	0.7833	0.8369	0.8742	0.8404	0.8895	0.9015	0.9192	0.9093	0.8781	0.8747	0.8657	0.9016	0.923	0.9499	0.9425	0.9677	0.9729	0.9711	0.9749	0.9672	0.9722	0.9449	0.9604	0.9577	0.9581	0.9608	0.9597	0.9544	0.957	0.961	0.9739	0.9679	0.9619	0.966	0.9631	0.9633	0.9578	0.9607	0.9658
	0.3004	0.4961	0.5141	0.5298	0.6108	0.6722	0.7436	0.6435	0.551	0.5366	0.5241	0.5526	0.7535	0.7365	0.7962	0.8414	0.8554	0.8633	0.8226	0.8352	0.8241	0.8444	0.893	0.9335	0.9035	0.9508	0.9529	0.9277	0.941	0.9103	0.9068	0.9368	0.9502	0.9524	0.9597	0.9638	0.9572	0.963	0.9706	0.964	0.9693	0.975	0.9688	0.9708	0.9597	0.9694	0.9786	0.9747	0.9813
	0.3784	0.4609	0.4653	0.4428	0.4844	0.5366	0.6779	0.5823	0.4941	0.4648	0.5107	0.5573	0.6373	0.5496	0.6026	0.6689	0.7292	0.7864	0.7549	0.8146	0.8056	0.8307	0.8906	0.954	0.9278	0.9499	0.9414	0.9052	0.9294	0.9123	0.9301	0.927	0.9482	0.9548	0.9603	0.9564	0.9542	0.9579	0.9664	0.9666	0.9702	0.971	0.975	0.9727	0.9563	0.9699	0.9711	0.9726	0.9832
	0.5665	0.6326	0.5844	0.6113	0.576	0.5476	0.6483	0.5723	0.4874	0.5271	0.4648	0.4503	0.548	0.4327	0.5581	0.5639	0.6495	0.6986	0.5994	0.6853	0.6564	0.7154	0.7977	0.8519	0.784	0.8781	0.8317	0.7774	0.9035	0.8707	0.8973	0.9186	0.884	0.8933	0.9093	0.8944	0.8957	0.9238	0.9302	0.9317	0.9397	0.9387	0.9715	0.9673	0.9486	0.9595	0.9371	0.9449	0.971
	0.4671	0.5844	0.5709	0.5027	0.5436	0.4975	0.6362	0.4512	0.3681	0.4045	0.4718	0.4732	0.5814	0.3946	0.4371	0.4914	0.5123	0.5202	0.3672	0.4738	0.4584	0.4951	0.5939	0.7119	0.615	0.7588	0.6622	0.6448	0.8182	0.7736	0.8233	0.8734	0.8578	0.8163	0.8191	0.8109	0.809	0.8444	0.8825	0.8802	0.8894	0.8768	0.9128	0.9272	0.8994	0.9427	0.9143	0.9104	0.9375
	0.5634	0.6328	0.5743	0.4589	0.5527	0.5638	0.6596	0.4748	0.3422	0.3061	0.2334	0.2557	0.4208	0.2266	0.3241	0.3366	0.4422	0.457	0.2048	0.3195	0.2843	0.3044	0.4059	0.5553	0.4713	0.5889	0.5619	0.3949	0.696	0.6853	0.7755	0.7701	0.7915	0.7967	0.813	0.81	0.7846	0.7928	0.8233	0.7891	0.7934	0.7405	0.8214	0.8876	0.8599	0.8901	0.8643	0.8671	0.924
	0.5047	0.6494	0.628	0.6351	0.6472	0.5974	0.6823	0.485	0.3231	0.2511	0.1677	0.2051	0.3455	0.1179	0.2259	0.1607	0.2725	0.3655	0.1146	0.1931	0.0927	0.1029	0.2787	0.4376	0.3528	0.4944	0.4099	0.2951	0.5695	0.5083	0.5569	0.6527	0.6864	0.7558	0.7959	0.8289	0.7962	0.7899	0.8267	0.7809	0.7826	0.7371	0.7708	0.8337	0.8238	0.8784	0.8561	0.8398	0.909
	0.5028	0.6559	0.6304	0.7002	0.5937	0.5762	0.6651	0.4874	0.3833	0.3189	0.121	0.1516	0.1722	0.1105	0.1866	0.1969	0.1918	0.3208	0.0847	0.1892	-0.0066	-0.0465	0.1244	0.442	0.3633	0.4749	0.418	0.2393	0.5237	0.4858	0.4862	0.6251	0.6163	0.634	0.6988	0.7217	0.706	0.7301	0.7772	0.7314	0.7501	0.6898	0.7464	0.8162	0.7782	0.8529	0.837	0.8085	0.8831
	0.4689	0.623	0.616	0.5598	0.5468	0.5696	0.6723	0.551	0.4605	0.3497	0.1894	0.1941	0.2357	0.0693	0.1929	0.1396	0.1676	0.213	0.0899	0.1625	-0.0138	-0.1018	0.0428	0.3654	0.2849	0.4125	0.3977	0.2654	0.5316	0.5206	0.5019	0.5309	0.5949	0.5997	0.6809	0.6864	0.6208	0.6289	0.6788	0.6512	0.7085	0.7113	0.7762	0.8055	0.7399	0.7804	0.7088	0.682	0.7904
	0.2052	0.4558	0.4588	0.38	0.4839	0.4669	0.6328	0.5335	0.4694	0.2824	0.1941	0.1879	0.2786	0.1734	0.2938	0.2193	0.2102	0.2458	0.0848	0.2359	0.0561	-0.0036	0.1272	0.3606	0.1356	0.243	0.1832	0.0136	0.3866	0.4127	0.348	0.4391	0.5501	0.5546	0.6176	0.6431	0.5199	0.526	0.5686	0.5644	0.5986	0.5745	0.6228	0.684	0.631	0.7191	0.6611	0.6775	0.7876
	-0.007	0.1646	0.0335	-0.0707	0.1688	0.3569	0.6257	0.6127	0.5411	0.5361	0.5368	0.5152	0.3846	0.1421	0.1716	0.0375	0.1666	0.197	0.033	0.1776	-0.0286	-0.1239	0.1251	0.3677	0.154	0.1947	-0.0461	-0.1502	0.1496	0.1313	0.1397	0.1748	0.1977	0.3148	0.4335	0.4654	0.3997	0.4088	0.4765	0.4439	0.508	0.4296	0.5032	0.6182	0.582	0.6852	0.6216	0.5735	0.7279
	NaN	NaN	NaN	NaN	NaN	NaN	NaN	NaN	0.7195	0.9885	0.8113	0.7769	0.3895	-0.3434	-0.1411	-0.0663	0.2849	0.4103	-0.028	0.0807	-0.0899	-0.187	-0.0329	0.239	0.073	0.1262	0.0454	-0.0333	0.0008	0.0255	-0.0026	0.0154	0.0786	0.1651	0.2596	0.2212	0.2262	0.2285	0.3464	0.3482	0.404	0.3944	0.4466	0.5469	0.4847	0.6143	0.5315	0.4815	0.6268
	NaN	NaN	NaN	NaN	NaN	NaN	NaN	NaN	NaN	NaN	NaN	NaN	NaN	NaN	NaN	NaN	NaN	0.3813	0.7012	-0.2688	-0.023	-0.0871	-0.1704	-0.0228	-0.0182	0.3232	0.5333	0.3921	0.4962	0.3651	0.1128	0.2397	0.1069	0.2215	0.2815	0.4132	0.2733	0.2481	0.391	0.2937	0.3898	0.3542	0.3869	0.4712	0.4582	0.6254	0.5983	0.5124	0.6654
	NaN	NaN	NaN	NaN	NaN	NaN	NaN	NaN	NaN	NaN	NaN	NaN	NaN	NaN	NaN	NaN	NaN	NaN	NaN	NaN	NaN	NaN	NaN	NaN	NaN	0.9007	0.5485	0.5378	0.7556	0.803	0.471	0.1533	0.3435	0.7008	0.7016	0.6171	0.1894	0.1454	0.3151	0.2649	0.4861	0.3971	0.4195	0.6507	0.5954	0.7493	0.6721	0.5307	0.7082
	NaN	NaN	NaN	NaN	NaN	NaN	NaN	NaN	NaN	NaN	NaN	NaN	NaN	NaN	NaN	NaN	NaN	NaN	NaN	NaN	NaN	NaN	NaN	NaN	NaN	NaN	NaN	NaN	NaN	NaN	NaN	NaN	NaN	0.1835	0.3886	0.3255	0.1127	0.0492	-0.0635	-0.5328	0.0395	0.564	0.6718	0.8329	0.6549	0.7663	0.5835	0.4827	0.7074
	NaN	NaN	NaN	NaN	NaN	NaN	NaN	NaN	NaN	NaN	NaN	NaN	NaN	NaN	NaN	NaN	NaN	NaN	NaN	NaN	NaN	NaN	NaN	NaN	NaN	NaN	NaN	NaN	NaN	NaN	NaN	NaN	NaN	NaN	NaN	NaN	NaN	NaN	NaN	NaN	NaN	NaN	NaN	0.9377	0.8162	0.8324	0.4939	0.4368	0.6087
	NaN	NaN	NaN	NaN	NaN	NaN	NaN	NaN	NaN	NaN	NaN	NaN	NaN	NaN	NaN	NaN	NaN	NaN	NaN	NaN	NaN	NaN	NaN	NaN	NaN	NaN	NaN	NaN	NaN	NaN	NaN	NaN	NaN	NaN	NaN	NaN	NaN	NaN	NaN	NaN	NaN	NaN	NaN	NaN	NaN	NaN	NaN	NaN	NaN
	NaN	NaN	NaN	NaN	NaN	NaN	NaN	NaN	NaN	NaN	NaN	NaN	NaN	NaN	NaN	NaN	NaN	NaN	NaN	NaN	NaN	NaN	NaN	NaN	NaN	NaN	NaN	NaN	NaN	NaN	NaN	NaN	NaN	NaN	NaN	NaN	NaN	NaN	NaN	NaN	NaN	NaN	NaN	NaN	NaN	NaN	NaN	NaN	NaN
	NaN	NaN	NaN	NaN	NaN	NaN	NaN	NaN	NaN	NaN	NaN	NaN	NaN	NaN	NaN	NaN	NaN	NaN	NaN	NaN	NaN	NaN	NaN	NaN	NaN	NaN	NaN	NaN	NaN	NaN	NaN	NaN	NaN	NaN	NaN	NaN	NaN	NaN	NaN	NaN	NaN	NaN	NaN	NaN	NaN	NaN	NaN	NaN	NaN
	NaN	NaN	NaN	NaN	NaN	NaN	NaN	NaN	NaN	NaN	NaN	NaN	NaN	NaN	NaN	NaN	NaN	NaN	NaN	NaN	NaN	NaN	NaN	NaN	NaN	NaN	NaN	NaN	NaN	NaN	NaN	NaN	NaN	NaN	NaN	NaN	NaN	NaN	NaN	NaN	NaN	NaN	NaN	NaN	NaN	NaN	NaN	NaN	NaN
	NaN	NaN	NaN	NaN	NaN	NaN	NaN	NaN	NaN	NaN	NaN	NaN	NaN	NaN	NaN	NaN	NaN	NaN	NaN	NaN	NaN	NaN	NaN	NaN	NaN	NaN	NaN	NaN	NaN	NaN	NaN	NaN	NaN	NaN	NaN	NaN	NaN	NaN	NaN	NaN	NaN	NaN	NaN	NaN	NaN	NaN	NaN	NaN	NaN
	NaN	NaN	NaN	NaN	NaN	NaN	NaN	NaN	NaN	NaN	NaN	NaN	NaN	NaN	NaN	NaN	NaN	NaN	NaN	NaN	NaN	NaN	NaN	NaN	NaN	NaN	NaN	NaN	NaN	NaN	NaN	NaN	NaN	NaN	NaN	NaN	NaN	NaN	NaN	NaN	NaN	NaN	NaN	NaN	NaN	NaN	NaN	NaN	NaN
	NaN	NaN	NaN	NaN	NaN	NaN	NaN	NaN	NaN	NaN	NaN	NaN	NaN	NaN	NaN	NaN	NaN	NaN	NaN	NaN	NaN	NaN	NaN	NaN	NaN	NaN	NaN	NaN	NaN	NaN	NaN	NaN	NaN	NaN	NaN	NaN	NaN	NaN	NaN	NaN	NaN	NaN	NaN	NaN	NaN	NaN	NaN	NaN	NaN
	NaN	NaN	NaN	NaN	NaN	NaN	NaN	NaN	NaN	NaN	NaN	NaN	NaN	NaN	NaN	NaN	NaN	NaN	NaN	NaN	NaN	NaN	NaN	NaN	NaN	NaN	NaN	NaN	NaN	NaN	NaN	NaN	NaN	NaN	NaN	NaN	NaN	NaN	NaN	NaN	NaN	NaN	NaN	NaN	NaN	NaN	NaN	NaN	NaN
	NaN	NaN	NaN	NaN	NaN	NaN	NaN	NaN	NaN	NaN	NaN	NaN	NaN	NaN	NaN	NaN	NaN	NaN	NaN	NaN	NaN	NaN	NaN	NaN	NaN	NaN	NaN	NaN	NaN	NaN	NaN	NaN	NaN	NaN	NaN	NaN	NaN	NaN	NaN	NaN	NaN	NaN	NaN	NaN	NaN	NaN	NaN	NaN	NaN
	NaN	NaN	NaN	NaN	NaN	NaN	NaN	NaN	NaN	NaN	NaN	NaN	NaN	NaN	NaN	NaN	NaN	NaN	NaN	NaN	NaN	NaN	NaN	NaN	NaN	NaN	NaN	NaN	NaN	NaN	NaN	NaN	NaN	NaN	NaN	NaN	NaN	NaN	NaN	NaN	NaN	NaN	NaN	NaN	NaN	NaN	NaN	NaN	NaN
	NaN	NaN	NaN	NaN	NaN	NaN	NaN	NaN	NaN	NaN	NaN	NaN	NaN	NaN	NaN	NaN	NaN	NaN	NaN	NaN	NaN	NaN	NaN	NaN	NaN	NaN	NaN	NaN	NaN	NaN	NaN	NaN	NaN	NaN	NaN	NaN	NaN	NaN	NaN	NaN	NaN	NaN	NaN	NaN	NaN	NaN	NaN	NaN	NaN
	0.4469	0.598	0.6465	0.6052	0.629	0.6013	0.5979	0.5961	0.6473	0.708	0.7145	0.7095	0.6761	0.6629	0.6377	0.6778	0.6856	0.725	0.7456	0.7847	0.7803	0.8456	0.8408	0.8029	0.8454	0.8346	0.8145	0.8071	0.8129	0.8037	0.7925	0.763	0.7712	0.7667	0.817	0.8234	0.8078	0.826	0.7948	0.7835	0.7928	0.7986	0.7995	0.8238	0.8039	0.801	0.792	0.8008	0.8115
	0.6072	0.7879	0.8006	0.8295	0.8931	0.8694	0.8598	0.8399	0.8606	0.8465	0.8494	0.8646	0.8183	0.8215	0.8323	0.8939	0.9286	0.9387	0.9337	0.9562	0.945	0.9574	0.9563	0.9431	0.9635	0.9587	0.9636	0.9543	0.9627	0.9634	0.9482	0.9174	0.9245	0.9163	0.9481	0.9486	0.9603	0.9587	0.9456	0.9385	0.9333	0.9336	0.9294	0.9411	0.9033	0.8974	0.9114	0.924	0.9298
	0.5531	0.8255	0.8352	0.8482	0.892	0.8605	0.9091	0.9164	0.9345	0.9411	0.9361	0.9399	0.9265	0.925	0.9216	0.9476	0.9717	0.9746	0.976	0.9793	0.9604	0.9646	0.9695	0.933	0.9642	0.9665	0.9753	0.9798	0.9782	0.9688	0.9492	0.9386	0.9441	0.9425	0.9606	0.9513	0.9572	0.9615	0.954	0.9588	0.962	0.9542	0.9438	0.9536	0.9194	0.9184	0.9303	0.9485	0.954
	0.2331	0.6531	0.7652	0.7176	0.8076	0.7636	0.8159	0.869	0.8921	0.8805	0.895	0.9244	0.9146	0.9292	0.9311	0.9375	0.9382	0.9497	0.9528	0.96	0.9478	0.9631	0.9456	0.9079	0.9257	0.9319	0.9548	0.9679	0.9635	0.9644	0.9349	0.935	0.9254	0.9259	0.9561	0.9504	0.968	0.9683	0.9619	0.966	0.9668	0.9662	0.964	0.9696	0.9492	0.9348	0.9577	0.959	0.9717
	0.0264	0.4253	0.6005	0.549	0.6764	0.6096	0.7184	0.7381	0.7548	0.7936	0.8367	0.8962	0.892	0.9047	0.8951	0.9114	0.8957	0.8827	0.8989	0.9276	0.9004	0.9281	0.9052	0.7587	0.851	0.903	0.9439	0.9515	0.9507	0.9416	0.9311	0.9293	0.9353	0.9372	0.9649	0.9459	0.9541	0.9611	0.9472	0.9468	0.954	0.9563	0.9592	0.9648	0.9576	0.96	0.9664	0.9609	0.9659
	-0.0707	0.2968	0.4302	0.4244	0.5786	0.5891	0.7443	0.7404	0.7228	0.7306	0.684	0.8262	0.7601	0.8015	0.7895	0.8064	0.7999	0.7836	0.7903	0.8241	0.7532	0.841	0.8606	0.7664	0.911	0.9168	0.9237	0.938	0.9274	0.925	0.9029	0.9152	0.9296	0.893	0.9492	0.9474	0.9643	0.9765	0.9698	0.9609	0.9537	0.9521	0.9566	0.9724	0.9694	0.9654	0.9669	0.9632	0.9576
	-0.1409	0.1939	0.3328	0.2355	0.5224	0.402	0.5889	0.5805	0.6186	0.6051	0.5632	0.6026	0.4486	0.4836	0.5	0.6202	0.6938	0.7139	0.7232	0.8038	0.6927	0.7948	0.8279	0.7775	0.9229	0.9333	0.942	0.9578	0.9209	0.9078	0.8904	0.8866	0.9182	0.8781	0.9352	0.9374	0.9574	0.966	0.9674	0.9632	0.9493	0.9459	0.9198	0.9428	0.9298	0.9463	0.9572	0.9605	0.9407
	-0.1399	0.0995	0.2089	0.0941	0.3534	0.1941	0.405	0.4332	0.394	0.4309	0.3673	0.4729	0.2757	0.3902	0.4307	0.5447	0.556	0.5483	0.5987	0.6718	0.5728	0.7268	0.7631	0.6705	0.8768	0.8651	0.9219	0.917	0.9122	0.9187	0.8865	0.8769	0.9086	0.9135	0.9535	0.9118	0.924	0.9328	0.9329	0.9456	0.9423	0.9315	0.9097	0.9169	0.8905	0.9076	0.9196	0.9487	0.9449
	-0.1098	0.1553	0.2678	0.0902	0.3136	0.1743	0.3012	0.3028	0.3012	0.3328	0.2567	0.3701	0.3191	0.3391	0.3667	0.4964	0.5187	0.5546	0.5779	0.6667	0.5465	0.6733	0.657	0.5135	0.7217	0.6953	0.803	0.8402	0.8489	0.9075	0.8933	0.8948	0.8833	0.8436	0.9249	0.9177	0.9329	0.9147	0.9045	0.906	0.8892	0.8728	0.8748	0.9098	0.8782	0.9115	0.9263	0.937	0.9284
	-0.1121	0.2411	0.4015	0.1785	0.3814	0.2337	0.3511	0.3974	0.4489	0.4244	0.3905	0.4434	0.2628	0.2524	0.2221	0.329	0.3952	0.4959	0.5399	0.6629	0.5225	0.6045	0.5926	0.4033	0.5877	0.6007	0.7229	0.7798	0.8022	0.8727	0.814	0.835	0.8721	0.8454	0.9017	0.8857	0.9077	0.8847	0.8904	0.9016	0.88	0.8207	0.7906	0.8444	0.8131	0.897	0.9301	0.9441	0.931
	-0.1981	0.2007	0.3839	0.2608	0.5035	0.3579	0.4703	0.4367	0.4493	0.4757	0.4223	0.4436	0.2605	0.2134	0.175	0.2942	0.3917	0.4281	0.4725	0.6198	0.4684	0.6142	0.5693	0.3849	0.5678	0.542	0.6158	0.6741	0.7185	0.7929	0.7386	0.8007	0.8455	0.7649	0.8712	0.8498	0.8936	0.9049	0.8817	0.9121	0.8784	0.8108	0.7681	0.7906	0.7328	0.8493	0.911	0.9356	0.9307
	-0.1962	0.1793	0.3288	0.2504	0.5117	0.4842	0.5701	0.5812	0.5541	0.6006	0.4966	0.5167	0.3234	0.2555	0.3041	0.4434	0.5695	0.6063	0.5737	0.6211	0.3578	0.5407	0.5791	0.3583	0.6424	0.5778	0.6103	0.6631	0.6628	0.7637	0.7086	0.7108	0.7576	0.631	0.8106	0.7918	0.8758	0.8992	0.8362	0.8584	0.853	0.8252	0.791	0.8178	0.6924	0.8063	0.8994	0.9304	0.9327
	-0.2249	0.149	0.2663	0.2754	0.4644	0.3695	0.4995	0.5156	0.5474	0.5878	0.5985	0.6492	0.4669	0.4208	0.4944	0.6351	0.7175	0.7173	0.6609	0.6894	0.4638	0.6024	0.6146	0.4532	0.6884	0.6696	0.6883	0.7722	0.7322	0.7328	0.5519	0.5955	0.5904	0.5647	0.7509	0.7281	0.8172	0.8279	0.759	0.7609	0.7992	0.8001	0.7311	0.7916	0.6341	0.7705	0.8419	0.9002	0.8997
	-0.2244	0.1229	0.2543	0.1421	0.5038	0.3994	0.5922	0.7642	0.742	0.7136	0.6222	0.6386	0.4475	0.5155	0.4129	0.5532	0.6559	0.6249	0.6348	0.7151	0.5978	0.715	0.7574	0.5856	0.7396	0.6414	0.7175	0.7491	0.7133	0.66	0.515	0.4877	0.5342	0.5484	0.792	0.7364	0.8168	0.8287	0.7593	0.7263	0.7728	0.7609	0.7195	0.7483	0.613	0.7112	0.8188	0.9092	0.9127
	NaN	NaN	NaN	NaN	NaN	NaN	-0.4056	NaN	NaN	NaN	NaN	0.3341	0.7632	0.4854	0.7591	0.9144	0.8561	0.8611	0.7518	0.8656	0.7209	0.8337	0.7106	0.698	0.8426	0.8383	0.8179	0.7855	0.7336	0.8352	0.7142	0.7185	0.7137	0.5799	0.8182	0.7789	0.8466	0.7747	0.7235	0.7601	0.812	0.8127	0.7605	0.8067	0.6306	0.7401	0.8247	0.8931	0.8432
	NaN	NaN	NaN	NaN	NaN	NaN	NaN	NaN	NaN	NaN	NaN	NaN	NaN	NaN	NaN	NaN	NaN	NaN	NaN	NaN	NaN	NaN	NaN	NaN	NaN	0.9764	NaN	0.9316	0.907	0.9356	0.9382	0.6757	0.739	0.7324	0.8977	0.8175	0.8186	0.818	0.7882	0.8135	0.8374	0.8369	0.7976	0.8458	0.704	0.7985	0.8139	0.8713	0.832
	NaN	NaN	NaN	NaN	NaN	NaN	NaN	NaN	NaN	NaN	NaN	NaN	NaN	NaN	NaN	NaN	NaN	NaN	NaN	NaN	NaN	NaN	NaN	NaN	NaN	NaN	NaN	NaN	NaN	NaN	NaN	NaN	NaN	NaN	NaN	NaN	NaN	NaN	0.9169	0.8888	0.8879	0.8825	0.8741	0.9281	0.804	0.7904	0.8491	0.8517	0.8179
	NaN	NaN	NaN	NaN	NaN	NaN	NaN	NaN	NaN	NaN	NaN	NaN	NaN	NaN	NaN	NaN	NaN	NaN	NaN	NaN	NaN	NaN	NaN	NaN	NaN	NaN	NaN	NaN	NaN	NaN	NaN	NaN	NaN	NaN	NaN	NaN	NaN	NaN	NaN	NaN	NaN	NaN	NaN	NaN	NaN	NaN	NaN	NaN	0.8691
	NaN	NaN	NaN	NaN	NaN	NaN	NaN	NaN	NaN	NaN	NaN	NaN	NaN	NaN	NaN	NaN	NaN	NaN	NaN	NaN	NaN	NaN	NaN	NaN	NaN	NaN	NaN	NaN	NaN	NaN	NaN	NaN	NaN	NaN	NaN	NaN	NaN	NaN	NaN	NaN	NaN	NaN	NaN	NaN	NaN	NaN	NaN	NaN	NaN
	NaN	NaN	NaN	NaN	NaN	NaN	NaN	NaN	NaN	NaN	NaN	NaN	NaN	NaN	NaN	NaN	NaN	NaN	NaN	NaN	NaN	NaN	NaN	NaN	NaN	NaN	NaN	NaN	NaN	NaN	NaN	NaN	NaN	NaN	NaN	NaN	NaN	NaN	NaN	NaN	NaN	NaN	NaN	NaN	NaN	NaN	NaN	NaN	NaN
	NaN	NaN	NaN	NaN	NaN	NaN	NaN	NaN	NaN	NaN	NaN	NaN	NaN	NaN	NaN	NaN	NaN	NaN	NaN	NaN	NaN	NaN	NaN	NaN	NaN	NaN	NaN	NaN	NaN	NaN	NaN	NaN	NaN	NaN	NaN	NaN	NaN	NaN	NaN	NaN	NaN	NaN	NaN	NaN	NaN	NaN	NaN	NaN	NaN
	NaN	NaN	NaN	NaN	NaN	NaN	NaN	NaN	NaN	NaN	NaN	NaN	NaN	NaN	NaN	NaN	NaN	NaN	NaN	NaN	NaN	NaN	NaN	NaN	NaN	NaN	NaN	NaN	NaN	NaN	NaN	NaN	NaN	NaN	NaN	NaN	NaN	NaN	NaN	NaN	NaN	NaN	NaN	NaN	NaN	NaN	NaN	NaN	NaN
	NaN	NaN	NaN	NaN	NaN	NaN	NaN	NaN	NaN	NaN	NaN	NaN	NaN	NaN	NaN	NaN	NaN	NaN	NaN	NaN	NaN	NaN	NaN	NaN	NaN	NaN	NaN	NaN	NaN	NaN	NaN	NaN	NaN	NaN	NaN	NaN	NaN	NaN	NaN	NaN	NaN	NaN	NaN	NaN	NaN	NaN	NaN	NaN	NaN
	NaN	NaN	NaN	NaN	NaN	NaN	NaN	NaN	NaN	NaN	NaN	NaN	NaN	NaN	NaN	NaN	NaN	NaN	NaN	NaN	NaN	NaN	NaN	NaN	NaN	NaN	NaN	NaN	NaN	NaN	NaN	NaN	NaN	NaN	NaN	NaN	NaN	NaN	NaN	NaN	NaN	NaN	NaN	NaN	NaN	NaN	NaN	NaN	NaN
	NaN	NaN	NaN	NaN	NaN	NaN	NaN	NaN	NaN	NaN	NaN	NaN	NaN	NaN	NaN	NaN	NaN	NaN	NaN	NaN	NaN	NaN	NaN	NaN	NaN	NaN	NaN	NaN	NaN	NaN	NaN	NaN	NaN	NaN	NaN	NaN	NaN	NaN	NaN	NaN	NaN	NaN	NaN	NaN	NaN	NaN	NaN	NaN	NaN
	NaN	NaN	NaN	NaN	NaN	NaN	NaN	NaN	NaN	NaN	NaN	NaN	NaN	NaN	NaN	NaN	NaN	NaN	NaN	NaN	NaN	NaN	NaN	NaN	NaN	NaN	NaN	NaN	NaN	NaN	NaN	NaN	NaN	NaN	NaN	NaN	NaN	NaN	NaN	NaN	NaN	NaN	NaN	NaN	NaN	NaN	NaN	NaN	NaN
	NaN	NaN	NaN	NaN	NaN	NaN	NaN	NaN	NaN	NaN	NaN	NaN	NaN	NaN	NaN	NaN	NaN	NaN	NaN	NaN	NaN	NaN	NaN	NaN	NaN	NaN	NaN	NaN	NaN	NaN	NaN	NaN	NaN	NaN	NaN	NaN	NaN	NaN	NaN	NaN	NaN	NaN	NaN	NaN	NaN	NaN	NaN	NaN	NaN
	NaN	NaN	NaN	NaN	NaN	NaN	NaN	NaN	NaN	NaN	NaN	NaN	NaN	NaN	NaN	NaN	NaN	NaN	NaN	NaN	NaN	NaN	NaN	NaN	NaN	NaN	NaN	NaN	NaN	NaN	NaN	NaN	NaN	NaN	NaN	NaN	NaN	NaN	NaN	NaN	NaN	NaN	NaN	NaN	NaN	NaN	NaN	NaN	NaN
	NaN	NaN	NaN	NaN	NaN	NaN	NaN	NaN	NaN	NaN	NaN	NaN	NaN	NaN	NaN	NaN	NaN	NaN	NaN	NaN	NaN	NaN	NaN	NaN	NaN	NaN	NaN	NaN	NaN	NaN	NaN	NaN	NaN	NaN	NaN	NaN	NaN	NaN	NaN	NaN	NaN	NaN	NaN	NaN	NaN	NaN	NaN	NaN	NaN
	NaN	NaN	NaN	NaN	NaN	NaN	NaN	NaN	NaN	NaN	NaN	NaN	NaN	NaN	NaN	NaN	NaN	NaN	NaN	NaN	NaN	NaN	NaN	NaN	NaN	NaN	NaN	NaN	NaN	NaN	NaN	NaN	NaN	NaN	NaN	NaN	NaN	NaN	NaN	NaN	NaN	NaN	NaN	NaN	NaN	NaN	NaN	NaN	NaN
	NaN	NaN	NaN	NaN	NaN	NaN	NaN	NaN	NaN	NaN	NaN	NaN	NaN	NaN	NaN	NaN	NaN	NaN	NaN	NaN	NaN	NaN	NaN	NaN	NaN	NaN	NaN	NaN	NaN	NaN	NaN	NaN	NaN	NaN	NaN	NaN	NaN	NaN	NaN	NaN	NaN	NaN	NaN	NaN	NaN	NaN	NaN	NaN	NaN
DLG5 KO #1
	0.3856	0.453	0.502	0.5568	0.5016	0.5136	0.5351	0.6099	0.6029	0.6383	0.5777	0.6159	0.5659	0.5853	0.6547	0.6582	0.6115	0.6269	0.7152	0.6512	0.72	0.7114	0.6096	0.6579	0.7017	0.7786	0.7465	0.8184	0.7419	0.7818	0.7972	0.7604	0.7811	0.7777	0.8074	0.7834	0.7626	0.7713	0.7282	0.7545	0.7647	0.7521	0.7428	0.749	0.7724	0.7959	0.8149	0.7911	0.7282
	0.4082	0.5179	0.6174	0.6696	0.6367	0.5852	0.6106	0.6724	0.6775	0.7365	0.72	0.829	0.7362	0.6745	0.7992	0.8002	0.7909	0.8499	0.8303	0.856	0.891	0.8833	0.8557	0.8429	0.8871	0.9159	0.9096	0.918	0.8975	0.9017	0.9062	0.8897	0.9131	0.9239	0.9325	0.9339	0.9392	0.9423	0.9323	0.9072	0.9038	0.914	0.9363	0.9341	0.9419	0.9262	0.9242	0.9405	0.945
	0.3284	0.3938	0.4461	0.4891	0.4571	0.5012	0.5846	0.7562	0.7637	0.7511	0.6729	0.7706	0.6582	0.7449	0.8707	0.8523	0.8193	0.9151	0.8763	0.907	0.927	0.9236	0.9213	0.9455	0.954	0.9648	0.9585	0.9654	0.9647	0.9623	0.971	0.9584	0.975	0.976	0.9777	0.981	0.9776	0.9737	0.9631	0.9526	0.9464	0.9516	0.9511	0.9574	0.9612	0.962	0.9707	0.9809	0.9755
	0.0934	0.1369	0.1786	0.2609	0.2067	0.2107	0.253	0.4077	0.503	0.5794	0.5711	0.6382	0.5344	0.6206	0.8275	0.86	0.8116	0.8902	0.8712	0.9007	0.939	0.9401	0.8894	0.9407	0.9477	0.9561	0.9585	0.9687	0.9664	0.9659	0.9667	0.9375	0.9645	0.9807	0.9828	0.9848	0.9868	0.9819	0.9793	0.9754	0.9663	0.9579	0.96	0.9568	0.9677	0.9638	0.9678	0.9752	0.9709
	0.0338	0.0332	0.1553	0.2004	0.1127	0.0265	-0.0022	0.1859	0.3596	0.4766	0.4319	0.4782	0.3112	0.3002	0.6567	0.6692	0.6443	0.753	0.7365	0.8052	0.8984	0.8858	0.8218	0.8682	0.8809	0.8842	0.9078	0.9323	0.9134	0.9361	0.9612	0.9106	0.9497	0.9445	0.9543	0.977	0.9812	0.9715	0.9709	0.9682	0.9613	0.9562	0.9546	0.9549	0.9684	0.967	0.9716	0.9684	0.955
	0.1179	0.1518	0.2499	0.3173	0.2051	0.1761	0.0447	0.1404	0.2958	0.4736	0.361	0.4683	0.2419	0.2798	0.5563	0.5072	0.4581	0.5768	0.5733	0.56	0.7152	0.6984	0.5919	0.7323	0.7435	0.7939	0.8007	0.8363	0.8363	0.8807	0.9031	0.8068	0.905	0.9096	0.921	0.9488	0.9531	0.9433	0.9497	0.9515	0.9271	0.9163	0.9176	0.9224	0.9217	0.9345	0.9528	0.9571	0.971
	0.0651	0.2023	0.2776	0.3008	0.1566	0.1236	-0.0267	0.1265	0.1871	0.3353	0.2359	0.353	0.1403	0.2205	0.5843	0.4407	0.4317	0.5407	0.5328	0.4912	0.6225	0.5103	0.3267	0.7004	0.7459	0.7226	0.7039	0.7544	0.73	0.7749	0.8422	0.7506	0.8385	0.8857	0.9062	0.9422	0.9457	0.9334	0.9331	0.9306	0.9336	0.9365	0.9347	0.9405	0.945	0.9374	0.9519	0.9516	0.9397
	0.107	0.253	0.3758	0.4162	0.2927	0.1775	0.0226	0.142	0.1098	0.1219	0.071	0.2361	0.0732	0.2051	0.494	0.3559	0.2871	0.4112	0.4319	0.3758	0.5904	0.4932	0.3639	0.6273	0.6318	0.6975	0.6632	0.7428	0.5965	0.6628	0.7481	0.6444	0.7836	0.7986	0.8049	0.8696	0.8998	0.9168	0.9224	0.9213	0.9074	0.9064	0.913	0.9121	0.9131	0.8947	0.9196	0.9237	0.9167
	0.1395	0.2997	0.4663	0.4802	0.3581	0.3392	0.2398	0.4132	0.3189	0.3309	0.1748	0.2667	0.078	0.1899	0.4541	0.2531	0.1358	0.3716	0.4694	0.4143	0.6862	0.5336	0.3194	0.5476	0.6344	0.7075	0.6492	0.7251	0.6374	0.6411	0.6488	0.5322	0.65	0.7124	0.722	0.7146	0.8031	0.7596	0.7553	0.8089	0.7831	0.8465	0.8382	0.844	0.8484	0.823	0.877	0.8884	0.8882
	0.1631	0.3285	0.4338	0.4638	0.3736	0.3155	0.3229	0.3711	0.3051	0.2616	0.0847	0.2808	0.0663	0.1618	0.4625	0.2802	0.2847	0.4355	0.4611	0.451	0.6737	0.5755	0.3882	0.5248	0.5202	0.6259	0.6273	0.6897	0.6018	0.5781	0.6794	0.4991	0.6431	0.5978	0.6196	0.6568	0.6711	0.6415	0.6149	0.5976	0.584	0.6551	0.6894	0.7693	0.8104	0.8171	0.8673	0.8672	0.8263
	0.119	0.3248	0.4837	0.5385	0.4686	0.3792	0.3254	0.3948	0.3359	0.3061	0.1891	0.2927	0.1387	0.1496	0.4183	0.2976	0.1655	0.2972	0.4554	0.417	0.6828	0.6353	0.3607	0.5342	0.5041	0.5628	0.5121	0.5851	0.4593	0.5475	0.5875	0.3608	0.4597	0.4529	0.5198	0.5947	0.6177	0.6526	0.6416	0.6073	0.5551	0.6128	0.5973	0.6869	0.7028	0.7221	0.7775	0.8196	0.7744
	0.1718	0.3117	0.4241	0.4726	0.3411	0.3077	0.2463	0.4032	0.3459	0.4094	0.3498	0.4558	0.186	0.1229	0.4326	0.2746	0.2739	0.4827	0.5171	0.4453	0.6664	0.5233	0.2558	0.4424	0.429	0.4814	0.4093	0.4433	0.3603	0.3765	0.3471	0.1888	0.3248	0.3946	0.4856	0.5715	0.5487	0.5095	0.4749	0.4831	0.5405	0.5851	0.6134	0.7026	0.7189	0.6882	0.8114	0.7945	0.7717
	0.1174	0.1806	0.2886	0.3066	0.3246	0.3069	0.2207	0.3529	0.3444	0.3238	0.3166	0.4269	0.2254	0.2066	0.4662	0.3708	0.213	0.347	0.4088	0.3417	0.613	0.4533	0.2227	0.3866	0.3508	0.4075	0.2941	0.3059	0.1876	0.2334	0.3271	0.1128	0.2866	0.3239	0.4993	0.5182	0.5774	0.5106	0.4909	0.4959	0.4934	0.5781	0.5414	0.6553	0.683	0.7055	0.8221	0.7857	0.6519
	0.0188	0.0852	0.1786	0.2268	0.1902	0.1756	0.0959	0.2478	0.2421	0.1879	0.068	0.1582	-0.1384	-0.0867	0.3345	0.1683	0.0919	0.1845	0.1846	0.1332	0.5057	0.3877	0.1497	0.291	0.3016	0.3627	0.2377	0.3456	0.19	0.1948	0.2418	0.0536	0.2127	0.3366	0.4195	0.4703	0.5262	0.4227	0.3262	0.281	0.2934	0.427	0.4841	0.5426	0.6035	0.6072	0.7786	0.7975	0.653
	-0.0141	0.0646	0.1077	0.1952	0.0343	-0.0189	-0.0905	-0.0031	0.0604	0.0525	-0.0381	0.0463	-0.1929	-0.136	0.2084	0.0881	0.0646	0.1297	0.0869	0.1053	0.4399	0.3508	0.088	0.2411	0.2203	0.1995	0.15	0.1147	-0.0518	0.0027	0.1896	0.0658	0.1955	0.2735	0.3834	0.427	0.4787	0.4201	0.326	0.2672	0.2202	0.2959	0.2487	0.415	0.5668	0.5647	0.6708	0.6829	0.6707
	-0.0099	0.1048	0.1577	0.1705	0.0846	0.055	-0.0674	-0.0359	0.0144	-0.0483	-0.0879	-0.0126	-0.1716	-0.0388	0.323	0.0073	-0.1028	-0.0222	-0.0046	-0.0677	0.2886	0.2518	-0.0217	-0.0129	-0.0855	-0.1296	-0.1348	-0.0368	-0.0888	-0.1283	0.0149	-0.1249	0.0668	0.1544	0.259	0.3929	0.5258	0.4722	0.4397	0.3945	0.3071	0.3769	0.3559	0.4819	0.544	0.5988	0.7595	0.7333	0.7222
	0.0695	0.2476	0.2636	0.2379	0.1008	-0.0779	-0.1968	-0.0971	-0.116	-0.1333	-0.1643	-0.1034	-0.2645	-0.1971	0.1493	-0.0051	-0.13	-0.0961	-0.0633	-0.1954	0.0813	0.0087	-0.1405	-0.0146	-0.1006	-0.1316	-0.2909	-0.1046	-0.1809	-0.1107	0.0261	-0.245	-0.0373	0.1165	0.3265	0.405	0.4935	0.4714	0.4036	0.4048	0.4006	0.4063	0.4007	0.6064	0.6904	0.609	0.795	0.759	0.684
	0.0962	0.2467	0.2278	0.2683	0.0775	-0.0405	-0.1668	0.0452	0.0466	0.0547	-0.1019	-0.0909	-0.3614	-0.3442	0.0211	-0.1306	-0.2879	-0.1903	-0.1129	-0.2325	0.0973	0.0017	-0.2504	0.0175	0.0291	0.0697	-0.1303	0.013	-0.1023	-0.0465	0.1054	-0.0852	-0.0013	0.131	0.2884	0.4123	0.5495	0.5465	0.4281	0.462	0.374	0.4288	0.3913	0.4638	0.5675	0.5384	0.6991	0.6889	0.4696
	NaN	NaN	NaN	NaN	NaN	NaN	-0.5359	-0.3517	0.0338	0.2082	-0.0329	0.0965	-0.2753	-0.3578	-0.025	-0.0607	-0.1651	-0.0722	0.0119	0.0164	0.2951	0.1799	-0.1185	0.0876	0.162	0.1754	-0.0006	0.0826	-0.0273	0.0035	0.0991	-0.1274	0.0191	0.1103	0.2824	0.4124	0.5064	0.4956	0.4324	0.393	0.3282	0.3096	0.2324	0.3134	0.3965	0.3535	0.6074	0.6095	0.5759
	NaN	NaN	NaN	NaN	NaN	NaN	NaN	NaN	NaN	NaN	NaN	NaN	NaN	NaN	NaN	NaN	NaN	NaN	0.5549	0.8084	0.7134	0.5411	0.2679	0.4967	0.5477	0.3409	0.329	0.0461	-0.1313	-0.2533	-0.2424	-0.337	-0.2595	-0.1071	0.072	0.1954	0.3182	0.2658	0.1922	0.2425	0.2824	0.3502	0.3587	0.4502	0.4326	0.3844	0.5318	0.5692	0.5705
	NaN	NaN	NaN	NaN	NaN	NaN	NaN	NaN	NaN	NaN	NaN	NaN	NaN	NaN	NaN	NaN	NaN	NaN	NaN	NaN	NaN	NaN	NaN	NaN	NaN	NaN	NaN	NaN	0.9325	NaN	NaN	NaN	NaN	-0.2755	-0.3976	-0.9997	0.1366	-0.3045	-0.7571	-0.3535	-0.1749	-0.0514	-0.0079	0.0015	0.1705	0.1174	0.4198	0.3908	0.4049
	NaN	NaN	NaN	NaN	NaN	NaN	NaN	NaN	NaN	NaN	NaN	NaN	NaN	NaN	NaN	NaN	NaN	NaN	NaN	NaN	NaN	NaN	NaN	NaN	NaN	NaN	NaN	NaN	NaN	NaN	NaN	NaN	NaN	NaN	NaN	NaN	NaN	NaN	NaN	NaN	NaN	NaN	NaN	-0.9176	-0.901	-0.9991	-0.3353	0.1934	0.1982
	NaN	NaN	NaN	NaN	NaN	NaN	NaN	NaN	NaN	NaN	NaN	NaN	NaN	NaN	NaN	NaN	NaN	NaN	NaN	NaN	NaN	NaN	NaN	NaN	NaN	NaN	NaN	NaN	NaN	NaN	NaN	NaN	NaN	NaN	NaN	NaN	NaN	NaN	NaN	NaN	NaN	NaN	NaN	NaN	NaN	NaN	NaN	NaN	NaN
	NaN	NaN	NaN	NaN	NaN	NaN	NaN	NaN	NaN	NaN	NaN	NaN	NaN	NaN	NaN	NaN	NaN	NaN	NaN	NaN	NaN	NaN	NaN	NaN	NaN	NaN	NaN	NaN	NaN	NaN	NaN	NaN	NaN	NaN	NaN	NaN	NaN	NaN	NaN	NaN	NaN	NaN	NaN	NaN	NaN	NaN	NaN	NaN	NaN
	NaN	NaN	NaN	NaN	NaN	NaN	NaN	NaN	NaN	NaN	NaN	NaN	NaN	NaN	NaN	NaN	NaN	NaN	NaN	NaN	NaN	NaN	NaN	NaN	NaN	NaN	NaN	NaN	NaN	NaN	NaN	NaN	NaN	NaN	NaN	NaN	NaN	NaN	NaN	NaN	NaN	NaN	NaN	NaN	NaN	NaN	NaN	NaN	NaN
	NaN	NaN	NaN	NaN	NaN	NaN	NaN	NaN	NaN	NaN	NaN	NaN	NaN	NaN	NaN	NaN	NaN	NaN	NaN	NaN	NaN	NaN	NaN	NaN	NaN	NaN	NaN	NaN	NaN	NaN	NaN	NaN	NaN	NaN	NaN	NaN	NaN	NaN	NaN	NaN	NaN	NaN	NaN	NaN	NaN	NaN	NaN	NaN	NaN
	NaN	NaN	NaN	NaN	NaN	NaN	NaN	NaN	NaN	NaN	NaN	NaN	NaN	NaN	NaN	NaN	NaN	NaN	NaN	NaN	NaN	NaN	NaN	NaN	NaN	NaN	NaN	NaN	NaN	NaN	NaN	NaN	NaN	NaN	NaN	NaN	NaN	NaN	NaN	NaN	NaN	NaN	NaN	NaN	NaN	NaN	NaN	NaN	NaN
	NaN	NaN	NaN	NaN	NaN	NaN	NaN	NaN	NaN	NaN	NaN	NaN	NaN	NaN	NaN	NaN	NaN	NaN	NaN	NaN	NaN	NaN	NaN	NaN	NaN	NaN	NaN	NaN	NaN	NaN	NaN	NaN	NaN	NaN	NaN	NaN	NaN	NaN	NaN	NaN	NaN	NaN	NaN	NaN	NaN	NaN	NaN	NaN	NaN
	NaN	NaN	NaN	NaN	NaN	NaN	NaN	NaN	NaN	NaN	NaN	NaN	NaN	NaN	NaN	NaN	NaN	NaN	NaN	NaN	NaN	NaN	NaN	NaN	NaN	NaN	NaN	NaN	NaN	NaN	NaN	NaN	NaN	NaN	NaN	NaN	NaN	NaN	NaN	NaN	NaN	NaN	NaN	NaN	NaN	NaN	NaN	NaN	NaN
	NaN	NaN	NaN	NaN	NaN	NaN	NaN	NaN	NaN	NaN	NaN	NaN	NaN	NaN	NaN	NaN	NaN	NaN	NaN	NaN	NaN	NaN	NaN	NaN	NaN	NaN	NaN	NaN	NaN	NaN	NaN	NaN	NaN	NaN	NaN	NaN	NaN	NaN	NaN	NaN	NaN	NaN	NaN	NaN	NaN	NaN	NaN	NaN	NaN
	NaN	NaN	NaN	NaN	NaN	NaN	NaN	NaN	NaN	NaN	NaN	NaN	NaN	NaN	NaN	NaN	NaN	NaN	NaN	NaN	NaN	NaN	NaN	NaN	NaN	NaN	NaN	NaN	NaN	NaN	NaN	NaN	NaN	NaN	NaN	NaN	NaN	NaN	NaN	NaN	NaN	NaN	NaN	NaN	NaN	NaN	NaN	NaN	NaN
	-0.0153	0.0498	0.2225	0.0378	0.1962	0.1937	0.1509	0.3416	0.2342	0.2442	0.274	0.375	0.4052	0.356	0.475	0.4085	0.4691	0.5736	0.5079	0.5511	0.4979	0.4533	0.4881	0.5215	0.5827	0.5987	0.623	0.6683	0.6346	0.6513	0.6436	0.6894	0.738	0.6837	0.7681	0.7483	0.7644	0.7606	0.7382	0.6932	0.7521	0.7514	0.74	0.7371	0.701	0.6551	0.6663	0.6841	0.6769
	0.2979	0.3107	0.4314	0.2142	0.3491	0.4759	0.4981	0.7263	0.6343	0.6193	0.6262	0.6663	0.674	0.6787	0.7078	0.6684	0.6948	0.7774	0.8125	0.8385	0.8281	0.7493	0.6738	0.6462	0.7181	0.7823	0.824	0.8114	0.7684	0.8242	0.835	0.8471	0.854	0.84	0.817	0.8196	0.8413	0.8766	0.8417	0.8722	0.8712	0.8467	0.8344	0.8379	0.8263	0.7842	0.7524	0.7106	0.7084
	0.3762	0.5227	0.6437	0.4893	0.5154	0.5928	0.5911	0.7787	0.7916	0.7836	0.8075	0.8485	0.834	0.8065	0.8366	0.7575	0.7172	0.8217	0.8235	0.8519	0.8588	0.847	0.8708	0.8701	0.8701	0.8736	0.8989	0.9033	0.8794	0.8947	0.8928	0.9027	0.9205	0.8982	0.903	0.904	0.9062	0.9289	0.8958	0.9098	0.9157	0.9121	0.9164	0.9342	0.9462	0.9297	0.9175	0.9146	0.9138
	0.2715	0.5085	0.757	0.6377	0.7574	0.747	0.7122	0.8376	0.8221	0.7874	0.7696	0.8202	0.8353	0.8432	0.869	0.8283	0.8101	0.8804	0.8713	0.8653	0.9003	0.8897	0.8882	0.8765	0.8881	0.8927	0.8794	0.8962	0.8609	0.888	0.9029	0.8939	0.898	0.8742	0.8916	0.9092	0.9218	0.9467	0.9453	0.9537	0.9585	0.9492	0.944	0.9554	0.9557	0.9358	0.9599	0.9464	0.9472
	0.4938	0.7045	0.8602	0.8052	0.809	0.8091	0.7601	0.8175	0.7338	0.7386	0.7213	0.8459	0.8568	0.8748	0.9138	0.8667	0.8393	0.8903	0.8846	0.8736	0.8923	0.8651	0.8356	0.8003	0.8502	0.8332	0.818	0.865	0.8207	0.8647	0.8871	0.8872	0.9179	0.9014	0.9123	0.9119	0.9078	0.9297	0.9271	0.9389	0.9499	0.9485	0.9465	0.9434	0.9197	0.8939	0.9391	0.9392	0.9392
	0.6504	0.7162	0.8569	0.7861	0.7854	0.795	0.7134	0.8173	0.7523	0.7627	0.7391	0.8262	0.8175	0.8152	0.8679	0.825	0.7763	0.8702	0.8545	0.826	0.841	0.8229	0.8179	0.7786	0.826	0.8129	0.8353	0.8172	0.7741	0.8128	0.8156	0.8627	0.9018	0.912	0.9102	0.8868	0.8917	0.9138	0.9251	0.9347	0.9538	0.9592	0.9292	0.9484	0.9231	0.8837	0.9323	0.9241	0.9143
	0.575	0.6819	0.8057	0.6806	0.7284	0.7296	0.6158	0.7441	0.7173	0.7408	0.7308	0.7897	0.76	0.7314	0.7972	0.7791	0.7056	0.8422	0.8158	0.7088	0.7387	0.6823	0.6999	0.626	0.6899	0.6958	0.7048	0.7155	0.6875	0.7564	0.8041	0.8651	0.9061	0.9057	0.9186	0.9147	0.8854	0.8701	0.8893	0.928	0.9383	0.9225	0.9105	0.9377	0.938	0.9229	0.9493	0.9351	0.9147
	0.5216	0.5755	0.7487	0.5235	0.6051	0.629	0.5632	0.7887	0.7548	0.7676	0.7529	0.7952	0.756	0.7693	0.8072	0.7289	0.7088	0.7977	0.7445	0.6932	0.7693	0.674	0.7076	0.6977	0.7563	0.7696	0.7133	0.7905	0.7427	0.8098	0.8491	0.8805	0.882	0.8684	0.8936	0.9022	0.8939	0.8723	0.8896	0.911	0.8836	0.8711	0.8744	0.9078	0.8977	0.864	0.8695	0.8158	0.7975
	0.4771	0.5348	0.6907	0.5083	0.5845	0.5555	0.4239	0.6701	0.6627	0.7047	0.7292	0.8003	0.753	0.7776	0.7731	0.6864	0.6168	0.7177	0.6903	0.7135	0.7843	0.7273	0.7515	0.7269	0.8301	0.8678	0.82	0.8079	0.6667	0.696	0.7532	0.8517	0.8888	0.887	0.9093	0.9228	0.9084	0.8997	0.8942	0.9003	0.8955	0.8657	0.8477	0.8419	0.8729	0.8372	0.8322	0.7512	0.6752
	0.2306	0.3194	0.5097	0.384	0.3988	0.4935	0.4227	0.6044	0.5755	0.6038	0.6858	0.7754	0.7071	0.6676	0.6773	0.5613	0.541	0.6135	0.677	0.7207	0.7324	0.7346	0.7599	0.7519	0.7877	0.7994	0.7753	0.7773	0.6534	0.6644	0.7368	0.7924	0.8818	0.8945	0.918	0.899	0.8849	0.8734	0.8728	0.9065	0.9045	0.8795	0.8606	0.8573	0.8469	0.8309	0.8319	0.8583	0.8379
	0.0642	0.2229	0.5403	0.3084	0.4102	0.4954	0.431	0.6269	0.549	0.6146	0.657	0.763	0.7359	0.6878	0.7242	0.6258	0.6149	0.7796	0.7859	0.784	0.804	0.8214	0.8542	0.7389	0.7939	0.7968	0.8111	0.7622	0.6354	0.6653	0.6606	0.6956	0.8241	0.8236	0.8861	0.8302	0.8039	0.8361	0.8538	0.8905	0.9001	0.8444	0.8058	0.7903	0.809	0.7769	0.783	0.7677	0.7557
	-0.1569	0.0903	0.3518	0.1569	0.2847	0.4138	0.4536	0.6316	0.5609	0.5623	0.6281	0.7271	0.7001	0.7154	0.8036	0.7583	0.7244	0.8795	0.8823	0.8331	0.8181	0.7798	0.769	0.6422	0.7091	0.7121	0.6227	0.6482	0.5849	0.6569	0.679	0.7273	0.7581	0.7565	0.8489	0.8448	0.8179	0.8105	0.7956	0.8307	0.8546	0.7579	0.7522	0.8016	0.8183	0.7443	0.7825	0.7392	0.6733
	-0.1831	0.0302	0.2899	0.0445	0.1743	0.3294	0.2488	0.4612	0.3933	0.4548	0.5865	0.6847	0.6474	0.6878	0.7824	0.7126	0.7069	0.7993	0.7294	0.6404	0.6242	0.4967	0.5133	0.4767	0.6168	0.6437	0.6267	0.6114	0.4988	0.5333	0.5292	0.5556	0.6772	0.6321	0.6442	0.6158	0.6692	0.6861	0.7006	0.783	0.7928	0.762	0.7707	0.8092	0.8305	0.7477	0.8044	0.7542	0.6415
	-0.2036	0.0199	0.255	0.098	0.1948	0.3243	0.1846	0.4026	0.2822	0.3153	0.4644	0.6386	0.5457	0.5286	0.6601	0.4763	0.4543	0.5935	0.5224	0.5137	0.4336	0.2999	0.3746	0.3133	0.5998	0.6576	0.6134	0.6479	0.5143	0.536	0.5966	0.6432	0.698	0.6172	0.6948	0.5574	0.5559	0.6258	0.6329	0.7221	0.7612	0.7148	0.7082	0.7603	0.8035	0.7669	0.739	0.7073	0.4854
	-0.1052	0.0484	0.2591	0.0669	0.1106	0.1591	-0.0014	0.2353	0.1731	0.2059	0.2978	0.4767	0.3706	0.3871	0.466	0.2583	0.237	0.4175	0.3788	0.4311	0.3895	0.2952	0.3812	0.3199	0.5184	0.5534	0.5456	0.5323	0.4385	0.4822	0.457	0.4775	0.5631	0.5108	0.5486	0.4412	0.478	0.5341	0.4794	0.6069	0.6518	0.6158	0.6757	0.717	0.7417	0.7472	0.6947	0.6636	0.5506
	-0.1903	-0.0278	0.2455	-0.0311	0.0073	0.0577	-0.0296	0.3041	0.2197	0.2388	0.1695	0.3254	0.2559	0.2638	0.4453	0.3162	0.3405	0.4468	0.3381	0.347	0.3889	0.3078	0.319	0.2419	0.4436	0.4357	0.4014	0.4402	0.2516	0.3062	0.253	0.3278	0.4239	0.4315	0.4692	0.3823	0.4178	0.4409	0.4343	0.525	0.5237	0.5386	0.6138	0.6619	0.7181	0.6983	0.7239	0.7024	0.6341
	-0.2895	-0.1323	0.0505	-0.1057	0.018	0.1298	0.0656	0.4584	0.5183	0.5066	0.5224	0.5112	0.4399	0.4033	0.472	0.4354	0.4453	0.5587	0.456	0.5054	0.4091	0.2771	0.2446	0.1611	0.4146	0.507	0.4716	0.4569	0.2936	0.3287	0.3455	0.3472	0.4386	0.3985	0.5058	0.482	0.4725	0.4051	0.3042	0.3691	0.3616	0.3067	0.4583	0.5862	0.649	0.6664	0.6428	0.5931	0.5268
	0.1639	0.5344	0.692	0.1414	0.2869	0.3414	0.3809	0.7842	0.6265	0.5018	NaN	NaN	NaN	NaN	NaN	-0.9343	-0.2667	0.1753	-0.0643	0.277	-0.0937	0.2138	0.531	0.5302	0.7949	0.86	0.7436	0.7001	0.5155	0.5167	0.3718	0.3238	0.4587	0.4027	0.4699	0.3547	0.3802	0.2862	0.1904	0.3201	0.3096	0.2377	0.2102	0.4082	0.5622	0.5733	0.587	0.5006	0.3784
	NaN	NaN	NaN	NaN	NaN	NaN	NaN	NaN	NaN	NaN	NaN	NaN	NaN	NaN	NaN	NaN	NaN	NaN	NaN	NaN	NaN	NaN	NaN	NaN	NaN	0.999	NaN	0.9968	0.816	0.8779	0.5769	0.4855	0.5752	0.6577	0.7117	0.4774	0.5002	0.4946	0.5282	0.6437	0.6926	0.5743	0.5819	0.7761	0.6002	0.5448	0.637	0.5233	0.3985
	NaN	NaN	NaN	NaN	NaN	NaN	NaN	NaN	NaN	NaN	NaN	NaN	NaN	NaN	NaN	NaN	NaN	NaN	NaN	NaN	NaN	NaN	NaN	NaN	NaN	NaN	NaN	NaN	NaN	NaN	NaN	NaN	NaN	0.9486	0.7657	0.9052	0.1311	-0.0374	-0.1488	-0.0177	0.1204	0.2041	0.4123	0.5896	0.7071	0.6462	0.9069	0.7998	0.7863
	NaN	NaN	NaN	NaN	NaN	NaN	NaN	NaN	NaN	NaN	NaN	NaN	NaN	NaN	NaN	NaN	NaN	NaN	NaN	NaN	NaN	NaN	NaN	NaN	NaN	NaN	NaN	NaN	NaN	NaN	NaN	NaN	NaN	NaN	NaN	NaN	NaN	NaN	NaN	NaN	NaN	NaN	-0.2701	NaN	NaN	0.7418	0.5425	NaN	0.0834
	NaN	NaN	NaN	NaN	NaN	NaN	NaN	NaN	NaN	NaN	NaN	NaN	NaN	NaN	NaN	NaN	NaN	NaN	NaN	NaN	NaN	NaN	NaN	NaN	NaN	NaN	NaN	NaN	NaN	NaN	NaN	NaN	NaN	NaN	NaN	NaN	NaN	NaN	NaN	NaN	NaN	NaN	NaN	NaN	NaN	NaN	NaN	NaN	NaN
	NaN	NaN	NaN	NaN	NaN	NaN	NaN	NaN	NaN	NaN	NaN	NaN	NaN	NaN	NaN	NaN	NaN	NaN	NaN	NaN	NaN	NaN	NaN	NaN	NaN	NaN	NaN	NaN	NaN	NaN	NaN	NaN	NaN	NaN	NaN	NaN	NaN	NaN	NaN	NaN	NaN	NaN	NaN	NaN	NaN	NaN	NaN	NaN	NaN
	NaN	NaN	NaN	NaN	NaN	NaN	NaN	NaN	NaN	NaN	NaN	NaN	NaN	NaN	NaN	NaN	NaN	NaN	NaN	NaN	NaN	NaN	NaN	NaN	NaN	NaN	NaN	NaN	NaN	NaN	NaN	NaN	NaN	NaN	NaN	NaN	NaN	NaN	NaN	NaN	NaN	NaN	NaN	NaN	NaN	NaN	NaN	NaN	NaN
	NaN	NaN	NaN	NaN	NaN	NaN	NaN	NaN	NaN	NaN	NaN	NaN	NaN	NaN	NaN	NaN	NaN	NaN	NaN	NaN	NaN	NaN	NaN	NaN	NaN	NaN	NaN	NaN	NaN	NaN	NaN	NaN	NaN	NaN	NaN	NaN	NaN	NaN	NaN	NaN	NaN	NaN	NaN	NaN	NaN	NaN	NaN	NaN	NaN
	NaN	NaN	NaN	NaN	NaN	NaN	NaN	NaN	NaN	NaN	NaN	NaN	NaN	NaN	NaN	NaN	NaN	NaN	NaN	NaN	NaN	NaN	NaN	NaN	NaN	NaN	NaN	NaN	NaN	NaN	NaN	NaN	NaN	NaN	NaN	NaN	NaN	NaN	NaN	NaN	NaN	NaN	NaN	NaN	NaN	NaN	NaN	NaN	NaN
	NaN	NaN	NaN	NaN	NaN	NaN	NaN	NaN	NaN	NaN	NaN	NaN	NaN	NaN	NaN	NaN	NaN	NaN	NaN	NaN	NaN	NaN	NaN	NaN	NaN	NaN	NaN	NaN	NaN	NaN	NaN	NaN	NaN	NaN	NaN	NaN	NaN	NaN	NaN	NaN	NaN	NaN	NaN	NaN	NaN	NaN	NaN	NaN	NaN
	NaN	NaN	NaN	NaN	NaN	NaN	NaN	NaN	NaN	NaN	NaN	NaN	NaN	NaN	NaN	NaN	NaN	NaN	NaN	NaN	NaN	NaN	NaN	NaN	NaN	NaN	NaN	NaN	NaN	NaN	NaN	NaN	NaN	NaN	NaN	NaN	NaN	NaN	NaN	NaN	NaN	NaN	NaN	NaN	NaN	NaN	NaN	NaN	NaN
	NaN	NaN	NaN	NaN	NaN	NaN	NaN	NaN	NaN	NaN	NaN	NaN	NaN	NaN	NaN	NaN	NaN	NaN	NaN	NaN	NaN	NaN	NaN	NaN	NaN	NaN	NaN	NaN	NaN	NaN	NaN	NaN	NaN	NaN	NaN	NaN	NaN	NaN	NaN	NaN	NaN	NaN	NaN	NaN	NaN	NaN	NaN	NaN	NaN
	NaN	NaN	NaN	NaN	NaN	NaN	NaN	NaN	NaN	NaN	NaN	NaN	NaN	NaN	NaN	NaN	NaN	NaN	NaN	NaN	NaN	NaN	NaN	NaN	NaN	NaN	NaN	NaN	NaN	NaN	NaN	NaN	NaN	NaN	NaN	NaN	NaN	NaN	NaN	NaN	NaN	NaN	NaN	NaN	NaN	NaN	NaN	NaN	NaN
	NaN	NaN	NaN	NaN	NaN	NaN	NaN	NaN	NaN	NaN	NaN	NaN	NaN	NaN	NaN	NaN	NaN	NaN	NaN	NaN	NaN	NaN	NaN	NaN	NaN	NaN	NaN	NaN	NaN	NaN	NaN	NaN	NaN	NaN	NaN	NaN	NaN	NaN	NaN	NaN	NaN	NaN	NaN	NaN	NaN	NaN	NaN	NaN	NaN
	0.3739	0.3563	0.3707	0.4254	0.3258	0.625	0.5776	0.6208	0.6912	0.5021	0.5116	0.5999	0.6165	0.6206	0.6717	0.6137	0.5346	0.58	0.65	0.6088	0.6491	0.6412	0.6387	0.6665	0.7291	0.7076	0.7214	0.6904	0.7075	0.7714	0.7688	0.7584	0.8298	0.8319	0.8062	0.7828	0.7137	0.686	0.7174	0.6657	0.7007	0.7495	0.7567	0.8016	0.7471	0.7246	0.7722	0.7706	0.7482
	0.5673	0.6638	0.6175	0.7269	0.5278	0.8101	0.7793	0.8375	0.9092	0.8041	0.8286	0.8581	0.8566	0.8868	0.9033	0.8816	0.8418	0.8129	0.8147	0.8034	0.81	0.8404	0.8271	0.8553	0.878	0.8577	0.8657	0.8653	0.8812	0.8807	0.89	0.8759	0.8741	0.8891	0.8838	0.8852	0.8804	0.8759	0.8756	0.8445	0.8555	0.8747	0.8894	0.916	0.9109	0.8982	0.9027	0.9085	0.911
	0.6217	0.7476	0.747	0.7767	0.6452	0.8812	0.8545	0.9066	0.9358	0.9103	0.9227	0.9232	0.9143	0.913	0.9224	0.9151	0.9051	0.9429	0.9349	0.9281	0.9296	0.9306	0.9229	0.9297	0.9355	0.9386	0.956	0.9598	0.9519	0.9484	0.9407	0.9201	0.9146	0.9171	0.9107	0.9127	0.9172	0.9367	0.9464	0.9578	0.961	0.9495	0.9487	0.9562	0.9438	0.9478	0.9477	0.9503	0.9565
	0.3949	0.5939	0.6023	0.6923	0.5906	0.8761	0.8489	0.9061	0.9447	0.8613	0.885	0.9357	0.934	0.9428	0.9457	0.9197	0.9131	0.935	0.9373	0.9339	0.9388	0.9525	0.9422	0.9571	0.9674	0.9483	0.9679	0.9647	0.968	0.9681	0.9644	0.9587	0.9581	0.9528	0.9519	0.9527	0.952	0.9552	0.9567	0.9584	0.9537	0.9539	0.9608	0.9641	0.9661	0.9736	0.9754	0.9735	0.9723
	0.2967	0.4714	0.4248	0.5385	0.3902	0.7628	0.7612	0.8868	0.9357	0.8433	0.8826	0.9041	0.9009	0.8469	0.88	0.8825	0.9114	0.9422	0.9532	0.9408	0.9306	0.9342	0.8982	0.8846	0.9192	0.8923	0.92	0.9159	0.9214	0.9389	0.9477	0.9502	0.9592	0.9471	0.9236	0.9158	0.9302	0.9338	0.9398	0.9345	0.9336	0.9415	0.9557	0.9666	0.9703	0.9715	0.9685	0.9689	0.9672
	0.3135	0.4487	0.3519	0.4735	0.2109	0.6211	0.6234	0.8289	0.9222	0.7982	0.8488	0.8848	0.8809	0.8295	0.8282	0.8239	0.8313	0.8682	0.8976	0.884	0.8958	0.9215	0.8806	0.8808	0.9095	0.8837	0.9283	0.9349	0.9423	0.9471	0.9418	0.9489	0.9492	0.9406	0.9233	0.9243	0.9098	0.9173	0.9333	0.9343	0.9421	0.9538	0.9572	0.9614	0.9586	0.9521	0.9405	0.9457	0.9487
	0.1361	0.2268	0.0564	0.2445	0.0804	0.6808	0.6866	0.8645	0.9262	0.7562	0.7567	0.7508	0.7901	0.7297	0.7426	0.6673	0.6561	0.7846	0.8237	0.7624	0.756	0.8141	0.8177	0.8298	0.8529	0.8323	0.8808	0.8816	0.901	0.9187	0.907	0.9086	0.9163	0.9194	0.9151	0.9252	0.9284	0.9269	0.9333	0.9361	0.937	0.9449	0.9533	0.9657	0.9577	0.9515	0.9414	0.9418	0.9507
	0.0636	0.1973	0.0773	0.2419	0.0194	0.7105	0.6958	0.8787	0.9228	0.7504	0.7679	0.7498	0.6906	0.6894	0.744	0.7188	0.7092	0.7577	0.7885	0.7254	0.7021	0.7352	0.6908	0.737	0.785	0.7706	0.8572	0.8433	0.8465	0.8617	0.8897	0.8915	0.8825	0.8867	0.8859	0.9037	0.9144	0.9325	0.9431	0.9471	0.947	0.9546	0.9486	0.9475	0.9514	0.9466	0.9483	0.9475	0.943
	0.0897	0.249	0.1259	0.274	0.1302	0.5902	0.5947	0.7392	0.8632	0.6308	0.6937	0.6841	0.6659	0.6091	0.6523	0.6341	0.6786	0.758	0.7839	0.6914	0.6875	0.7402	0.631	0.6358	0.7082	0.6717	0.8267	0.8614	0.8801	0.8939	0.8813	0.8702	0.8765	0.8797	0.868	0.8845	0.8896	0.8934	0.9094	0.9105	0.9341	0.9382	0.9366	0.9538	0.951	0.9676	0.9718	0.9649	0.9609
	0.0001	0.1808	0.1132	0.2771	0.1119	0.6425	0.614	0.7573	0.873	0.5922	0.6714	0.6291	0.5808	0.5521	0.5795	0.5781	0.6169	0.7285	0.7611	0.6705	0.6803	0.7238	0.5991	0.6267	0.7139	0.7119	0.8357	0.8569	0.8838	0.8752	0.8832	0.8664	0.848	0.8559	0.8309	0.8686	0.8588	0.8481	0.8712	0.8763	0.9179	0.9254	0.9168	0.9315	0.9321	0.9422	0.9324	0.9363	0.9304
	-0.0696	0.1095	0.089	0.2256	0.0276	0.5667	0.5256	0.6899	0.8239	0.5064	0.5686	0.5689	0.5318	0.537	0.6393	0.6594	0.5719	0.6528	0.6672	0.5943	0.5811	0.6565	0.4916	0.4715	0.5728	0.5299	0.7589	0.7873	0.8264	0.8293	0.8269	0.8324	0.8441	0.8732	0.8482	0.8889	0.8647	0.8505	0.8221	0.7843	0.8677	0.891	0.8967	0.9283	0.9399	0.9353	0.927	0.9352	0.925
	-0.1913	0.0033	0.0014	0.15	-0.0037	0.5328	0.3741	0.599	0.761	0.3414	0.405	0.5046	0.488	0.5024	0.5846	0.5173	0.425	0.5458	0.5937	0.427	0.4499	0.5124	0.3356	0.3919	0.5277	0.5244	0.7541	0.75	0.7447	0.7525	0.7316	0.7653	0.8169	0.8519	0.8472	0.9041	0.8295	0.8569	0.8665	0.8479	0.8899	0.8896	0.9006	0.9285	0.9313	0.9215	0.9455	0.962	0.9412
	-0.2601	-0.0673	-0.0694	0.0549	-0.0492	0.4511	0.3571	0.6182	0.7502	0.3447	0.3607	0.4863	0.5316	0.581	0.6179	0.4941	0.3787	0.5083	0.5727	0.2632	0.2787	0.3474	0.2705	0.3127	0.3788	0.3987	0.7126	0.755	0.7744	0.8201	0.7432	0.7507	0.7433	0.8164	0.8203	0.8709	0.8634	0.8749	0.9132	0.8887	0.9119	0.9256	0.9143	0.9319	0.9377	0.9293	0.9254	0.9447	0.9188
	-0.1898	0.0398	-0.0467	0.0893	-0.1079	0.3822	0.2681	0.5322	0.7083	0.0791	0.1124	0.1715	0.2208	0.3231	0.3666	0.2122	0.157	0.2807	0.4192	0.2512	0.2423	0.2707	0.1883	0.202	0.3823	0.4414	0.713	0.7076	0.7384	0.799	0.7712	0.8007	0.8094	0.8621	0.8507	0.8967	0.8525	0.8634	0.8903	0.8527	0.8663	0.8744	0.8754	0.9191	0.9261	0.9036	0.8921	0.8621	0.8086
	-0.2724	-0.0587	-0.081	0.0417	-0.1572	0.2882	0.0864	0.415	0.6774	0.0444	0.0834	0.1246	0.1002	0.2544	0.2834	0.136	0.1069	0.1886	0.2883	0.1832	0.1745	0.2353	-0.0176	0.0572	0.2139	0.2432	0.5652	0.6292	0.6448	0.6683	0.5921	0.5781	0.6521	0.739	0.786	0.8253	0.764	0.7915	0.7855	0.7312	0.759	0.783	0.7811	0.8351	0.8417	0.7693	0.755	0.7486	0.7103
	-0.2738	-0.0755	-0.174	-0.0159	-0.2653	0.1897	-0.0334	0.2179	0.4802	-0.0908	-0.018	0.0922	-0.0296	0.0304	0.1061	-0.051	-0.0786	0.0975	0.3105	0.1597	0.1312	0.0993	-0.0109	0.0595	0.1923	0.1483	0.506	0.5138	0.4901	0.504	0.4292	0.4801	0.5451	0.6801	0.6588	0.7872	0.7078	0.648	0.6193	0.4941	0.5621	0.6029	0.5488	0.6345	0.7087	0.7067	0.7758	0.8753	0.8406
	NaN	NaN	NaN	NaN	-0.8395	-0.4132	-0.4027	-0.3142	0.0291	-0.3153	-0.4202	-0.0023	-0.0169	-0.0563	0.1098	-0.1681	-0.2473	-0.103	0.1489	0.0733	0.1092	0.1487	-0.0884	-0.0062	0.155	0.1075	0.3391	0.3333	0.2807	0.349	0.3998	0.3805	0.4668	0.5848	0.5487	0.6558	0.5597	0.5072	0.4652	0.4046	0.4513	0.428	0.3672	0.5013	0.598	0.6215	0.7069	0.8103	0.8296
	NaN	NaN	NaN	NaN	NaN	NaN	NaN	NaN	NaN	NaN	NaN	NaN	NaN	NaN	NaN	NaN	NaN	NaN	NaN	-0.9884	-0.0907	0.0359	-0.2007	-0.5249	-0.1759	-0.2402	-0.0879	-0.3593	-0.5994	-0.3471	0.0615	0.1939	0.3041	0.408	0.4154	0.4062	0.3476	0.3841	0.3685	0.3424	0.3534	0.3543	0.3014	0.4591	0.5563	0.566	0.6061	0.6674	0.6427
	NaN	NaN	NaN	NaN	NaN	NaN	NaN	NaN	NaN	NaN	NaN	NaN	NaN	NaN	NaN	NaN	NaN	NaN	NaN	NaN	NaN	NaN	NaN	NaN	NaN	NaN	NaN	NaN	-0.995	-0.9	-0.9378	-0.8368	-0.7435	-0.6644	-0.7158	-0.6133	-0.7058	-0.3353	-0.1199	-0.2	0.0448	0.1613	0.054	0.2729	0.4014	0.3082	0.4452	0.5545	0.4975
	NaN	NaN	NaN	NaN	NaN	NaN	NaN	NaN	NaN	NaN	NaN	NaN	NaN	NaN	NaN	NaN	NaN	NaN	NaN	NaN	NaN	NaN	NaN	NaN	NaN	NaN	NaN	NaN	NaN	NaN	NaN	NaN	-0.7004	-0.3702	-0.7563	-0.4786	-0.7533	-0.5852	-0.6159	-0.6013	-0.3275	-0.1153	-0.3924	-0.2104	-0.1146	-0.0345	0.0789	0.1566	0.2558
	NaN	NaN	NaN	NaN	NaN	NaN	NaN	NaN	NaN	NaN	NaN	NaN	NaN	NaN	NaN	NaN	NaN	NaN	NaN	NaN	NaN	NaN	NaN	NaN	NaN	NaN	NaN	NaN	NaN	NaN	NaN	NaN	NaN	NaN	NaN	NaN	NaN	-0.5476	-0.2639	-0.3505	0.5309	0.1413	0.3969	0.7017	0.563	0.0778	-0.0062	-0.1177	-0.3974
	NaN	NaN	NaN	NaN	NaN	NaN	NaN	NaN	NaN	NaN	NaN	NaN	NaN	NaN	NaN	NaN	NaN	NaN	NaN	NaN	NaN	NaN	NaN	NaN	NaN	NaN	NaN	NaN	NaN	NaN	NaN	NaN	NaN	NaN	NaN	NaN	NaN	NaN	NaN	NaN	NaN	NaN	NaN	NaN	NaN	NaN	NaN	NaN	NaN
	NaN	NaN	NaN	NaN	NaN	NaN	NaN	NaN	NaN	NaN	NaN	NaN	NaN	NaN	NaN	NaN	NaN	NaN	NaN	NaN	NaN	NaN	NaN	NaN	NaN	NaN	NaN	NaN	NaN	NaN	NaN	NaN	NaN	NaN	NaN	NaN	NaN	NaN	NaN	NaN	NaN	NaN	NaN	NaN	NaN	NaN	NaN	NaN	NaN
	NaN	NaN	NaN	NaN	NaN	NaN	NaN	NaN	NaN	NaN	NaN	NaN	NaN	NaN	NaN	NaN	NaN	NaN	NaN	NaN	NaN	NaN	NaN	NaN	NaN	NaN	NaN	NaN	NaN	NaN	NaN	NaN	NaN	NaN	NaN	NaN	NaN	NaN	NaN	NaN	NaN	NaN	NaN	NaN	NaN	NaN	NaN	NaN	NaN
	NaN	NaN	NaN	NaN	NaN	NaN	NaN	NaN	NaN	NaN	NaN	NaN	NaN	NaN	NaN	NaN	NaN	NaN	NaN	NaN	NaN	NaN	NaN	NaN	NaN	NaN	NaN	NaN	NaN	NaN	NaN	NaN	NaN	NaN	NaN	NaN	NaN	NaN	NaN	NaN	NaN	NaN	NaN	NaN	NaN	NaN	NaN	NaN	NaN
	NaN	NaN	NaN	NaN	NaN	NaN	NaN	NaN	NaN	NaN	NaN	NaN	NaN	NaN	NaN	NaN	NaN	NaN	NaN	NaN	NaN	NaN	NaN	NaN	NaN	NaN	NaN	NaN	NaN	NaN	NaN	NaN	NaN	NaN	NaN	NaN	NaN	NaN	NaN	NaN	NaN	NaN	NaN	NaN	NaN	NaN	NaN	NaN	NaN
	NaN	NaN	NaN	NaN	NaN	NaN	NaN	NaN	NaN	NaN	NaN	NaN	NaN	NaN	NaN	NaN	NaN	NaN	NaN	NaN	NaN	NaN	NaN	NaN	NaN	NaN	NaN	NaN	NaN	NaN	NaN	NaN	NaN	NaN	NaN	NaN	NaN	NaN	NaN	NaN	NaN	NaN	NaN	NaN	NaN	NaN	NaN	NaN	NaN
	NaN	NaN	NaN	NaN	NaN	NaN	NaN	NaN	NaN	NaN	NaN	NaN	NaN	NaN	NaN	NaN	NaN	NaN	NaN	NaN	NaN	NaN	NaN	NaN	NaN	NaN	NaN	NaN	NaN	NaN	NaN	NaN	NaN	NaN	NaN	NaN	NaN	NaN	NaN	NaN	NaN	NaN	NaN	NaN	NaN	NaN	NaN	NaN	NaN
	NaN	NaN	NaN	NaN	NaN	NaN	NaN	NaN	NaN	NaN	NaN	NaN	NaN	NaN	NaN	NaN	NaN	NaN	NaN	NaN	NaN	NaN	NaN	NaN	NaN	NaN	NaN	NaN	NaN	NaN	NaN	NaN	NaN	NaN	NaN	NaN	NaN	NaN	NaN	NaN	NaN	NaN	NaN	NaN	NaN	NaN	NaN	NaN	NaN
	NaN	NaN	NaN	NaN	NaN	NaN	NaN	NaN	NaN	NaN	NaN	NaN	NaN	NaN	NaN	NaN	NaN	NaN	NaN	NaN	NaN	NaN	NaN	NaN	NaN	NaN	NaN	NaN	NaN	NaN	NaN	NaN	NaN	NaN	NaN	NaN	NaN	NaN	NaN	NaN	NaN	NaN	NaN	NaN	NaN	NaN	NaN	NaN	NaN
	NaN	NaN	NaN	NaN	NaN	NaN	NaN	NaN	NaN	NaN	NaN	NaN	NaN	NaN	NaN	NaN	NaN	NaN	NaN	NaN	NaN	NaN	NaN	NaN	NaN	NaN	NaN	NaN	NaN	NaN	NaN	NaN	NaN	NaN	NaN	NaN	NaN	NaN	NaN	NaN	NaN	NaN	NaN	NaN	NaN	NaN	NaN	NaN	NaN
	0.0241	0.1891	0.2634	0.1116	0.1954	0.3309	0.3241	0.3832	0.4118	0.2867	0.3595	0.3764	0.4703	0.5035	0.6501	0.6557	0.5895	0.6605	0.6591	0.6706	0.68	0.598	0.5541	0.7418	0.686	0.751	0.7591	0.6949	0.7502	0.7214	0.691	0.7117	0.6756	0.7239	0.7644	0.823	0.8123	0.8633	0.883	0.8369	0.8414	0.8332	0.8198	0.8407	0.8141	0.8491	0.8465	0.7887	0.7868
	0.0346	0.2466	0.3455	0.0716	0.3158	0.5185	0.559	0.5841	0.5669	0.4291	0.426	0.4268	0.5448	0.6368	0.7583	0.7982	0.8104	0.8488	0.8334	0.7783	0.7581	0.7154	0.7224	0.8516	0.8526	0.8691	0.8816	0.8215	0.8331	0.8017	0.7978	0.8096	0.7872	0.8692	0.868	0.9068	0.9039	0.9202	0.935	0.8976	0.895	0.8923	0.8816	0.9103	0.9074	0.9346	0.9479	0.9244	0.9336
	0.3121	0.4284	0.4809	0.2605	0.5399	0.776	0.8086	0.8001	0.8321	0.6947	0.6863	0.732	0.725	0.7604	0.8118	0.8303	0.8398	0.9092	0.9158	0.8948	0.9116	0.8787	0.8787	0.9364	0.921	0.9357	0.9388	0.9135	0.9151	0.8876	0.8777	0.914	0.8849	0.9223	0.9418	0.9609	0.9543	0.9464	0.9526	0.936	0.9422	0.9475	0.9259	0.9464	0.9483	0.9644	0.9752	0.9752	0.9789
	0.0192	0.2457	0.3041	0.1554	0.3494	0.5706	0.6474	0.6722	0.7612	0.6794	0.7086	0.765	0.7525	0.7464	0.8321	0.8356	0.8587	0.898	0.8922	0.8627	0.8724	0.8932	0.8765	0.9246	0.9305	0.9312	0.9284	0.9087	0.9144	0.8796	0.8625	0.8615	0.8577	0.8634	0.9014	0.932	0.9151	0.91	0.924	0.9221	0.9528	0.9566	0.9311	0.9553	0.9528	0.9613	0.971	0.9707	0.978
	-0.3372	-0.0898	0.0845	-0.1802	0.0912	0.3835	0.5499	0.6067	0.6888	0.5778	0.6288	0.64	0.6514	0.6957	0.7923	0.8349	0.8788	0.9071	0.9141	0.8481	0.8038	0.7051	0.6844	0.8488	0.8608	0.8863	0.8858	0.8202	0.8519	0.8159	0.805	0.7963	0.7717	0.8065	0.8726	0.9101	0.9035	0.9159	0.9229	0.9174	0.9402	0.9649	0.9373	0.952	0.9384	0.9452	0.9543	0.9407	0.9445
	-0.3844	-0.2396	-0.158	-0.4782	-0.1352	0.2052	0.4241	0.4889	0.5421	0.4233	0.5019	0.5998	0.6078	0.6215	0.7166	0.7314	0.8118	0.8583	0.878	0.8112	0.7969	0.7111	0.6479	0.8034	0.8068	0.8588	0.8575	0.7052	0.7197	0.6619	0.6474	0.6578	0.648	0.7178	0.8032	0.8895	0.8882	0.8604	0.866	0.8194	0.8925	0.9326	0.933	0.9482	0.9281	0.9292	0.9365	0.9403	0.9595
	-0.311	-0.0844	0.0366	-0.3327	-0.0827	0.1759	0.3283	0.3871	0.4666	0.2811	0.3596	0.4574	0.4739	0.4393	0.5659	0.668	0.7076	0.8116	0.8481	0.7764	0.7313	0.5308	0.4232	0.5857	0.5997	0.7143	0.7138	0.5325	0.5736	0.5265	0.5371	0.6324	0.5928	0.6665	0.7955	0.8659	0.8393	0.8194	0.8367	0.7829	0.8856	0.926	0.9153	0.9487	0.9466	0.9463	0.9308	0.9221	0.9372
	-0.424	-0.2215	-0.0749	-0.5133	-0.2185	0.0432	0.1573	0.188	0.2945	0.0349	0.0459	0.2419	0.2749	0.2556	0.3964	0.5327	0.6513	0.8304	0.8158	0.6909	0.6072	0.3433	0.1703	0.3618	0.3492	0.5857	0.6395	0.5131	0.5995	0.5637	0.4918	0.5146	0.4115	0.4556	0.5581	0.7502	0.7066	0.7098	0.7416	0.6399	0.7843	0.8698	0.8729	0.9363	0.9254	0.9317	0.937	0.9232	0.9451
	-0.5135	-0.4278	-0.3395	-0.6074	-0.3537	-0.0623	0.0849	0.1476	0.2065	-0.0399	-0.0119	0.0902	0.0647	-0.0158	0.207	0.3421	0.4834	0.7228	0.7238	0.5297	0.4482	0.2723	0.112	0.4437	0.4489	0.6231	0.6876	0.5569	0.6193	0.5653	0.4995	0.5372	0.4262	0.4195	0.4892	0.6662	0.6352	0.5556	0.5897	0.456	0.6598	0.7358	0.6899	0.8753	0.8732	0.8825	0.9184	0.8756	0.9172
	-0.6162	-0.4652	-0.41	-0.7124	-0.5463	-0.2321	0.0171	0.1093	0.1031	-0.2402	-0.2545	-0.1642	-0.149	-0.1296	0.1098	0.2594	0.3724	0.5887	0.6105	0.411	0.3511	0.1789	0.1106	0.3463	0.3004	0.4905	0.5336	0.3304	0.4402	0.3685	0.4069	0.463	0.3582	0.4399	0.4646	0.643	0.5995	0.5917	0.6331	0.4436	0.6219	0.7633	0.696	0.8804	0.9002	0.8945	0.9098	0.8286	0.859
	-0.4677	-0.3405	-0.3297	-0.6628	-0.537	-0.4252	-0.2984	-0.2017	-0.0549	-0.2641	-0.2877	-0.2097	-0.181	-0.1113	0.1567	0.261	0.3169	0.5388	0.5216	0.1867	0.1402	0.0479	-0.028	0.155	0.1619	0.3926	0.4724	0.3086	0.338	0.3408	0.3302	0.4571	0.3811	0.4834	0.6142	0.7377	0.6624	0.4742	0.5278	0.1675	0.3649	0.6124	0.4943	0.8238	0.8609	0.8799	0.8977	0.8255	0.887
	-0.5175	-0.4707	-0.4557	-0.6373	-0.5681	-0.4568	-0.3987	-0.3166	-0.2528	-0.4264	-0.3972	-0.2034	-0.1051	-0.0759	0.1891	0.3837	0.4362	0.6016	0.5098	0.1374	0.1843	0.0286	-0.114	0.093	0.0439	0.2697	0.3795	0.1645	0.2673	0.196	0.2545	0.362	0.3165	0.4133	0.5387	0.7535	0.7005	0.5416	0.5339	0.1236	0.295	0.4697	0.4104	0.7284	0.7678	0.7867	0.8052	0.6691	0.7994
	-0.4711	-0.3789	-0.2288	-0.5109	-0.3346	-0.1325	-0.073	-0.0446	0.0073	-0.2416	-0.2644	-0.115	-0.1151	-0.0561	0.1375	0.2863	0.3532	0.5522	0.5043	0.1734	0.1422	-0.067	-0.2792	0.0045	-0.0375	0.2531	0.3796	0.0678	0.1312	0.0705	0.0695	0.2474	0.2235	0.4123	0.5988	0.733	0.6685	0.4744	0.4979	0.2519	0.4676	0.5649	0.422	0.7122	0.7087	0.7507	0.7131	0.5108	0.6789
	-0.4914	-0.349	-0.2792	-0.5276	-0.3575	-0.018	-0.0049	0.0451	0.1026	-0.1555	-0.1461	0.0071	0.0219	-0.0272	0.2013	0.2997	0.3899	0.514	0.4501	0.1675	0.0921	-0.1234	-0.1754	0.2073	0.1061	0.3895	0.4626	0.2069	0.2264	0.1281	0.0157	0.0979	0.099	0.3106	0.4714	0.6313	0.5171	0.3044	0.3231	0.0326	0.2059	0.3639	0.2279	0.5806	0.5783	0.6263	0.6429	0.4498	0.6379
	-0.4827	-0.3089	-0.2768	-0.4903	-0.3491	-0.0679	0.1437	0.1207	0.1749	-0.1174	-0.1513	-0.0658	-0.0023	-0.047	0.1405	0.218	0.3706	0.5911	0.5222	0.2183	0.0639	-0.0935	-0.2283	0.1243	0.1054	0.4472	0.4903	0.2535	0.2805	0.1744	0.0182	0.1122	0.0615	0.1011	0.306	0.4413	0.2749	0.0813	0.0718	-0.148	0.1342	0.2873	0.1523	0.3906	0.3721	0.3985	0.3616	0.2471	0.3735
	-0.3789	-0.2429	-0.1872	-0.6549	-0.3472	-0.1244	-0.0072	0.0989	0.158	-0.2234	-0.3757	-0.2648	-0.2308	-0.1968	0.1393	0.2434	0.4217	0.5897	0.5083	0.0757	-0.0376	-0.1826	-0.2151	0.1285	0.0322	0.1863	0.2566	-0.0343	0.0646	0.0654	-0.0161	0.096	-0.0246	-0.011	0.0858	0.2862	0.0865	-0.0914	-0.0267	-0.2198	-0.0525	0.0229	-0.1105	0.3463	0.3457	0.4043	0.4511	0.1376	0.3044
	NaN	NaN	NaN	NaN	NaN	NaN	NaN	NaN	NaN	NaN	NaN	NaN	NaN	NaN	NaN	NaN	NaN	NaN	NaN	NaN	0.558	-0.6915	-0.9855	-0.1604	-0.8059	-0.5235	-0.0995	-0.0942	-0.0437	-0.084	0.0297	0.2557	0.1504	0.1174	0.206	0.4258	0.112	-0.1531	-0.0989	-0.4463	-0.2007	-0.0647	-0.1403	0.4283	0.4404	0.5142	0.4555	0.0991	0.2676
	NaN	NaN	NaN	NaN	NaN	NaN	NaN	NaN	NaN	NaN	NaN	NaN	NaN	NaN	NaN	NaN	NaN	NaN	NaN	NaN	NaN	NaN	NaN	NaN	NaN	NaN	NaN	NaN	-0.3395	0.4398	0.1298	0.2986	-0.3802	-0.4497	-0.0388	0.0849	-0.1845	0.0317	0.0373	-0.3385	0.2795	0.3692	0.1559	0.6164	0.519	0.5869	0.4435	-0.0347	0.0993
	NaN	NaN	NaN	NaN	NaN	NaN	NaN	NaN	NaN	NaN	NaN	NaN	NaN	NaN	NaN	NaN	NaN	NaN	NaN	NaN	NaN	NaN	NaN	NaN	NaN	NaN	NaN	NaN	NaN	NaN	NaN	NaN	NaN	NaN	NaN	NaN	0.0196	0.1833	0.5575	0.1508	0.4462	0.5286	0.1517	0.526	0.6483	0.7525	0.8036	0.4563	0.5592
	NaN	NaN	NaN	NaN	NaN	NaN	NaN	NaN	NaN	NaN	NaN	NaN	NaN	NaN	NaN	NaN	NaN	NaN	NaN	NaN	NaN	NaN	NaN	NaN	NaN	NaN	NaN	NaN	NaN	NaN	NaN	NaN	NaN	NaN	NaN	NaN	NaN	NaN	NaN	NaN	NaN	NaN	NaN	NaN	-0.1191	0.4785	0.8039	0.7548	0.7181
	NaN	NaN	NaN	NaN	NaN	NaN	NaN	NaN	NaN	NaN	NaN	NaN	NaN	NaN	NaN	NaN	NaN	NaN	NaN	NaN	NaN	NaN	NaN	NaN	NaN	NaN	NaN	NaN	NaN	NaN	NaN	NaN	NaN	NaN	NaN	NaN	NaN	NaN	NaN	NaN	NaN	NaN	NaN	NaN	NaN	NaN	NaN	NaN	NaN
	NaN	NaN	NaN	NaN	NaN	NaN	NaN	NaN	NaN	NaN	NaN	NaN	NaN	NaN	NaN	NaN	NaN	NaN	NaN	NaN	NaN	NaN	NaN	NaN	NaN	NaN	NaN	NaN	NaN	NaN	NaN	NaN	NaN	NaN	NaN	NaN	NaN	NaN	NaN	NaN	NaN	NaN	NaN	NaN	NaN	NaN	NaN	NaN	NaN
	NaN	NaN	NaN	NaN	NaN	NaN	NaN	NaN	NaN	NaN	NaN	NaN	NaN	NaN	NaN	NaN	NaN	NaN	NaN	NaN	NaN	NaN	NaN	NaN	NaN	NaN	NaN	NaN	NaN	NaN	NaN	NaN	NaN	NaN	NaN	NaN	NaN	NaN	NaN	NaN	NaN	NaN	NaN	NaN	NaN	NaN	NaN	NaN	NaN
	NaN	NaN	NaN	NaN	NaN	NaN	NaN	NaN	NaN	NaN	NaN	NaN	NaN	NaN	NaN	NaN	NaN	NaN	NaN	NaN	NaN	NaN	NaN	NaN	NaN	NaN	NaN	NaN	NaN	NaN	NaN	NaN	NaN	NaN	NaN	NaN	NaN	NaN	NaN	NaN	NaN	NaN	NaN	NaN	NaN	NaN	NaN	NaN	NaN
	NaN	NaN	NaN	NaN	NaN	NaN	NaN	NaN	NaN	NaN	NaN	NaN	NaN	NaN	NaN	NaN	NaN	NaN	NaN	NaN	NaN	NaN	NaN	NaN	NaN	NaN	NaN	NaN	NaN	NaN	NaN	NaN	NaN	NaN	NaN	NaN	NaN	NaN	NaN	NaN	NaN	NaN	NaN	NaN	NaN	NaN	NaN	NaN	NaN
	NaN	NaN	NaN	NaN	NaN	NaN	NaN	NaN	NaN	NaN	NaN	NaN	NaN	NaN	NaN	NaN	NaN	NaN	NaN	NaN	NaN	NaN	NaN	NaN	NaN	NaN	NaN	NaN	NaN	NaN	NaN	NaN	NaN	NaN	NaN	NaN	NaN	NaN	NaN	NaN	NaN	NaN	NaN	NaN	NaN	NaN	NaN	NaN	NaN
	NaN	NaN	NaN	NaN	NaN	NaN	NaN	NaN	NaN	NaN	NaN	NaN	NaN	NaN	NaN	NaN	NaN	NaN	NaN	NaN	NaN	NaN	NaN	NaN	NaN	NaN	NaN	NaN	NaN	NaN	NaN	NaN	NaN	NaN	NaN	NaN	NaN	NaN	NaN	NaN	NaN	NaN	NaN	NaN	NaN	NaN	NaN	NaN	NaN
	NaN	NaN	NaN	NaN	NaN	NaN	NaN	NaN	NaN	NaN	NaN	NaN	NaN	NaN	NaN	NaN	NaN	NaN	NaN	NaN	NaN	NaN	NaN	NaN	NaN	NaN	NaN	NaN	NaN	NaN	NaN	NaN	NaN	NaN	NaN	NaN	NaN	NaN	NaN	NaN	NaN	NaN	NaN	NaN	NaN	NaN	NaN	NaN	NaN
	NaN	NaN	NaN	NaN	NaN	NaN	NaN	NaN	NaN	NaN	NaN	NaN	NaN	NaN	NaN	NaN	NaN	NaN	NaN	NaN	NaN	NaN	NaN	NaN	NaN	NaN	NaN	NaN	NaN	NaN	NaN	NaN	NaN	NaN	NaN	NaN	NaN	NaN	NaN	NaN	NaN	NaN	NaN	NaN	NaN	NaN	NaN	NaN	NaN
	NaN	NaN	NaN	NaN	NaN	NaN	NaN	NaN	NaN	NaN	NaN	NaN	NaN	NaN	NaN	NaN	NaN	NaN	NaN	NaN	NaN	NaN	NaN	NaN	NaN	NaN	NaN	NaN	NaN	NaN	NaN	NaN	NaN	NaN	NaN	NaN	NaN	NaN	NaN	NaN	NaN	NaN	NaN	NaN	NaN	NaN	NaN	NaN	NaN
	NaN	NaN	NaN	NaN	NaN	NaN	NaN	NaN	NaN	NaN	NaN	NaN	NaN	NaN	NaN	NaN	NaN	NaN	NaN	NaN	NaN	NaN	NaN	NaN	NaN	NaN	NaN	NaN	NaN	NaN	NaN	NaN	NaN	NaN	NaN	NaN	NaN	NaN	NaN	NaN	NaN	NaN	NaN	NaN	NaN	NaN	NaN	NaN	NaN
DLG5 KO #2
	0.6819	0.75	0.7689	0.7599	0.7391	0.7168	0.7538	0.7216	0.7178	0.7047	0.6983	0.6861	0.6454	0.6497	0.5968	0.5888	0.6544	0.7135	0.6986	0.7304	0.7014	0.742	0.7666	0.7317	0.7343	0.7462	0.7276	0.7542	0.7551	0.7715	0.7606	0.7414	0.781	0.7199	0.6951	0.6362	0.6116	0.5894	0.5878	0.7035	0.7831	0.8151	0.8489	0.8468	0.7907	0.8084	0.8384	0.8365	0.8376
	0.836	0.9129	0.9135	0.918	0.9371	0.942	0.95	0.9384	0.946	0.9611	0.9625	0.9513	0.9401	0.9219	0.8838	0.8863	0.895	0.9462	0.942	0.9488	0.9362	0.9398	0.9364	0.9145	0.9316	0.9363	0.9355	0.9199	0.9313	0.939	0.9469	0.956	0.9628	0.9604	0.9627	0.9325	0.9007	0.8521	0.8716	0.9226	0.9543	0.9534	0.964	0.9539	0.9368	0.9395	0.9381	0.9286	0.9271
	0.7934	0.914	0.914	0.9056	0.9137	0.9042	0.9252	0.9267	0.9544	0.9673	0.9712	0.9394	0.9004	0.8958	0.9352	0.9506	0.9352	0.9627	0.9659	0.9713	0.9787	0.977	0.9748	0.9778	0.9748	0.9808	0.9728	0.9653	0.9619	0.9605	0.9685	0.9794	0.9802	0.9809	0.9856	0.9816	0.9763	0.9693	0.9626	0.9726	0.9806	0.983	0.9819	0.9773	0.979	0.9813	0.9811	0.977	0.973
	0.644	0.8367	0.8247	0.8215	0.7742	0.721	0.8201	0.8474	0.8846	0.9192	0.927	0.9069	0.8962	0.9157	0.9188	0.9439	0.9314	0.9574	0.9511	0.9598	0.9566	0.943	0.9554	0.9561	0.9701	0.978	0.9752	0.9752	0.9642	0.9628	0.9771	0.9823	0.9782	0.9805	0.9854	0.9849	0.9804	0.9757	0.9778	0.9861	0.9894	0.9912	0.9895	0.9876	0.9852	0.9811	0.9859	0.9839	0.9815
	0.6094	0.7976	0.7944	0.7631	0.7339	0.7009	0.7894	0.8143	0.7616	0.7843	0.8336	0.7979	0.7954	0.8249	0.8982	0.901	0.9217	0.9288	0.8334	0.9229	0.8914	0.911	0.9551	0.9523	0.9693	0.9787	0.9755	0.9723	0.968	0.9603	0.9686	0.9771	0.979	0.9783	0.9778	0.982	0.979	0.9737	0.9667	0.9685	0.9764	0.9776	0.9861	0.985	0.9833	0.9826	0.986	0.9808	0.9813
	0.5411	0.782	0.7489	0.729	0.6744	0.6292	0.7694	0.7862	0.7894	0.772	0.7674	0.6787	0.5792	0.6658	0.7967	0.7932	0.8545	0.8419	0.6921	0.8622	0.8316	0.8584	0.9324	0.9295	0.9574	0.9456	0.945	0.9565	0.9533	0.9619	0.9676	0.9603	0.9533	0.9487	0.9511	0.96	0.9457	0.9298	0.9177	0.9365	0.9527	0.9743	0.9762	0.9706	0.9649	0.9688	0.9742	0.9645	0.9681
	0.4434	0.6737	0.5753	0.6356	0.5255	0.467	0.5801	0.6391	0.7924	0.7781	0.7867	0.6996	0.5854	0.6787	0.7191	0.738	0.7817	0.8457	0.633	0.828	0.8188	0.8252	0.8911	0.8829	0.9162	0.9172	0.92	0.92	0.9106	0.9189	0.9397	0.9305	0.914	0.9149	0.9294	0.933	0.9185	0.91	0.9029	0.9403	0.9624	0.9581	0.9649	0.9649	0.9603	0.9707	0.9664	0.9233	0.9597
	0.4343	0.6936	0.6314	0.6618	0.5507	0.4315	0.5798	0.5665	0.7299	0.6858	0.7524	0.6868	0.624	0.7644	0.7563	0.7571	0.7525	0.8143	0.7189	0.7882	0.7302	0.7076	0.8381	0.8539	0.9085	0.8979	0.8729	0.8732	0.8846	0.8771	0.9128	0.9022	0.8841	0.8917	0.9091	0.9335	0.8978	0.9005	0.8679	0.9116	0.9605	0.9562	0.9504	0.9421	0.9325	0.9332	0.9575	0.8829	0.9173
	0.5509	0.7194	0.6581	0.6803	0.557	0.438	0.5796	0.5345	0.6212	0.5332	0.6262	0.5546	0.4957	0.7258	0.6768	0.6763	0.7004	0.7373	0.5567	0.7908	0.6714	0.6844	0.8275	0.8143	0.863	0.8698	0.8124	0.7495	0.7262	0.7621	0.8326	0.8752	0.8493	0.8605	0.8911	0.8634	0.8134	0.812	0.7895	0.8467	0.9352	0.9218	0.9249	0.907	0.8646	0.8705	0.9024	0.8002	0.8785
	0.5248	0.6968	0.709	0.7278	0.6333	0.4717	0.6208	0.4846	0.5844	0.418	0.6261	0.4787	0.344	0.6773	0.5993	0.6529	0.6822	0.7419	0.4875	0.6971	0.6576	0.6716	0.8539	0.8181	0.8776	0.8421	0.7978	0.7392	0.6837	0.7068	0.7447	0.8099	0.8	0.8106	0.845	0.844	0.7559	0.7247	0.6963	0.7499	0.8698	0.8343	0.8394	0.8539	0.7967	0.8217	0.8484	0.7625	0.9003
	0.4547	0.6108	0.5585	0.5847	0.4821	0.3749	0.5603	0.469	0.6456	0.4796	0.7022	0.5995	0.3844	0.6137	0.4921	0.4699	0.5487	0.6084	0.4516	0.6836	0.6032	0.5364	0.7703	0.7274	0.8456	0.8152	0.767	0.7158	0.6285	0.6394	0.6702	0.7115	0.7157	0.7267	0.7187	0.7421	0.596	0.5285	0.5163	0.5524	0.8	0.7157	0.7009	0.7547	0.6922	0.783	0.8329	0.7195	0.8226
	0.4243	0.6426	0.6092	0.6611	0.4606	0.3923	0.6128	0.4304	0.5764	0.5117	0.667	0.5716	0.3488	0.5501	0.36	0.3674	0.4881	0.5876	0.2865	0.6933	0.5776	0.5234	0.7074	0.705	0.853	0.8303	0.7188	0.6019	0.5275	0.6053	0.6698	0.7304	0.7157	0.7265	0.7545	0.7362	0.4876	0.3644	0.3466	0.4615	0.6874	0.6895	0.6888	0.7131	0.6673	0.7185	0.8306	0.5498	0.7436
	0.4359	0.6303	0.5618	0.5848	0.4035	0.256	0.4674	0.3495	0.4763	0.4047	0.6266	0.4907	0.3118	0.5298	0.3372	0.2462	0.4077	0.4681	0.1559	0.6006	0.4389	0.3224	0.5789	0.5417	0.7415	0.7354	0.6045	0.5419	0.5129	0.6043	0.6821	0.7585	0.7014	0.7143	0.7437	0.6655	0.4658	0.3732	0.322	0.3294	0.6095	0.6531	0.6394	0.6903	0.654	0.6756	0.7334	0.3847	0.5856
	0.3949	0.5652	0.5853	0.6292	0.4293	0.2458	0.3505	0.1785	0.4186	0.4149	0.6633	0.5334	0.3192	0.4851	0.3433	0.2534	0.4884	0.5295	0.2311	0.6034	0.4512	0.2551	0.5243	0.4124	0.6061	0.5929	0.4465	0.427	0.3944	0.474	0.6829	0.713	0.6578	0.7015	0.7193	0.6601	0.4266	0.357	0.2807	0.3048	0.5759	0.5957	0.6268	0.6965	0.6634	0.6567	0.718	0.359	0.586
	0.427	0.6054	0.4516	0.4534	0.1902	0.0391	0.2789	0.0585	0.3126	0.1276	0.5192	0.3794	0.2032	0.4845	0.3824	0.332	0.491	0.5763	0.1536	0.546	0.3525	0.1698	0.4542	0.4115	0.6243	0.4828	0.3753	0.292	0.2124	0.3181	0.4602	0.5987	0.5619	0.5642	0.5333	0.5048	0.2714	0.1807	0.1145	0.0966	0.412	0.4967	0.4752	0.6341	0.5442	0.5632	0.6596	0.0959	0.4201
	0.3265	0.5072	0.4403	0.5262	0.3187	0.0956	0.2034	-0.0671	0.0685	-0.0305	0.3825	0.27	-0.0311	0.3023	0.0562	0.0952	0.3615	0.4623	0.117	0.4515	0.3102	0.1629	0.3722	0.2303	0.5272	0.4279	0.3319	0.2914	0.1439	0.25	0.3575	0.3398	0.3167	0.2883	0.2676	0.3616	0.1105	0.068	-0.0101	-0.0245	0.3086	0.425	0.4686	0.5389	0.4735	0.5032	0.6235	0.0238	0.34
	0.4819	0.4926	0.522	0.4975	0.3977	0.177	0.333	0.0746	0.1775	-0.0394	0.3914	0.2127	-0.1151	0.1194	-0.1865	-0.1915	0.1178	0.3076	-0.0941	0.4538	0.2222	0.0983	0.4555	0.3527	0.5864	0.4002	0.2974	0.2337	0.0511	0.1687	0.3066	0.2507	0.179	0.1365	0.1547	0.2346	-0.0424	-0.1088	-0.1791	-0.2691	0.0169	0.1949	0.2989	0.5444	0.3978	0.5271	0.6013	-0.0771	0.2423
	NaN	NaN	NaN	NaN	NaN	NaN	NaN	NaN	NaN	NaN	NaN	NaN	-0.1894	-0.2228	-0.141	-0.1035	0.0428	0.1772	-0.3102	0.0652	-0.0161	-0.2251	0.4017	0.2343	0.415	0.2302	-0.0291	-0.0652	-0.225	-0.1576	-0.0031	0.0169	-0.0104	0.0384	0.0788	0.0702	-0.2152	-0.3365	-0.4172	-0.4733	-0.1858	0.0827	0.3474	0.5954	0.5683	0.5486	0.6319	-0.1343	0.1748
	NaN	NaN	NaN	NaN	NaN	NaN	NaN	NaN	NaN	NaN	NaN	NaN	NaN	NaN	NaN	NaN	NaN	NaN	NaN	NaN	NaN	NaN	0.9161	NaN	0.9768	0.806	-0.1772	-0.5825	-0.3112	-0.479	-0.0431	-0.0713	-0.2191	-0.0264	-0.0662	-0.0966	-0.3568	-0.3511	-0.4498	-0.5215	-0.3376	-0.1141	0.0508	0.5238	0.4658	0.5689	0.6452	-0.1706	0.1165
	NaN	NaN	NaN	NaN	NaN	NaN	NaN	NaN	NaN	NaN	NaN	NaN	NaN	NaN	NaN	NaN	NaN	NaN	NaN	NaN	NaN	NaN	NaN	NaN	NaN	NaN	NaN	NaN	NaN	NaN	NaN	NaN	NaN	NaN	NaN	NaN	NaN	NaN	-0.7273	-0.9384	-0.9682	-0.8032	-0.7715	0.0259	0.5991	0.35	0.6676	-0.2501	0.0747
	NaN	NaN	NaN	NaN	NaN	NaN	NaN	NaN	NaN	NaN	NaN	NaN	NaN	NaN	NaN	NaN	NaN	NaN	NaN	NaN	NaN	NaN	NaN	NaN	NaN	NaN	NaN	NaN	NaN	NaN	NaN	NaN	NaN	NaN	NaN	NaN	NaN	NaN	NaN	NaN	NaN	NaN	NaN	NaN	NaN	NaN	NaN	NaN	NaN
	NaN	NaN	NaN	NaN	NaN	NaN	NaN	NaN	NaN	NaN	NaN	NaN	NaN	NaN	NaN	NaN	NaN	NaN	NaN	NaN	NaN	NaN	NaN	NaN	NaN	NaN	NaN	NaN	NaN	NaN	NaN	NaN	NaN	NaN	NaN	NaN	NaN	NaN	NaN	NaN	NaN	NaN	NaN	NaN	NaN	NaN	NaN	NaN	NaN
	NaN	NaN	NaN	NaN	NaN	NaN	NaN	NaN	NaN	NaN	NaN	NaN	NaN	NaN	NaN	NaN	NaN	NaN	NaN	NaN	NaN	NaN	NaN	NaN	NaN	NaN	NaN	NaN	NaN	NaN	NaN	NaN	NaN	NaN	NaN	NaN	NaN	NaN	NaN	NaN	NaN	NaN	NaN	NaN	NaN	NaN	NaN	NaN	NaN
	NaN	NaN	NaN	NaN	NaN	NaN	NaN	NaN	NaN	NaN	NaN	NaN	NaN	NaN	NaN	NaN	NaN	NaN	NaN	NaN	NaN	NaN	NaN	NaN	NaN	NaN	NaN	NaN	NaN	NaN	NaN	NaN	NaN	NaN	NaN	NaN	NaN	NaN	NaN	NaN	NaN	NaN	NaN	NaN	NaN	NaN	NaN	NaN	NaN
	NaN	NaN	NaN	NaN	NaN	NaN	NaN	NaN	NaN	NaN	NaN	NaN	NaN	NaN	NaN	NaN	NaN	NaN	NaN	NaN	NaN	NaN	NaN	NaN	NaN	NaN	NaN	NaN	NaN	NaN	NaN	NaN	NaN	NaN	NaN	NaN	NaN	NaN	NaN	NaN	NaN	NaN	NaN	NaN	NaN	NaN	NaN	NaN	NaN
	NaN	NaN	NaN	NaN	NaN	NaN	NaN	NaN	NaN	NaN	NaN	NaN	NaN	NaN	NaN	NaN	NaN	NaN	NaN	NaN	NaN	NaN	NaN	NaN	NaN	NaN	NaN	NaN	NaN	NaN	NaN	NaN	NaN	NaN	NaN	NaN	NaN	NaN	NaN	NaN	NaN	NaN	NaN	NaN	NaN	NaN	NaN	NaN	NaN
	NaN	NaN	NaN	NaN	NaN	NaN	NaN	NaN	NaN	NaN	NaN	NaN	NaN	NaN	NaN	NaN	NaN	NaN	NaN	NaN	NaN	NaN	NaN	NaN	NaN	NaN	NaN	NaN	NaN	NaN	NaN	NaN	NaN	NaN	NaN	NaN	NaN	NaN	NaN	NaN	NaN	NaN	NaN	NaN	NaN	NaN	NaN	NaN	NaN
	NaN	NaN	NaN	NaN	NaN	NaN	NaN	NaN	NaN	NaN	NaN	NaN	NaN	NaN	NaN	NaN	NaN	NaN	NaN	NaN	NaN	NaN	NaN	NaN	NaN	NaN	NaN	NaN	NaN	NaN	NaN	NaN	NaN	NaN	NaN	NaN	NaN	NaN	NaN	NaN	NaN	NaN	NaN	NaN	NaN	NaN	NaN	NaN	NaN
	NaN	NaN	NaN	NaN	NaN	NaN	NaN	NaN	NaN	NaN	NaN	NaN	NaN	NaN	NaN	NaN	NaN	NaN	NaN	NaN	NaN	NaN	NaN	NaN	NaN	NaN	NaN	NaN	NaN	NaN	NaN	NaN	NaN	NaN	NaN	NaN	NaN	NaN	NaN	NaN	NaN	NaN	NaN	NaN	NaN	NaN	NaN	NaN	NaN
	NaN	NaN	NaN	NaN	NaN	NaN	NaN	NaN	NaN	NaN	NaN	NaN	NaN	NaN	NaN	NaN	NaN	NaN	NaN	NaN	NaN	NaN	NaN	NaN	NaN	NaN	NaN	NaN	NaN	NaN	NaN	NaN	NaN	NaN	NaN	NaN	NaN	NaN	NaN	NaN	NaN	NaN	NaN	NaN	NaN	NaN	NaN	NaN	NaN
	NaN	NaN	NaN	NaN	NaN	NaN	NaN	NaN	NaN	NaN	NaN	NaN	NaN	NaN	NaN	NaN	NaN	NaN	NaN	NaN	NaN	NaN	NaN	NaN	NaN	NaN	NaN	NaN	NaN	NaN	NaN	NaN	NaN	NaN	NaN	NaN	NaN	NaN	NaN	NaN	NaN	NaN	NaN	NaN	NaN	NaN	NaN	NaN	NaN
	0.8736	0.9366	0.8752	0.8354	0.8764	0.8393	0.9054	0.8833	0.8691	0.8721	0.8779	0.8786	0.8893	0.9309	0.9088	0.9058	0.9215	0.9194	0.9182	0.9152	0.88	0.8607	0.8476	0.8519	0.8925	0.897	0.8851	0.8677	0.8641	0.869	0.9143	0.9099	0.8924	0.8843	0.9015	0.9198	0.8885	0.9095	0.8811	0.9093	0.9369	0.9169	0.8887	0.8798	0.8817	0.92	0.9044	0.9269	0.9115
	0.926	0.9532	0.9277	0.9358	0.9418	0.914	0.9551	0.9497	0.9276	0.9503	0.9354	0.9316	0.9361	0.9555	0.9425	0.95	0.962	0.973	0.9803	0.9771	0.9739	0.9689	0.9638	0.9603	0.9654	0.9623	0.9666	0.9664	0.9472	0.9578	0.9733	0.9775	0.9715	0.9724	0.9788	0.9797	0.9771	0.9793	0.979	0.9772	0.9853	0.9837	0.9784	0.9659	0.974	0.9819	0.9796	0.9795	0.9793
	0.9127	0.9428	0.8937	0.8724	0.8716	0.8407	0.9091	0.9335	0.9175	0.9276	0.8994	0.898	0.9214	0.9458	0.949	0.9522	0.9562	0.964	0.97	0.9721	0.9779	0.9807	0.9763	0.9761	0.9796	0.977	0.9842	0.9798	0.9816	0.9799	0.9839	0.9857	0.9824	0.9817	0.9871	0.9853	0.9863	0.9872	0.9853	0.987	0.9912	0.9887	0.9877	0.9866	0.9879	0.9891	0.9892	0.9883	0.9859
	0.8518	0.9341	0.8565	0.8359	0.8726	0.8237	0.9123	0.8737	0.8485	0.8978	0.8634	0.7892	0.8531	0.9042	0.8463	0.8766	0.8924	0.9162	0.9628	0.9742	0.9671	0.9737	0.9739	0.9761	0.9795	0.9802	0.982	0.9802	0.9832	0.9787	0.9835	0.9752	0.9765	0.9747	0.9796	0.9804	0.9763	0.982	0.9824	0.9834	0.9879	0.9879	0.987	0.9868	0.9908	0.9882	0.99	0.9892	0.9907
	0.8792	0.9464	0.8489	0.8506	0.8604	0.7508	0.9347	0.8763	0.7851	0.8206	0.7156	0.6236	0.6123	0.7277	0.5631	0.5883	0.7137	0.8115	0.8993	0.9386	0.9352	0.9353	0.9202	0.9474	0.9601	0.9646	0.9629	0.9615	0.9768	0.9772	0.9801	0.982	0.9781	0.9755	0.9824	0.9831	0.9884	0.9899	0.9851	0.9837	0.9866	0.9877	0.9875	0.9887	0.9884	0.9879	0.9932	0.991	0.9908
	0.6011	0.866	0.679	0.748	0.8039	0.6445	0.8459	0.7873	0.6652	0.7089	0.5661	0.3787	0.4575	0.637	0.3719	0.4423	0.6041	0.7353	0.8893	0.9084	0.8984	0.8621	0.8499	0.9176	0.9479	0.9661	0.9661	0.973	0.979	0.9681	0.9831	0.9873	0.97	0.9598	0.9702	0.9673	0.9665	0.9757	0.9776	0.9815	0.9874	0.9804	0.9766	0.9803	0.9839	0.9841	0.9905	0.9911	0.9941
	0.475	0.8516	0.5656	0.6714	0.7941	0.6016	0.8462	0.7815	0.6111	0.6342	0.453	0.1982	0.1706	0.4255	0.2842	0.306	0.4671	0.6623	0.7967	0.8557	0.7924	0.7712	0.7779	0.8384	0.8834	0.9041	0.9036	0.8821	0.9386	0.9331	0.9608	0.9744	0.9582	0.9524	0.9589	0.9716	0.97	0.9772	0.9756	0.9751	0.9864	0.98	0.9689	0.9701	0.9748	0.9788	0.9827	0.9781	0.9805
	0.4199	0.7943	0.5052	0.6291	0.7442	0.5653	0.8347	0.7815	0.6552	0.7017	0.6131	0.3906	0.3977	0.5128	0.2013	0.2243	0.3706	0.6541	0.7545	0.7872	0.6324	0.6182	0.6208	0.7088	0.8248	0.901	0.8688	0.8715	0.9041	0.8943	0.9527	0.9651	0.9464	0.9317	0.9444	0.9374	0.9245	0.9512	0.9545	0.9476	0.9762	0.9672	0.9634	0.9671	0.9731	0.9812	0.9868	0.984	0.9775
	0.3756	0.8357	0.4631	0.4977	0.6438	0.4421	0.7673	0.7368	0.6569	0.6963	0.6267	0.4426	0.3429	0.5091	0.2644	0.2645	0.3334	0.5172	0.7541	0.784	0.6971	0.5631	0.4568	0.6785	0.7173	0.8392	0.735	0.7175	0.8352	0.6991	0.8718	0.8424	0.8623	0.7989	0.8175	0.8424	0.8519	0.9073	0.8936	0.8986	0.9489	0.9037	0.9186	0.9464	0.952	0.9584	0.9679	0.9474	0.9372
	0.3719	0.8254	0.4801	0.4508	0.6245	0.4306	0.7203	0.6445	0.5456	0.5961	0.484	0.2051	0.12	0.2752	-0.0101	0.0209	0.2067	0.4112	0.6605	0.7579	0.6366	0.4776	0.3605	0.5321	0.6475	0.7397	0.6458	0.5487	0.6894	0.5274	0.7757	0.7662	0.786	0.6736	0.7763	0.7822	0.7661	0.8777	0.8732	0.8709	0.9019	0.8564	0.8683	0.8774	0.8947	0.9336	0.9444	0.9201	0.9302
	0.2241	0.7854	0.3067	0.3075	0.5548	0.2317	0.696	0.5712	0.499	0.5291	0.3678	0.0718	-0.0231	0.1342	-0.2013	-0.1729	-0.0219	0.1963	0.4074	0.5803	0.3913	0.2143	0.1551	0.3773	0.5161	0.6588	0.4457	0.3783	0.5899	0.3621	0.6775	0.7182	0.7337	0.6484	0.717	0.7229	0.6421	0.8198	0.7886	0.8045	0.8442	0.757	0.7316	0.8159	0.8433	0.9168	0.9257	0.9075	0.8743
	0.0582	0.7581	0.1695	0.1888	0.4951	0.2057	0.6296	0.5386	0.4076	0.3708	0.2426	-0.045	-0.0849	0.0112	-0.3124	-0.3153	-0.136	0.1242	0.3854	0.4981	0.2341	0.0004	-0.0752	0.1902	0.3051	0.5602	0.3005	0.232	0.3201	0.1361	0.5739	0.6428	0.6591	0.5221	0.5959	0.5867	0.4597	0.6481	0.7076	0.7516	0.8227	0.648	0.6376	0.6361	0.7774	0.8386	0.8167	0.774	0.6783
	0.1985	0.7918	0.3486	0.3897	0.6324	0.3003	0.6118	0.4748	0.342	0.3344	0.1983	-0.1374	-0.2388	0.0245	-0.3797	-0.4206	-0.3902	-0.1561	0.153	0.3071	0.0583	-0.2277	-0.3547	-0.1934	0.0141	0.3477	0.0633	-0.1295	0.0812	-0.0398	0.414	0.444	0.4097	0.1248	0.3458	0.3969	0.2513	0.5458	0.5439	0.5449	0.7174	0.5486	0.5339	0.6005	0.5915	0.7645	0.6967	0.6742	0.5077
	0.1331	0.837	0.4475	0.4466	0.62	0.1174	0.504	0.324	0.1954	0.2959	0.1643	-0.1022	-0.1729	0.0582	-0.3681	-0.4708	-0.4405	-0.2269	0.0233	0.2994	-0.0425	-0.2674	-0.4769	-0.4269	-0.2325	0.1048	-0.2779	-0.3718	-0.1571	-0.3021	0.2624	0.2433	0.2568	-0.162	0.0295	0.1497	-0.0288	0.3236	0.3223	0.4422	0.6053	0.1988	0.152	0.2051	0.34	0.7107	0.5676	0.5884	0.349
	-0.0614	0.8095	0.296	0.3786	0.5602	0.2461	0.616	0.4609	0.2569	0.3321	0.1378	-0.1837	-0.1486	0.0274	-0.3354	-0.3708	-0.2862	-0.1482	0.0796	0.2419	-0.0426	-0.2376	-0.4063	-0.3305	-0.133	0.2044	-0.1239	-0.3186	-0.2027	-0.5159	-0.0404	-0.0033	-0.0972	-0.3781	-0.112	-0.1	-0.3121	-0.0193	0.0875	0.2257	0.5624	0.0982	-0.0565	0.0584	0.0985	0.5975	0.4619	0.4692	0.2391
	0.1088	0.7461	0.4001	0.2636	0.6769	0.1722	0.7367	0.5131	0.3618	0.3851	0.216	-0.1461	-0.2349	-0.0687	-0.4494	-0.516	-0.3944	-0.1723	0.1236	0.2619	-0.0343	-0.2014	-0.3033	-0.2914	-0.0632	0.2244	-0.0407	-0.1617	-0.0019	-0.322	0.0905	-0.0416	-0.0771	-0.3817	-0.2195	-0.2861	-0.4114	-0.1436	-0.1633	-0.1865	0.1982	-0.2231	-0.3174	-0.1751	0.0033	0.5039	0.3554	0.3814	0.1382
	NaN	NaN	NaN	NaN	NaN	NaN	NaN	NaN	NaN	NaN	NaN	NaN	NaN	NaN	NaN	-0.3854	-0.7157	-0.4822	-0.144	-0.0869	-0.2653	-0.3423	-0.469	-0.1724	-0.0677	0.3464	0.0402	-0.0827	0.1643	-0.3377	0.0759	0.0533	-0.1251	-0.5719	-0.4427	-0.3839	-0.5313	-0.2372	-0.2469	-0.2367	-0.021	-0.3095	-0.387	-0.327	-0.1656	0.3838	0.1743	0.2438	0.0031
	NaN	NaN	NaN	NaN	NaN	NaN	NaN	NaN	NaN	NaN	NaN	NaN	NaN	NaN	NaN	NaN	NaN	NaN	NaN	NaN	NaN	NaN	NaN	NaN	NaN	0.81	0.2149	-0.8513	-0.0548	-0.4374	-0.1878	-0.0124	-0.1133	-0.4576	-0.2293	-0.2303	-0.4385	-0.1081	-0.1246	-0.1383	0.0386	-0.3417	-0.4572	-0.401	-0.2918	0.3164	0.1435	0.2096	-0.166
	NaN	NaN	NaN	NaN	NaN	NaN	NaN	NaN	NaN	NaN	NaN	NaN	NaN	NaN	NaN	NaN	NaN	NaN	NaN	NaN	NaN	NaN	NaN	NaN	NaN	NaN	NaN	NaN	NaN	NaN	NaN	NaN	NaN	NaN	NaN	NaN	NaN	NaN	0.5128	0.1522	0.3032	-0.0754	-0.2598	-0.1746	-0.0868	0.6756	0.461	0.4754	0.0204
	NaN	NaN	NaN	NaN	NaN	NaN	NaN	NaN	NaN	NaN	NaN	NaN	NaN	NaN	NaN	NaN	NaN	NaN	NaN	NaN	NaN	NaN	NaN	NaN	NaN	NaN	NaN	NaN	NaN	NaN	NaN	NaN	NaN	NaN	NaN	NaN	NaN	NaN	NaN	NaN	NaN	NaN	NaN	NaN	NaN	NaN	NaN	0.7846	0.4535
	NaN	NaN	NaN	NaN	NaN	NaN	NaN	NaN	NaN	NaN	NaN	NaN	NaN	NaN	NaN	NaN	NaN	NaN	NaN	NaN	NaN	NaN	NaN	NaN	NaN	NaN	NaN	NaN	NaN	NaN	NaN	NaN	NaN	NaN	NaN	NaN	NaN	NaN	NaN	NaN	NaN	NaN	NaN	NaN	NaN	NaN	NaN	NaN	NaN
	NaN	NaN	NaN	NaN	NaN	NaN	NaN	NaN	NaN	NaN	NaN	NaN	NaN	NaN	NaN	NaN	NaN	NaN	NaN	NaN	NaN	NaN	NaN	NaN	NaN	NaN	NaN	NaN	NaN	NaN	NaN	NaN	NaN	NaN	NaN	NaN	NaN	NaN	NaN	NaN	NaN	NaN	NaN	NaN	NaN	NaN	NaN	NaN	NaN
	NaN	NaN	NaN	NaN	NaN	NaN	NaN	NaN	NaN	NaN	NaN	NaN	NaN	NaN	NaN	NaN	NaN	NaN	NaN	NaN	NaN	NaN	NaN	NaN	NaN	NaN	NaN	NaN	NaN	NaN	NaN	NaN	NaN	NaN	NaN	NaN	NaN	NaN	NaN	NaN	NaN	NaN	NaN	NaN	NaN	NaN	NaN	NaN	NaN
	NaN	NaN	NaN	NaN	NaN	NaN	NaN	NaN	NaN	NaN	NaN	NaN	NaN	NaN	NaN	NaN	NaN	NaN	NaN	NaN	NaN	NaN	NaN	NaN	NaN	NaN	NaN	NaN	NaN	NaN	NaN	NaN	NaN	NaN	NaN	NaN	NaN	NaN	NaN	NaN	NaN	NaN	NaN	NaN	NaN	NaN	NaN	NaN	NaN
	NaN	NaN	NaN	NaN	NaN	NaN	NaN	NaN	NaN	NaN	NaN	NaN	NaN	NaN	NaN	NaN	NaN	NaN	NaN	NaN	NaN	NaN	NaN	NaN	NaN	NaN	NaN	NaN	NaN	NaN	NaN	NaN	NaN	NaN	NaN	NaN	NaN	NaN	NaN	NaN	NaN	NaN	NaN	NaN	NaN	NaN	NaN	NaN	NaN
	NaN	NaN	NaN	NaN	NaN	NaN	NaN	NaN	NaN	NaN	NaN	NaN	NaN	NaN	NaN	NaN	NaN	NaN	NaN	NaN	NaN	NaN	NaN	NaN	NaN	NaN	NaN	NaN	NaN	NaN	NaN	NaN	NaN	NaN	NaN	NaN	NaN	NaN	NaN	NaN	NaN	NaN	NaN	NaN	NaN	NaN	NaN	NaN	NaN
	NaN	NaN	NaN	NaN	NaN	NaN	NaN	NaN	NaN	NaN	NaN	NaN	NaN	NaN	NaN	NaN	NaN	NaN	NaN	NaN	NaN	NaN	NaN	NaN	NaN	NaN	NaN	NaN	NaN	NaN	NaN	NaN	NaN	NaN	NaN	NaN	NaN	NaN	NaN	NaN	NaN	NaN	NaN	NaN	NaN	NaN	NaN	NaN	NaN
	NaN	NaN	NaN	NaN	NaN	NaN	NaN	NaN	NaN	NaN	NaN	NaN	NaN	NaN	NaN	NaN	NaN	NaN	NaN	NaN	NaN	NaN	NaN	NaN	NaN	NaN	NaN	NaN	NaN	NaN	NaN	NaN	NaN	NaN	NaN	NaN	NaN	NaN	NaN	NaN	NaN	NaN	NaN	NaN	NaN	NaN	NaN	NaN	NaN
	NaN	NaN	NaN	NaN	NaN	NaN	NaN	NaN	NaN	NaN	NaN	NaN	NaN	NaN	NaN	NaN	NaN	NaN	NaN	NaN	NaN	NaN	NaN	NaN	NaN	NaN	NaN	NaN	NaN	NaN	NaN	NaN	NaN	NaN	NaN	NaN	NaN	NaN	NaN	NaN	NaN	NaN	NaN	NaN	NaN	NaN	NaN	NaN	NaN
	NaN	NaN	NaN	NaN	NaN	NaN	NaN	NaN	NaN	NaN	NaN	NaN	NaN	NaN	NaN	NaN	NaN	NaN	NaN	NaN	NaN	NaN	NaN	NaN	NaN	NaN	NaN	NaN	NaN	NaN	NaN	NaN	NaN	NaN	NaN	NaN	NaN	NaN	NaN	NaN	NaN	NaN	NaN	NaN	NaN	NaN	NaN	NaN	NaN
	NaN	NaN	NaN	NaN	NaN	NaN	NaN	NaN	NaN	NaN	NaN	NaN	NaN	NaN	NaN	NaN	NaN	NaN	NaN	NaN	NaN	NaN	NaN	NaN	NaN	NaN	NaN	NaN	NaN	NaN	NaN	NaN	NaN	NaN	NaN	NaN	NaN	NaN	NaN	NaN	NaN	NaN	NaN	NaN	NaN	NaN	NaN	NaN	NaN
	0.68	0.7121	0.5564	0.7171	0.7717	0.7876	0.9018	0.8278	0.8681	0.8344	0.8884	0.9045	0.8784	0.9175	0.9262	0.9388	0.9392	0.9065	0.9066	0.9179	0.913	0.9503	0.9444	0.9205	0.9269	0.9434	0.9579	0.9693	0.9762	0.9711	0.9469	0.9409	0.9336	0.9245	0.9431	0.936	0.9492	0.9291	0.9333	0.9385	0.9379	0.9433	0.9433	0.9465	0.944	0.9416	0.9512	0.9587	0.9541
	0.8386	0.8862	0.7641	0.9482	0.9275	0.9449	0.9757	0.9379	0.9557	0.9236	0.9524	0.9663	0.9575	0.9748	0.9704	0.9665	0.9736	0.9741	0.9747	0.9802	0.9799	0.9844	0.9815	0.9784	0.9745	0.9759	0.9792	0.9834	0.9892	0.9874	0.9892	0.9863	0.9844	0.9813	0.98	0.9798	0.9818	0.9867	0.9861	0.9899	0.9836	0.9889	0.989	0.9906	0.9889	0.9852	0.9878	0.9888	0.9861
	0.7535	0.8101	0.5902	0.8938	0.8584	0.9173	0.9723	0.9149	0.945	0.9431	0.9535	0.9695	0.9719	0.9684	0.9788	0.9795	0.978	0.9762	0.976	0.9769	0.9768	0.9737	0.9721	0.9736	0.9759	0.979	0.9808	0.9819	0.9854	0.9847	0.9893	0.991	0.9898	0.9903	0.9877	0.9884	0.9864	0.9875	0.9899	0.9918	0.9927	0.9912	0.9911	0.9908	0.9908	0.9904	0.992	0.9938	0.9941
	0.365	0.5782	0.2181	0.7446	0.7115	0.7865	0.9604	0.8321	0.9286	0.9137	0.9455	0.9654	0.9629	0.9713	0.9795	0.9816	0.9802	0.9815	0.9803	0.9808	0.9812	0.9847	0.9799	0.9801	0.9781	0.978	0.9771	0.9759	0.9758	0.9736	0.9801	0.9841	0.9842	0.9844	0.9802	0.9787	0.9768	0.9815	0.9878	0.9923	0.9944	0.9893	0.9898	0.9861	0.9866	0.9868	0.9864	0.9845	0.9847
	0.1331	0.3839	-0.0266	0.5952	0.5285	0.5587	0.9075	0.6776	0.8211	0.8099	0.7884	0.8821	0.8595	0.9187	0.9483	0.9522	0.9624	0.9599	0.9578	0.9628	0.9578	0.9691	0.9714	0.9702	0.9769	0.9757	0.977	0.9795	0.9806	0.9816	0.9855	0.9856	0.9853	0.9829	0.9816	0.9805	0.9764	0.9777	0.9768	0.984	0.9868	0.9873	0.9903	0.9879	0.9886	0.9887	0.9881	0.9832	0.9839
	-0.1935	0.1449	-0.2341	0.4432	0.3765	0.2966	0.8794	0.4736	0.7114	0.7328	0.6016	0.7614	0.7098	0.8369	0.8997	0.9017	0.9035	0.8876	0.8664	0.9062	0.9095	0.9299	0.9482	0.9504	0.9651	0.9618	0.9661	0.9701	0.9728	0.9744	0.9727	0.9687	0.9751	0.9707	0.9725	0.9738	0.9632	0.9704	0.9781	0.983	0.9816	0.9828	0.9862	0.9847	0.9871	0.989	0.9881	0.9835	0.983
	-0.2748	0.0348	-0.3623	0.2556	0.2496	0.1026	0.8853	0.3715	0.5785	0.5677	0.3197	0.4526	0.3342	0.7323	0.8297	0.7703	0.8253	0.6689	0.6576	0.7996	0.8136	0.8652	0.888	0.8998	0.924	0.9323	0.9472	0.9499	0.9562	0.9553	0.9538	0.9469	0.9613	0.9616	0.9691	0.9802	0.9755	0.9734	0.9756	0.9823	0.9769	0.9834	0.9851	0.9802	0.9817	0.9826	0.9849	0.9809	0.9833
	-0.2766	-0.0874	-0.3874	-0.0327	0.0149	-0.0879	0.8201	0.1098	0.4231	0.4215	0.1623	0.3798	0.1472	0.6277	0.6646	0.5124	0.6976	0.5084	0.4174	0.5823	0.595	0.7549	0.8369	0.8766	0.9189	0.893	0.9049	0.9134	0.9374	0.9468	0.9629	0.9507	0.9504	0.9412	0.9482	0.9683	0.9674	0.9704	0.972	0.9703	0.9584	0.9781	0.9831	0.9813	0.9848	0.9867	0.9866	0.9779	0.9804
	-0.3789	-0.1775	-0.4639	-0.1031	-0.0692	-0.2639	0.7321	-0.0253	0.1266	0.1964	-0.1989	0.089	-0.0961	0.4326	0.5147	0.36	0.5132	0.1499	0.0523	0.2755	0.3001	0.6196	0.756	0.7868	0.8565	0.795	0.7881	0.8374	0.8537	0.8948	0.9273	0.9236	0.9411	0.9367	0.9426	0.9649	0.9491	0.9625	0.9691	0.9696	0.9554	0.9594	0.9669	0.969	0.972	0.975	0.9761	0.9727	0.9771
	-0.3363	-0.1532	-0.5032	-0.1553	-0.1508	-0.3385	0.7048	-0.1344	-0.0655	0.0107	-0.353	-0.1368	-0.2882	0.2797	0.2977	0.0819	0.3622	-0.1	-0.1587	0.0483	0.1135	0.3462	0.5233	0.5609	0.6761	0.538	0.5312	0.6162	0.7448	0.835	0.8514	0.8469	0.8745	0.9132	0.9213	0.9542	0.9361	0.953	0.9522	0.957	0.936	0.954	0.958	0.9551	0.9584	0.9619	0.9664	0.9553	0.9674
	-0.5101	-0.3517	-0.5581	-0.2834	-0.288	-0.4521	0.5727	-0.2469	-0.1394	-0.0461	-0.4098	-0.2201	-0.3993	0.0703	0.138	-0.0837	0.1542	-0.2165	-0.3714	-0.1897	-0.144	-0.0137	0.2535	0.2104	0.3236	0.0268	-0.0077	0.1671	0.3656	0.5528	0.6341	0.6265	0.7046	0.7699	0.7906	0.8924	0.8635	0.863	0.8996	0.9205	0.909	0.9284	0.952	0.9389	0.9446	0.9553	0.9599	0.952	0.9527
	-0.5485	-0.3975	-0.5591	-0.3021	-0.2652	-0.4875	0.475	-0.328	-0.2936	-0.1516	-0.5838	-0.4473	-0.5538	-0.0848	0.0617	-0.1647	0.0735	-0.3494	-0.4906	-0.3781	-0.4566	-0.3088	-0.1382	-0.1929	-0.0582	-0.2369	-0.2667	-0.0774	0.0407	0.2035	0.3038	0.2626	0.3759	0.5075	0.5087	0.6898	0.688	0.6907	0.8081	0.859	0.8022	0.8453	0.899	0.8918	0.9194	0.9023	0.9357	0.9381	0.9582
	-0.5947	-0.4452	-0.6309	-0.406	-0.2869	-0.5344	0.3067	-0.4141	-0.3656	-0.3112	-0.7077	-0.6284	-0.7383	-0.3534	-0.2447	-0.4796	-0.1397	-0.6075	-0.6298	-0.6265	-0.6203	-0.5432	-0.3536	-0.3393	-0.1987	-0.4291	-0.3914	-0.254	-0.116	0.0812	0.1492	0.1144	0.2018	0.2349	0.163	0.5116	0.4892	0.4401	0.6065	0.6956	0.5881	0.6695	0.7123	0.6915	0.6444	0.6772	0.7919	0.8418	0.8813
	-0.6687	-0.6257	-0.709	-0.5956	-0.52	-0.6673	0.1983	-0.5418	-0.5098	-0.4693	-0.7636	-0.6435	-0.7684	-0.4064	-0.3999	-0.4559	-0.2007	-0.6386	-0.7401	-0.7471	-0.667	-0.5555	-0.2604	-0.3079	-0.1935	-0.4677	-0.4885	-0.339	-0.2271	-0.0515	-0.0509	-0.1712	-0.0708	-0.0384	-0.1639	0.1967	0.2046	0.178	0.3927	0.4559	0.2818	0.3798	0.4385	0.3827	0.3198	0.3518	0.6193	0.7146	0.7993
	-0.7256	-0.6861	-0.743	-0.6237	-0.5367	-0.6439	0.3059	-0.5144	-0.3352	-0.3577	-0.6595	-0.488	-0.7366	-0.3867	-0.3797	-0.5293	-0.3406	-0.6937	-0.7508	-0.7262	-0.7469	-0.6234	-0.3879	-0.3952	-0.358	-0.55	-0.5489	-0.4387	-0.3805	-0.2371	-0.2908	-0.474	-0.3395	-0.1996	-0.4342	-0.1212	-0.1532	-0.1252	0.1124	0.2941	0.1639	0.218	0.3002	0.2708	0.1997	0.2764	0.5026	0.5015	0.7046
	-0.7277	-0.6566	-0.7649	-0.6357	-0.5105	-0.6691	0.2293	-0.5858	-0.4869	-0.4387	-0.6395	-0.5045	-0.7298	-0.3709	-0.3613	-0.5234	-0.2664	-0.7274	-0.7661	-0.6984	-0.6471	-0.5988	-0.4745	-0.5134	-0.4306	-0.5995	-0.594	-0.4572	-0.4119	-0.2775	-0.3365	-0.426	-0.3628	-0.3186	-0.5408	-0.3424	-0.3786	-0.4094	-0.2196	-0.0508	-0.0903	-0.0367	0.0344	-0.0164	-0.0434	0.0229	0.275	0.3598	0.5329
	-0.654	-0.5936	-0.7073	-0.6486	-0.5932	-0.7362	-0.0161	-0.663	-0.609	-0.4754	-0.705	-0.5953	-0.7618	-0.4682	-0.5	-0.6339	-0.412	-0.7479	-0.8271	-0.7875	-0.7368	-0.654	-0.481	-0.5296	-0.4458	-0.6528	-0.566	-0.4025	-0.3197	-0.2119	-0.2498	-0.3778	-0.2915	-0.2085	-0.4095	-0.2739	-0.3987	-0.5083	-0.3714	-0.2256	-0.3064	-0.3735	-0.221	-0.2107	-0.3316	-0.1396	0.0805	0.0926	0.3927
	-0.4867	-0.2914	-0.698	-0.7711	-0.6569	-0.8404	-0.2021	-0.5082	-0.515	-0.2979	-0.6866	-0.6874	-0.7993	-0.4764	-0.5988	-0.7293	-0.6625	-0.851	-0.8727	-0.7684	-0.7476	-0.6574	-0.4124	-0.47	-0.4131	-0.6229	-0.6269	-0.5438	-0.5073	-0.3464	-0.42	-0.5215	-0.4456	-0.4093	-0.4846	-0.294	-0.2966	-0.4102	-0.2872	-0.2068	-0.2927	-0.2353	-0.2411	-0.3141	-0.4354	-0.3585	-0.0253	-0.0191	0.2572
	NaN	NaN	NaN	NaN	NaN	NaN	NaN	NaN	NaN	-0.478	NaN	NaN	NaN	NaN	0.3084	-0.8249	-0.9313	NaN	-0.9141	-0.8221	-0.8526	-0.7569	-0.5411	-0.5849	-0.2587	-0.4821	-0.586	-0.4712	-0.4217	-0.2529	-0.4287	-0.5358	-0.3918	-0.4554	-0.6665	-0.5273	-0.5914	-0.5616	-0.3956	-0.2637	-0.3776	-0.3651	-0.3407	-0.4252	-0.5035	-0.4628	-0.2003	-0.197	0.0778
	NaN	NaN	NaN	NaN	NaN	NaN	NaN	NaN	NaN	NaN	NaN	NaN	NaN	NaN	NaN	NaN	NaN	NaN	NaN	NaN	NaN	NaN	NaN	NaN	NaN	NaN	NaN	NaN	-0.3457	-0.2386	-0.2529	-0.252	-0.4424	-0.6641	-0.82	-0.3873	-0.4605	-0.4051	-0.429	-0.3329	-0.4862	-0.5336	-0.4302	-0.4837	-0.5545	-0.5712	-0.3177	-0.3534	-0.2275
	NaN	NaN	NaN	NaN	NaN	NaN	NaN	NaN	NaN	NaN	NaN	NaN	NaN	NaN	NaN	NaN	NaN	NaN	NaN	NaN	NaN	NaN	NaN	NaN	NaN	NaN	NaN	NaN	NaN	NaN	NaN	NaN	NaN	NaN	NaN	NaN	-0.0514	-0.1761	0.2422	0.4118	0.1702	-0.1638	-0.3684	-0.5582	-0.5614	-0.4443	-0.0727	-0.2622	-0.1087
	NaN	NaN	NaN	NaN	NaN	NaN	NaN	NaN	NaN	NaN	NaN	NaN	NaN	NaN	NaN	NaN	NaN	NaN	NaN	NaN	NaN	NaN	NaN	NaN	NaN	NaN	NaN	NaN	NaN	NaN	NaN	NaN	NaN	NaN	NaN	NaN	NaN	NaN	NaN	NaN	NaN	NaN	NaN	NaN	NaN	NaN	NaN	0.3934	0.2356
	NaN	NaN	NaN	NaN	NaN	NaN	NaN	NaN	NaN	NaN	NaN	NaN	NaN	NaN	NaN	NaN	NaN	NaN	NaN	NaN	NaN	NaN	NaN	NaN	NaN	NaN	NaN	NaN	NaN	NaN	NaN	NaN	NaN	NaN	NaN	NaN	NaN	NaN	NaN	NaN	NaN	NaN	NaN	NaN	NaN	NaN	NaN	NaN	NaN
	NaN	NaN	NaN	NaN	NaN	NaN	NaN	NaN	NaN	NaN	NaN	NaN	NaN	NaN	NaN	NaN	NaN	NaN	NaN	NaN	NaN	NaN	NaN	NaN	NaN	NaN	NaN	NaN	NaN	NaN	NaN	NaN	NaN	NaN	NaN	NaN	NaN	NaN	NaN	NaN	NaN	NaN	NaN	NaN	NaN	NaN	NaN	NaN	NaN
	NaN	NaN	NaN	NaN	NaN	NaN	NaN	NaN	NaN	NaN	NaN	NaN	NaN	NaN	NaN	NaN	NaN	NaN	NaN	NaN	NaN	NaN	NaN	NaN	NaN	NaN	NaN	NaN	NaN	NaN	NaN	NaN	NaN	NaN	NaN	NaN	NaN	NaN	NaN	NaN	NaN	NaN	NaN	NaN	NaN	NaN	NaN	NaN	NaN
	NaN	NaN	NaN	NaN	NaN	NaN	NaN	NaN	NaN	NaN	NaN	NaN	NaN	NaN	NaN	NaN	NaN	NaN	NaN	NaN	NaN	NaN	NaN	NaN	NaN	NaN	NaN	NaN	NaN	NaN	NaN	NaN	NaN	NaN	NaN	NaN	NaN	NaN	NaN	NaN	NaN	NaN	NaN	NaN	NaN	NaN	NaN	NaN	NaN
	NaN	NaN	NaN	NaN	NaN	NaN	NaN	NaN	NaN	NaN	NaN	NaN	NaN	NaN	NaN	NaN	NaN	NaN	NaN	NaN	NaN	NaN	NaN	NaN	NaN	NaN	NaN	NaN	NaN	NaN	NaN	NaN	NaN	NaN	NaN	NaN	NaN	NaN	NaN	NaN	NaN	NaN	NaN	NaN	NaN	NaN	NaN	NaN	NaN
	NaN	NaN	NaN	NaN	NaN	NaN	NaN	NaN	NaN	NaN	NaN	NaN	NaN	NaN	NaN	NaN	NaN	NaN	NaN	NaN	NaN	NaN	NaN	NaN	NaN	NaN	NaN	NaN	NaN	NaN	NaN	NaN	NaN	NaN	NaN	NaN	NaN	NaN	NaN	NaN	NaN	NaN	NaN	NaN	NaN	NaN	NaN	NaN	NaN
	NaN	NaN	NaN	NaN	NaN	NaN	NaN	NaN	NaN	NaN	NaN	NaN	NaN	NaN	NaN	NaN	NaN	NaN	NaN	NaN	NaN	NaN	NaN	NaN	NaN	NaN	NaN	NaN	NaN	NaN	NaN	NaN	NaN	NaN	NaN	NaN	NaN	NaN	NaN	NaN	NaN	NaN	NaN	NaN	NaN	NaN	NaN	NaN	NaN
	NaN	NaN	NaN	NaN	NaN	NaN	NaN	NaN	NaN	NaN	NaN	NaN	NaN	NaN	NaN	NaN	NaN	NaN	NaN	NaN	NaN	NaN	NaN	NaN	NaN	NaN	NaN	NaN	NaN	NaN	NaN	NaN	NaN	NaN	NaN	NaN	NaN	NaN	NaN	NaN	NaN	NaN	NaN	NaN	NaN	NaN	NaN	NaN	NaN
	NaN	NaN	NaN	NaN	NaN	NaN	NaN	NaN	NaN	NaN	NaN	NaN	NaN	NaN	NaN	NaN	NaN	NaN	NaN	NaN	NaN	NaN	NaN	NaN	NaN	NaN	NaN	NaN	NaN	NaN	NaN	NaN	NaN	NaN	NaN	NaN	NaN	NaN	NaN	NaN	NaN	NaN	NaN	NaN	NaN	NaN	NaN	NaN	NaN
	0.4477	0.495	0.4233	0.413	0.3011	0.5195	0.565	0.5288	0.6346	0.6399	0.6606	0.6083	0.6552	0.5938	0.4923	0.635	0.5832	0.683	0.6783	0.6297	0.6218	0.639	0.7116	0.7128	0.7363	0.7498	0.7537	0.7998	0.8345	0.8125	0.777	0.7331	0.7573	0.7673	0.7587	0.7473	0.7957	0.7983	0.7791	0.7853	0.8087	0.7849	0.8	0.7607	0.7585	0.8016	0.7865	0.7954	0.8144
	0.7416	0.7747	0.7327	0.6681	0.6125	0.7093	0.736	0.7344	0.7686	0.7604	0.7649	0.7852	0.8631	0.8278	0.7588	0.8399	0.8251	0.8471	0.8543	0.838	0.8406	0.8465	0.8905	0.8737	0.9004	0.9113	0.8971	0.9273	0.945	0.9354	0.8856	0.8558	0.8546	0.8801	0.9104	0.9133	0.8739	0.8624	0.8821	0.8941	0.908	0.906	0.921	0.9089	0.9081	0.9308	0.9262	0.9334	0.9275
	0.7542	0.8154	0.7823	0.834	0.6532	0.7597	0.8061	0.8366	0.8915	0.8464	0.7594	0.679	0.7106	0.7224	0.7042	0.8274	0.877	0.9097	0.9262	0.9374	0.911	0.9119	0.9128	0.875	0.9084	0.9148	0.9162	0.9303	0.9316	0.9307	0.9366	0.9163	0.9075	0.9145	0.9271	0.9426	0.9366	0.9443	0.9459	0.9172	0.9266	0.9282	0.9156	0.9364	0.9491	0.9434	0.9526	0.9476	0.9533
	0.2892	0.4047	0.3344	0.4592	0.3579	0.5449	0.635	0.7054	0.7949	0.7819	0.7318	0.5823	0.6883	0.7461	0.6444	0.8241	0.8385	0.8956	0.9269	0.9272	0.8947	0.9011	0.9187	0.916	0.925	0.9234	0.9311	0.9416	0.9321	0.9275	0.9148	0.9044	0.9126	0.9184	0.9244	0.954	0.9469	0.9561	0.9686	0.9556	0.9573	0.9512	0.9506	0.9454	0.9347	0.9286	0.9233	0.9285	0.948
	0.1422	0.3252	0.0597	0.1116	-0.0722	0.2524	0.4393	0.4801	0.6599	0.5969	0.5814	0.4671	0.6089	0.6177	0.4651	0.7713	0.7679	0.8605	0.8999	0.8687	0.8231	0.818	0.8576	0.8007	0.875	0.8371	0.8463	0.8771	0.8778	0.8903	0.9085	0.9041	0.909	0.9143	0.9224	0.9344	0.922	0.9391	0.9498	0.9341	0.9522	0.9584	0.9469	0.9645	0.9498	0.9519	0.9337	0.9267	0.9454
	0.1181	0.4018	0.0476	0.0458	-0.1494	0.093	0.2758	0.3059	0.5297	0.4921	0.438	0.183	0.4498	0.4163	0.3092	0.7164	0.7657	0.8713	0.859	0.8477	0.75	0.74	0.8374	0.6936	0.7392	0.6917	0.65	0.7668	0.8493	0.8494	0.8547	0.8558	0.8787	0.9097	0.9152	0.9407	0.9161	0.9224	0.9323	0.8917	0.9245	0.9138	0.9034	0.9445	0.9208	0.9342	0.9263	0.9279	0.932
	0.097	0.3316	0.0781	-0.0075	-0.2515	-0.0068	0.1717	0.2769	0.5468	0.5202	0.415	0.1657	0.3025	0.2555	0.0336	0.619	0.6829	0.8161	0.8284	0.8062	0.6762	0.5697	0.6493	0.4929	0.5886	0.5475	0.5831	0.7329	0.7902	0.8293	0.8677	0.8698	0.8846	0.9021	0.903	0.9383	0.8993	0.8862	0.9272	0.8652	0.8999	0.8762	0.8651	0.9381	0.9105	0.9139	0.8988	0.8664	0.8884
	0.1034	0.2709	0.0667	0.0061	-0.1718	0.0278	0.0661	0.0973	0.2843	0.3035	0.2475	0.0509	0.1374	0.1008	-0.1976	0.4787	0.5673	0.6994	0.7257	0.7309	0.5738	0.4941	0.5335	0.2755	0.3939	0.3241	0.3164	0.6644	0.7293	0.7756	0.8093	0.781	0.7974	0.8543	0.839	0.9005	0.8757	0.8658	0.8871	0.83	0.8831	0.8809	0.8746	0.8866	0.8717	0.8779	0.8683	0.8426	0.9042
	0.1962	0.409	0.1832	0.1989	-0.1479	0.0583	0.1727	0.1752	0.3798	0.3478	0.2083	-0.0099	0.1177	0.1047	-0.152	0.3256	0.3992	0.5525	0.6587	0.6092	0.3625	0.2935	0.411	0.0812	0.2894	0.1757	0.2475	0.5462	0.5654	0.6474	0.7202	0.6289	0.6897	0.753	0.7292	0.8112	0.7984	0.843	0.8936	0.8079	0.8212	0.8186	0.8215	0.8666	0.8015	0.8158	0.802	0.8071	0.8938
	0.178	0.3311	0.0272	0.0508	-0.2112	0.1111	0.2285	0.3117	0.4471	0.4313	0.3323	0.0623	0.1619	0.1293	-0.1349	0.306	0.3728	0.5203	0.6458	0.6307	0.4017	0.2842	0.2754	-0.0088	0.2681	0.0989	0.1341	0.4741	0.4187	0.5067	0.5861	0.4991	0.5519	0.5959	0.5398	0.6176	0.5649	0.6202	0.7106	0.5488	0.5874	0.5617	0.6055	0.7981	0.7513	0.8153	0.8091	0.7498	0.8847
	-0.015	0.0816	-0.1992	-0.156	-0.3069	-0.0561	0.1267	0.1522	0.2883	0.1888	0.0529	-0.2127	-0.0361	0.004	-0.207	0.2941	0.2719	0.4311	0.4838	0.3886	0.1791	0.2258	0.3412	0.0949	0.2656	0.1211	0.1669	0.4164	0.3774	0.4289	0.4979	0.4091	0.5041	0.5332	0.428	0.5211	0.482	0.487	0.5986	0.427	0.4566	0.4008	0.5435	0.7397	0.6981	0.7669	0.7795	0.7578	0.8781
	-0.1525	-0.0517	-0.2651	-0.2311	-0.4138	-0.1812	-0.0534	0.0016	0.1675	0.0639	0.0011	-0.1593	-0.0318	-0.0201	-0.2776	0.1087	0.0752	0.2502	0.3449	0.2569	0.11	-0.0796	0.1439	-0.1961	0.0447	-0.0558	0.0595	0.3346	0.4038	0.4471	0.4438	0.3432	0.3278	0.3859	0.2912	0.4185	0.3428	0.4038	0.4818	0.2663	0.378	0.3438	0.4761	0.6792	0.6613	0.7168	0.6876	0.6642	0.8133
	-0.229	-0.0352	-0.3839	-0.3587	-0.4565	-0.1918	-0.1631	-0.1687	0.0934	0.05	0.0266	-0.0841	0.0388	0.0603	-0.316	0.1257	0.1847	0.3045	0.3689	0.2535	-0.0123	-0.0257	0.187	-0.1203	0.0116	-0.0589	-0.0556	0.2147	0.3214	0.3687	0.3769	0.2496	0.2235	0.3651	0.2661	0.3858	0.293	0.3157	0.4128	0.1145	0.2695	0.2581	0.3913	0.5819	0.5294	0.6291	0.5465	0.5417	0.7157
	-0.2406	-0.083	-0.3689	-0.3324	-0.4406	-0.2256	-0.1181	-0.093	0.023	-0.0095	-0.0462	-0.1399	0.0179	0.0465	-0.2516	0.075	0.1649	0.2791	0.3547	0.1651	-0.0725	-0.0553	0.1435	-0.1683	0.153	0.001	-0.0687	0.2084	0.1464	0.2425	0.3906	0.2087	0.2707	0.3368	0.2874	0.5133	0.3855	0.4033	0.3858	0.0753	0.2727	0.2264	0.3717	0.5321	0.495	0.5667	0.4505	0.4164	0.6048
	-0.1857	-0.1562	-0.5507	-0.5784	-0.6611	-0.5251	-0.3719	-0.2817	-0.1062	-0.0858	-0.1321	-0.2201	-0.0724	-0.0797	-0.3511	0.0609	0.1193	0.3055	0.3819	0.2691	0.1397	-0.0114	0.2406	-0.1115	0.0046	-0.2011	-0.2499	0.0156	0.0822	0.2401	0.3806	0.1969	0.1449	0.1711	0.1013	0.3196	0.2769	0.2663	0.3948	0.1267	0.2008	0.1255	0.3034	0.5189	0.4406	0.5534	0.4107	0.3756	0.4932
	-0.3451	-0.1359	-0.461	-0.6035	-0.6426	-0.5265	-0.4262	-0.4148	-0.2684	-0.2365	-0.279	-0.3538	-0.1931	-0.1595	-0.3029	0.1847	0.2325	0.3206	0.4551	0.3243	0.1106	0.0775	0.1681	-0.1534	-0.047	-0.1733	-0.262	0.0413	0.0333	0.1475	0.2067	0.1273	0.0831	-0.0059	-0.0409	0.1144	0.0898	0.1646	0.3524	0.0037	0.1465	0.1146	0.2875	0.5149	0.4131	0.5003	0.3238	0.3123	0.478
	-0.3259	-0.1841	-0.4998	-0.5651	-0.5581	-0.4735	-0.2928	-0.3563	-0.3752	-0.4265	-0.535	-0.5549	-0.3717	-0.3803	-0.38	0.0759	0.1588	0.3824	0.4675	0.3373	0.1182	0.0343	0.0748	-0.2186	0.0493	0.003	-0.02	0.2342	0.2535	0.2548	0.2292	0.095	0.0287	0.0303	-0.0982	0.1336	0.0711	0.0831	0.2023	-0.1807	-0.033	-0.0138	0.1659	0.4045	0.3895	0.4837	0.3456	0.2882	0.4559
	NaN	NaN	NaN	NaN	NaN	NaN	NaN	NaN	0.4165	0.2362	0.0605	NaN	NaN	-0.2319	NaN	-0.9319	-0.8502	-0.77	-0.6774	-0.0191	-0.3778	-0.0743	0.1388	-0.0625	0.1114	0.2009	0.1697	0.3576	0.0427	0.0511	0.2037	0.0199	0.0379	0.0507	-0.0769	0.1674	0.1829	0.211	0.3779	-0.0628	-0.0699	-0.054	0.0464	0.3269	0.3316	0.3963	0.3273	0.3065	0.45
	NaN	NaN	NaN	NaN	NaN	NaN	NaN	NaN	NaN	NaN	NaN	NaN	NaN	NaN	NaN	NaN	NaN	NaN	NaN	NaN	NaN	NaN	NaN	NaN	NaN	NaN	NaN	NaN	NaN	NaN	-0.8611	-0.7881	0.6469	0.0379	0.0117	0.0692	0.1602	0.2536	0.3369	0.1014	0.2036	0.1378	0.1377	0.2793	0.3378	0.4127	0.2456	0.2374	0.4295
	NaN	NaN	NaN	NaN	NaN	NaN	NaN	NaN	NaN	NaN	NaN	NaN	NaN	NaN	NaN	NaN	NaN	NaN	NaN	NaN	NaN	NaN	NaN	NaN	NaN	NaN	NaN	NaN	NaN	NaN	NaN	NaN	NaN	NaN	NaN	NaN	NaN	NaN	NaN	NaN	NaN	NaN	0.641	0.8321	0.7932	0.7534	0.7605	0.4803	0.4063
	NaN	NaN	NaN	NaN	NaN	NaN	NaN	NaN	NaN	NaN	NaN	NaN	NaN	NaN	NaN	NaN	NaN	NaN	NaN	NaN	NaN	NaN	NaN	NaN	NaN	NaN	NaN	NaN	NaN	NaN	NaN	NaN	NaN	NaN	NaN	NaN	NaN	NaN	NaN	NaN	NaN	NaN	NaN	NaN	NaN	0.4125	0.3547	0.2124	NaN
	NaN	NaN	NaN	NaN	NaN	NaN	NaN	NaN	NaN	NaN	NaN	NaN	NaN	NaN	NaN	NaN	NaN	NaN	NaN	NaN	NaN	NaN	NaN	NaN	NaN	NaN	NaN	NaN	NaN	NaN	NaN	NaN	NaN	NaN	NaN	NaN	NaN	NaN	NaN	NaN	NaN	NaN	NaN	NaN	NaN	NaN	NaN	NaN	NaN
	NaN	NaN	NaN	NaN	NaN	NaN	NaN	NaN	NaN	NaN	NaN	NaN	NaN	NaN	NaN	NaN	NaN	NaN	NaN	NaN	NaN	NaN	NaN	NaN	NaN	NaN	NaN	NaN	NaN	NaN	NaN	NaN	NaN	NaN	NaN	NaN	NaN	NaN	NaN	NaN	NaN	NaN	NaN	NaN	NaN	NaN	NaN	NaN	NaN
	NaN	NaN	NaN	NaN	NaN	NaN	NaN	NaN	NaN	NaN	NaN	NaN	NaN	NaN	NaN	NaN	NaN	NaN	NaN	NaN	NaN	NaN	NaN	NaN	NaN	NaN	NaN	NaN	NaN	NaN	NaN	NaN	NaN	NaN	NaN	NaN	NaN	NaN	NaN	NaN	NaN	NaN	NaN	NaN	NaN	NaN	NaN	NaN	NaN
	NaN	NaN	NaN	NaN	NaN	NaN	NaN	NaN	NaN	NaN	NaN	NaN	NaN	NaN	NaN	NaN	NaN	NaN	NaN	NaN	NaN	NaN	NaN	NaN	NaN	NaN	NaN	NaN	NaN	NaN	NaN	NaN	NaN	NaN	NaN	NaN	NaN	NaN	NaN	NaN	NaN	NaN	NaN	NaN	NaN	NaN	NaN	NaN	NaN
	NaN	NaN	NaN	NaN	NaN	NaN	NaN	NaN	NaN	NaN	NaN	NaN	NaN	NaN	NaN	NaN	NaN	NaN	NaN	NaN	NaN	NaN	NaN	NaN	NaN	NaN	NaN	NaN	NaN	NaN	NaN	NaN	NaN	NaN	NaN	NaN	NaN	NaN	NaN	NaN	NaN	NaN	NaN	NaN	NaN	NaN	NaN	NaN	NaN
	NaN	NaN	NaN	NaN	NaN	NaN	NaN	NaN	NaN	NaN	NaN	NaN	NaN	NaN	NaN	NaN	NaN	NaN	NaN	NaN	NaN	NaN	NaN	NaN	NaN	NaN	NaN	NaN	NaN	NaN	NaN	NaN	NaN	NaN	NaN	NaN	NaN	NaN	NaN	NaN	NaN	NaN	NaN	NaN	NaN	NaN	NaN	NaN	NaN
	NaN	NaN	NaN	NaN	NaN	NaN	NaN	NaN	NaN	NaN	NaN	NaN	NaN	NaN	NaN	NaN	NaN	NaN	NaN	NaN	NaN	NaN	NaN	NaN	NaN	NaN	NaN	NaN	NaN	NaN	NaN	NaN	NaN	NaN	NaN	NaN	NaN	NaN	NaN	NaN	NaN	NaN	NaN	NaN	NaN	NaN	NaN	NaN	NaN
	NaN	NaN	NaN	NaN	NaN	NaN	NaN	NaN	NaN	NaN	NaN	NaN	NaN	NaN	NaN	NaN	NaN	NaN	NaN	NaN	NaN	NaN	NaN	NaN	NaN	NaN	NaN	NaN	NaN	NaN	NaN	NaN	NaN	NaN	NaN	NaN	NaN	NaN	NaN	NaN	NaN	NaN	NaN	NaN	NaN	NaN	NaN	NaN	NaN
	NaN	NaN	NaN	NaN	NaN	NaN	NaN	NaN	NaN	NaN	NaN	NaN	NaN	NaN	NaN	NaN	NaN	NaN	NaN	NaN	NaN	NaN	NaN	NaN	NaN	NaN	NaN	NaN	NaN	NaN	NaN	NaN	NaN	NaN	NaN	NaN	NaN	NaN	NaN	NaN	NaN	NaN	NaN	NaN	NaN	NaN	NaN	NaN	NaN
	NaN	NaN	NaN	NaN	NaN	NaN	NaN	NaN	NaN	NaN	NaN	NaN	NaN	NaN	NaN	NaN	NaN	NaN	NaN	NaN	NaN	NaN	NaN	NaN	NaN	NaN	NaN	NaN	NaN	NaN	NaN	NaN	NaN	NaN	NaN	NaN	NaN	NaN	NaN	NaN	NaN	NaN	NaN	NaN	NaN	NaN	NaN	NaN	NaN
TP53BP2 KO1
	0.8975	0.8659	0.8729	0.8256	0.766	0.7592	0.7774	0.7678	0.7923	0.8212	0.7807	0.8655	0.8904	0.8629	0.8903	0.9143	0.9357	0.9214	0.9004	0.9277	0.913	0.9146	0.9245	0.9206	0.8873	0.8521	0.8467	0.8731	0.9224	0.9346	0.9219	0.9151	0.9224	0.918	0.932	0.9266	0.9602	0.9653	0.9572	0.9511	0.9398	0.9447	0.953	0.9432	0.9263	0.9381	0.9205	0.9221	0.92
	0.9758	0.9663	0.9765	0.9419	0.9109	0.922	0.9323	0.9545	0.9589	0.9719	0.9473	0.9559	0.9704	0.969	0.9727	0.972	0.9651	0.9758	0.9576	0.9684	0.9847	0.9746	0.9746	0.9638	0.9595	0.9572	0.9366	0.9595	0.9739	0.9751	0.9775	0.9728	0.9603	0.951	0.9569	0.9633	0.9693	0.9779	0.9758	0.9738	0.9741	0.9703	0.9727	0.9664	0.958	0.9603	0.9498	0.9422	0.9471
	0.9083	0.9426	0.9656	0.9134	0.8842	0.9041	0.9031	0.9408	0.9428	0.9692	0.9797	0.9301	0.9573	0.9482	0.9462	0.9627	0.9715	0.9812	0.9797	0.9804	0.9735	0.9698	0.9822	0.9831	0.9771	0.9791	0.9697	0.9634	0.9826	0.9852	0.9901	0.9881	0.9852	0.9879	0.9872	0.9883	0.9803	0.985	0.9825	0.9818	0.9909	0.9848	0.9885	0.9864	0.9869	0.9866	0.9747	0.9738	0.9642
	0.7756	0.8122	0.8682	0.7398	0.7061	0.7483	0.7566	0.8106	0.8581	0.9466	0.9409	0.8859	0.9298	0.9229	0.9292	0.9651	0.9771	0.9785	0.9679	0.9693	0.9673	0.9642	0.9806	0.9801	0.9813	0.9856	0.9769	0.9674	0.9836	0.9846	0.9884	0.9885	0.9895	0.9902	0.9915	0.9912	0.9848	0.9832	0.9824	0.9856	0.99	0.983	0.9902	0.9902	0.9907	0.9897	0.9809	0.9747	0.9583
	0.7073	0.692	0.7664	0.5192	0.4359	0.5266	0.5502	0.5916	0.7057	0.8889	0.8944	0.7299	0.8783	0.868	0.909	0.9258	0.9386	0.9557	0.9234	0.9301	0.9392	0.9401	0.9679	0.9674	0.9676	0.9635	0.9517	0.9349	0.9723	0.9815	0.9836	0.9858	0.977	0.9825	0.9901	0.9866	0.9823	0.9821	0.9792	0.9804	0.9868	0.9832	0.99	0.9895	0.989	0.9851	0.9841	0.9787	0.9634
	0.6865	0.6748	0.7489	0.3925	0.2133	0.293	0.3448	0.4527	0.5674	0.8118	0.7182	0.5299	0.7667	0.6943	0.8061	0.8474	0.856	0.9133	0.8359	0.8581	0.8942	0.8813	0.9481	0.9509	0.9466	0.9496	0.931	0.8913	0.9469	0.9593	0.9721	0.9776	0.9809	0.9844	0.9868	0.9854	0.9768	0.9832	0.9782	0.9829	0.9911	0.9771	0.986	0.9843	0.9899	0.9864	0.9845	0.9816	0.9711
	0.6786	0.6744	0.7673	0.4316	0.2602	0.3252	0.4175	0.4113	0.5454	0.7996	0.6347	0.5219	0.7419	0.6078	0.733	0.77	0.735	0.7642	0.5511	0.7466	0.8131	0.7732	0.9357	0.9315	0.9041	0.8914	0.8658	0.8148	0.8982	0.9372	0.9441	0.9553	0.9599	0.9651	0.9708	0.9703	0.9598	0.971	0.9752	0.9792	0.9903	0.9788	0.9852	0.9795	0.9841	0.9853	0.9744	0.9738	0.9626
	0.6003	0.5594	0.6837	0.35	0.2505	0.335	0.3646	0.3912	0.4736	0.7212	0.5795	0.4432	0.6877	0.5947	0.6886	0.7329	0.743	0.7871	0.4251	0.7714	0.8011	0.7427	0.8958	0.8697	0.8949	0.873	0.8402	0.7817	0.8832	0.9159	0.9015	0.933	0.9441	0.9539	0.9543	0.9451	0.9185	0.9344	0.9604	0.9667	0.9783	0.9654	0.9786	0.9753	0.9819	0.9842	0.9711	0.9725	0.959
	0.5718	0.4718	0.6417	0.3323	0.2168	0.2735	0.3401	0.3633	0.3821	0.6846	0.555	0.3798	0.6878	0.4849	0.6453	0.7087	0.6972	0.7423	0.3265	0.6315	0.7519	0.6249	0.8717	0.834	0.8086	0.7912	0.8035	0.7064	0.856	0.9027	0.8833	0.9442	0.9517	0.9588	0.961	0.964	0.9489	0.9589	0.9576	0.9662	0.9784	0.9598	0.9787	0.9669	0.9771	0.9817	0.9636	0.9678	0.9553
	0.6138	0.514	0.6277	0.2631	0.1219	0.2726	0.2822	0.1526	0.156	0.5237	0.405	0.2539	0.4478	0.2623	0.4378	0.5717	0.482	0.6519	0.2068	0.5507	0.6315	0.5938	0.8572	0.8125	0.8034	0.7766	0.8054	0.6826	0.8439	0.8577	0.7719	0.9088	0.9038	0.9459	0.9543	0.9437	0.9458	0.9437	0.9443	0.9497	0.9698	0.9458	0.9656	0.9529	0.9657	0.9774	0.9286	0.9354	0.9159
	0.5966	0.4884	0.6507	0.2855	0.1065	0.2027	0.1793	-0.0067	0.0012	0.3192	0.1666	0.0933	0.3551	0.0758	0.2942	0.5024	0.4713	0.6006	0.1899	0.5016	0.571	0.5129	0.779	0.7425	0.7428	0.6727	0.7453	0.6496	0.7486	0.7597	0.6161	0.8507	0.8651	0.9241	0.9523	0.9147	0.8993	0.9333	0.9292	0.9464	0.9419	0.9515	0.972	0.9537	0.9669	0.9736	0.9381	0.9332	0.9011
	0.5679	0.4341	0.585	0.2253	0.038	0.1064	0.0812	-0.0639	-0.0492	0.2588	0.1005	-0.0112	0.2853	0.0426	0.189	0.4306	0.4255	0.5852	0.1304	0.4423	0.4309	0.3319	0.7665	0.7629	0.6991	0.6832	0.6353	0.4464	0.6611	0.7062	0.5553	0.7938	0.7842	0.8253	0.8715	0.8041	0.8279	0.8428	0.8517	0.8933	0.9513	0.941	0.9779	0.9536	0.9243	0.946	0.9324	0.9379	0.9085
	0.6537	0.5108	0.6846	0.2762	0.0774	0.113	0.0629	-0.1134	-0.1053	0.1913	-0.0148	-0.1066	0.1542	-0.1526	0.0565	0.3168	0.3302	0.5126	-0.0079	0.3673	0.3069	0.2878	0.6809	0.6834	0.6239	0.5304	0.5043	0.2956	0.4586	0.4801	0.2826	0.6205	0.6461	0.7564	0.8022	0.6963	0.7243	0.7472	0.7762	0.8565	0.9069	0.8691	0.9381	0.8991	0.8864	0.9206	0.8912	0.8949	0.8427
	0.5768	0.4806	0.636	0.2589	0.0988	0.1619	0.0993	-0.1092	-0.0767	0.2321	-0.11	-0.1762	0.0887	-0.2808	-0.0754	0.0765	0.0787	0.2787	-0.2427	0.1828	0.2001	0.2127	0.5848	0.6247	0.5756	0.4663	0.4884	0.3663	0.4255	0.4408	0.163	0.5077	0.5771	0.6732	0.7294	0.5635	0.6634	0.6445	0.6635	0.7758	0.8448	0.8623	0.9398	0.8553	0.7757	0.8269	0.7992	0.8183	0.7886
	0.513	0.4128	0.5721	0.2258	0.0542	0.0776	0.046	-0.1447	-0.185	0.0972	-0.2654	-0.2028	0.0625	-0.291	-0.1129	0.0974	-0.015	0.191	-0.365	0.014	0.0646	0.144	0.6024	0.6	0.4758	0.3614	0.4037	0.2739	0.4664	0.5312	0.1923	0.5697	0.5621	0.5679	0.6575	0.4631	0.5977	0.6133	0.659	0.6897	0.7402	0.6847	0.8563	0.7681	0.6907	0.752	0.6133	0.677	0.6549
	0.3922	0.2282	0.4477	-0.0093	-0.1568	-0.0474	-0.0269	-0.2876	-0.227	0.1491	-0.0937	-0.0723	0.0969	-0.1714	-0.0256	0.1674	0.2422	0.3567	-0.0941	0.2347	0.2988	0.1634	0.5386	0.4364	0.3403	0.1539	0.2481	0.1527	0.4216	0.5174	0.1994	0.578	0.5224	0.6315	0.7358	0.435	0.4406	0.4226	0.4925	0.6366	0.6967	0.647	0.8066	0.6142	0.5818	0.655	0.6105	0.6576	0.5969
	0.4099	0.1495	0.4011	-0.0295	-0.2106	-0.1136	0.0061	-0.1765	-0.1944	0.2244	0.0276	0.0344	0.2416	-0.0344	0.0986	0.2472	0.1414	0.2972	-0.2135	0.1774	0.3472	0.1248	0.4943	0.3879	0.3069	0.0047	0.1603	0.0665	0.3112	0.4843	0.0315	0.4353	0.4711	0.5487	0.5959	0.3848	0.422	0.4179	0.3808	0.5069	0.6293	0.5966	0.7997	0.5971	0.5363	0.6188	0.5522	0.6378	0.6637
	0.3733	0.2589	0.3029	-0.1857	-0.3211	-0.2257	-0.1493	-0.2778	-0.1633	0.1704	0.0656	-0.0573	0.2032	-0.0124	0.0754	0.2658	0.1539	0.3384	-0.1213	0.2411	0.2324	0.1009	0.4218	0.3402	0.1112	-0.1022	0.0665	-0.1046	0.1496	0.3052	-0.1104	0.298	0.3396	0.4492	0.4709	0.2375	0.307	0.2685	0.4223	0.5121	0.5584	0.5376	0.7518	0.5795	0.4154	0.4981	0.4139	0.5087	0.5756
	NaN	0.9942	NaN	0.1192	-0.4814	-0.4441	-0.2599	-0.5593	-0.6963	0.2772	0.1558	-0.1519	0.1381	-0.0601	-0.0858	0.1616	0.2102	0.5392	-0.0056	0.155	0.0878	-0.0563	0.3427	0.3056	0.118	-0.2305	-0.052	-0.2851	-0.1061	0.051	-0.2747	0.2061	0.2246	0.3003	0.3189	0.0935	0.0573	0.0672	0.2264	0.4419	0.5419	0.4808	0.7006	0.5581	0.4652	0.5302	0.4152	0.4096	0.4419
	NaN	NaN	NaN	NaN	NaN	NaN	NaN	NaN	NaN	NaN	NaN	NaN	NaN	NaN	NaN	NaN	NaN	NaN	NaN	0.3376	0.6406	0.2766	0.2428	0.0019	-0.389	-0.2357	-0.1005	-0.3091	-0.0691	-0.039	-0.4894	0.2801	0.1965	0.3477	0.3476	0.0845	0.0837	0.0722	0.0718	0.3264	0.468	0.4298	0.6124	0.4081	0.291	0.3562	0.2603	0.284	0.3091
	NaN	NaN	NaN	NaN	NaN	NaN	NaN	NaN	NaN	NaN	NaN	NaN	NaN	NaN	NaN	NaN	NaN	NaN	NaN	NaN	NaN	NaN	NaN	NaN	NaN	NaN	NaN	NaN	NaN	NaN	NaN	NaN	NaN	-0.8095	-0.1311	-0.5193	-0.2881	-0.2024	-0.1391	0.1588	0.3059	0.2868	0.602	0.1619	0.0024	0.1282	-0.0338	0.1105	0.1668
	NaN	NaN	NaN	NaN	NaN	NaN	NaN	NaN	NaN	NaN	NaN	NaN	NaN	NaN	NaN	NaN	NaN	NaN	NaN	NaN	NaN	NaN	NaN	NaN	NaN	NaN	NaN	NaN	NaN	NaN	NaN	NaN	NaN	NaN	NaN	NaN	NaN	NaN	NaN	NaN	0.3876	0.5549	0.7959	0.1083	-0.0055	0.0288	-0.1767	-0.057	-0.0098
	NaN	NaN	NaN	NaN	NaN	NaN	NaN	NaN	NaN	NaN	NaN	NaN	NaN	NaN	NaN	NaN	NaN	NaN	NaN	NaN	NaN	NaN	NaN	NaN	NaN	NaN	NaN	NaN	NaN	NaN	NaN	NaN	NaN	NaN	NaN	NaN	NaN	NaN	NaN	NaN	NaN	NaN	NaN	NaN	NaN	NaN	NaN	NaN	-0.06
	NaN	NaN	NaN	NaN	NaN	NaN	NaN	NaN	NaN	NaN	NaN	NaN	NaN	NaN	NaN	NaN	NaN	NaN	NaN	NaN	NaN	NaN	NaN	NaN	NaN	NaN	NaN	NaN	NaN	NaN	NaN	NaN	NaN	NaN	NaN	NaN	NaN	NaN	NaN	NaN	NaN	NaN	NaN	NaN	NaN	NaN	NaN	NaN	NaN
	NaN	NaN	NaN	NaN	NaN	NaN	NaN	NaN	NaN	NaN	NaN	NaN	NaN	NaN	NaN	NaN	NaN	NaN	NaN	NaN	NaN	NaN	NaN	NaN	NaN	NaN	NaN	NaN	NaN	NaN	NaN	NaN	NaN	NaN	NaN	NaN	NaN	NaN	NaN	NaN	NaN	NaN	NaN	NaN	NaN	NaN	NaN	NaN	NaN
	NaN	NaN	NaN	NaN	NaN	NaN	NaN	NaN	NaN	NaN	NaN	NaN	NaN	NaN	NaN	NaN	NaN	NaN	NaN	NaN	NaN	NaN	NaN	NaN	NaN	NaN	NaN	NaN	NaN	NaN	NaN	NaN	NaN	NaN	NaN	NaN	NaN	NaN	NaN	NaN	NaN	NaN	NaN	NaN	NaN	NaN	NaN	NaN	NaN
	NaN	NaN	NaN	NaN	NaN	NaN	NaN	NaN	NaN	NaN	NaN	NaN	NaN	NaN	NaN	NaN	NaN	NaN	NaN	NaN	NaN	NaN	NaN	NaN	NaN	NaN	NaN	NaN	NaN	NaN	NaN	NaN	NaN	NaN	NaN	NaN	NaN	NaN	NaN	NaN	NaN	NaN	NaN	NaN	NaN	NaN	NaN	NaN	NaN
	NaN	NaN	NaN	NaN	NaN	NaN	NaN	NaN	NaN	NaN	NaN	NaN	NaN	NaN	NaN	NaN	NaN	NaN	NaN	NaN	NaN	NaN	NaN	NaN	NaN	NaN	NaN	NaN	NaN	NaN	NaN	NaN	NaN	NaN	NaN	NaN	NaN	NaN	NaN	NaN	NaN	NaN	NaN	NaN	NaN	NaN	NaN	NaN	NaN
	NaN	NaN	NaN	NaN	NaN	NaN	NaN	NaN	NaN	NaN	NaN	NaN	NaN	NaN	NaN	NaN	NaN	NaN	NaN	NaN	NaN	NaN	NaN	NaN	NaN	NaN	NaN	NaN	NaN	NaN	NaN	NaN	NaN	NaN	NaN	NaN	NaN	NaN	NaN	NaN	NaN	NaN	NaN	NaN	NaN	NaN	NaN	NaN	NaN
	NaN	NaN	NaN	NaN	NaN	NaN	NaN	NaN	NaN	NaN	NaN	NaN	NaN	NaN	NaN	NaN	NaN	NaN	NaN	NaN	NaN	NaN	NaN	NaN	NaN	NaN	NaN	NaN	NaN	NaN	NaN	NaN	NaN	NaN	NaN	NaN	NaN	NaN	NaN	NaN	NaN	NaN	NaN	NaN	NaN	NaN	NaN	NaN	NaN
	NaN	NaN	NaN	NaN	NaN	NaN	NaN	NaN	NaN	NaN	NaN	NaN	NaN	NaN	NaN	NaN	NaN	NaN	NaN	NaN	NaN	NaN	NaN	NaN	NaN	NaN	NaN	NaN	NaN	NaN	NaN	NaN	NaN	NaN	NaN	NaN	NaN	NaN	NaN	NaN	NaN	NaN	NaN	NaN	NaN	NaN	NaN	NaN	NaN
	0.888	0.8249	0.8052	0.7733	0.7088	0.7731	0.8519	0.8571	0.8325	0.8841	0.8117	0.8863	0.8906	0.8878	0.8042	0.8087	0.8017	0.824	0.8238	0.8234	0.841	0.7989	0.8577	0.8297	0.8865	0.9032	0.8702	0.9028	0.8519	0.8567	0.9022	0.906	0.9267	0.9133	0.9174	0.9233	0.93	0.9346	0.9286	0.8856	0.8916	0.88	0.8957	0.9153	0.909	0.9052	0.907	0.8731	0.9011
	0.9328	0.9371	0.9506	0.9483	0.8162	0.8782	0.9515	0.9511	0.9419	0.9415	0.9286	0.9398	0.962	0.9607	0.9188	0.9479	0.9395	0.9448	0.9478	0.925	0.9329	0.904	0.918	0.9196	0.9376	0.9427	0.9346	0.9617	0.9646	0.9531	0.9681	0.9607	0.9666	0.975	0.9773	0.9693	0.955	0.9573	0.9642	0.9608	0.9692	0.966	0.9535	0.9657	0.965	0.9652	0.963	0.9469	0.9496
	0.9633	0.9543	0.9467	0.9419	0.752	0.8235	0.9344	0.9504	0.9609	0.9641	0.946	0.9524	0.9606	0.9719	0.9185	0.9701	0.9628	0.9672	0.9467	0.972	0.972	0.9585	0.9705	0.9613	0.9567	0.9531	0.9477	0.9686	0.968	0.9519	0.9687	0.9513	0.9527	0.9779	0.974	0.9832	0.9799	0.9821	0.9787	0.9743	0.9823	0.9786	0.9725	0.9835	0.9852	0.9881	0.9859	0.9744	0.9667
	0.8913	0.8982	0.9165	0.9016	0.6324	0.7045	0.8874	0.8863	0.9067	0.9283	0.8957	0.9371	0.9517	0.9629	0.8787	0.9424	0.9469	0.9588	0.9091	0.967	0.963	0.943	0.9595	0.98	0.9722	0.9704	0.9534	0.9708	0.9632	0.9433	0.9678	0.9481	0.951	0.9688	0.9642	0.9761	0.9763	0.9767	0.9742	0.9591	0.9688	0.9609	0.9528	0.9853	0.9884	0.9897	0.987	0.9743	0.9679
	0.8075	0.7884	0.8548	0.8359	0.4065	0.5199	0.79	0.8494	0.8154	0.8332	0.6532	0.7347	0.8406	0.8609	0.6796	0.8769	0.8564	0.8943	0.8705	0.9187	0.9512	0.9357	0.9505	0.9593	0.9572	0.9534	0.9318	0.9713	0.9748	0.9516	0.9806	0.9571	0.9513	0.9682	0.9613	0.9667	0.9617	0.9665	0.9651	0.9488	0.9547	0.9398	0.925	0.9695	0.9774	0.9826	0.9804	0.9626	0.96
	0.8528	0.8115	0.851	0.7917	0.31	0.4055	0.7394	0.76	0.6672	0.7013	0.4702	0.6274	0.7552	0.8165	0.5543	0.7515	0.7985	0.8743	0.7276	0.8578	0.89	0.9096	0.9285	0.9472	0.9425	0.94	0.9199	0.9466	0.9547	0.9169	0.9639	0.9287	0.9251	0.9539	0.9553	0.9719	0.9696	0.9576	0.9537	0.9436	0.9605	0.9505	0.9356	0.9725	0.9761	0.9828	0.9819	0.9588	0.9584
	0.882	0.811	0.8397	0.7733	0.2204	0.3109	0.6174	0.6019	0.4231	0.5404	0.2041	0.3345	0.6167	0.7727	0.3726	0.6508	0.601	0.74	0.5126	0.7043	0.7716	0.7333	0.8519	0.9188	0.9274	0.901	0.9069	0.9018	0.9294	0.9161	0.9524	0.9292	0.9314	0.9667	0.9485	0.9628	0.9602	0.9611	0.9633	0.9525	0.9687	0.9471	0.9148	0.962	0.9689	0.9802	0.9813	0.958	0.9514
	0.8132	0.7525	0.8116	0.6942	0.0508	0.1081	0.3779	0.3326	0.2837	0.3844	0.0198	0.1552	0.4401	0.605	0.2941	0.5296	0.4959	0.5764	0.3526	0.5904	0.6772	0.6374	0.7854	0.9032	0.9052	0.8403	0.8582	0.7708	0.8064	0.9147	0.9195	0.927	0.9215	0.9632	0.9552	0.9719	0.9631	0.958	0.9566	0.9377	0.9688	0.9587	0.9312	0.9644	0.9674	0.9783	0.9821	0.9604	0.9593
	0.8132	0.7511	0.793	0.5714	0.026	0.0763	0.3398	0.3242	0.3158	0.387	0.0606	0.1821	0.4628	0.5338	0.2482	0.2993	0.2953	0.3935	0.2257	0.3738	0.499	0.519	0.7507	0.8478	0.8749	0.7599	0.7897	0.7278	0.7203	0.792	0.7949	0.8342	0.8494	0.9005	0.9251	0.9296	0.9047	0.8835	0.9251	0.936	0.9516	0.9477	0.9331	0.9606	0.9677	0.9746	0.9741	0.9439	0.9377
	0.6791	0.5373	0.6736	0.441	-0.0085	0.0094	0.293	0.3073	0.2458	0.4009	-0.0309	0.1221	0.4351	0.4352	0.1781	0.2821	0.3316	0.4433	0.2485	0.3667	0.4531	0.4985	0.7193	0.7868	0.8297	0.6336	0.6374	0.6779	0.6087	0.6646	0.7736	0.7545	0.7782	0.88	0.8682	0.8609	0.884	0.8739	0.8704	0.8877	0.952	0.9183	0.8783	0.9497	0.9587	0.9635	0.9598	0.9076	0.9111
	0.7626	0.5518	0.7105	0.5103	-0.0592	0.0158	0.3264	0.3687	0.2264	0.3729	-0.0676	0.0949	0.4567	0.5479	0.1825	0.3641	0.2795	0.3207	0.1938	0.2741	0.3755	0.4374	0.6258	0.6816	0.7089	0.531	0.5096	0.5985	0.517	0.6293	0.7136	0.7276	0.726	0.7811	0.7741	0.8181	0.8282	0.7896	0.8143	0.868	0.9253	0.8946	0.847	0.9108	0.9272	0.96	0.9557	0.9044	0.905
	0.7359	0.5702	0.6417	0.4977	-0.0178	0.0264	0.2523	0.3084	0.2464	0.3091	-0.1083	-0.046	0.4124	0.3782	0.0803	0.2641	0.2615	0.3546	0.1937	0.295	0.3869	0.4324	0.641	0.6775	0.6745	0.5042	0.5133	0.6283	0.4638	0.6044	0.6701	0.7407	0.7556	0.8374	0.8031	0.7824	0.7828	0.754	0.8034	0.812	0.8977	0.7951	0.8414	0.9207	0.9357	0.9554	0.9577	0.9124	0.9036
	0.7619	0.6325	0.6825	0.5793	0.0525	0.1122	0.3595	0.3458	0.175	0.3277	-0.1309	0.0194	0.4476	0.4595	0.1429	0.2413	0.2415	0.3216	0.2198	0.34	0.4051	0.4106	0.6258	0.628	0.5951	0.4439	0.4667	0.6287	0.4521	0.4576	0.5818	0.5664	0.5782	0.702	0.7435	0.7315	0.7149	0.643	0.6609	0.7592	0.8488	0.7854	0.815	0.8548	0.8564	0.9068	0.9313	0.8897	0.8894
	0.6694	0.5987	0.722	0.5316	0.0711	0.102	0.4285	0.3648	0.2307	0.3125	-0.2016	-0.0334	0.4082	0.4366	0.1972	0.2358	0.1152	0.2354	0.0499	0.0935	0.3105	0.376	0.5382	0.5141	0.4937	0.2312	0.3454	0.5284	0.3919	0.4374	0.6219	0.5027	0.5205	0.6736	0.6205	0.6192	0.541	0.4769	0.6146	0.7065	0.7742	0.7218	0.7575	0.7447	0.7389	0.8736	0.9068	0.8415	0.8647
	0.6532	0.6047	0.6538	0.5379	0.0508	0.0659	0.2945	0.2359	0.0603	0.1031	-0.2079	-0.034	0.3401	0.4872	0.2418	0.2988	0.2182	0.2463	0.0839	0.1907	0.2381	0.2712	0.3996	0.4219	0.3728	0.0682	0.2375	0.4837	0.3652	0.474	0.5436	0.5679	0.5518	0.6716	0.6636	0.6439	0.61	0.5723	0.677	0.7314	0.7767	0.6901	0.6567	0.6442	0.6086	0.783	0.8522	0.7796	0.7607
	NaN	NaN	NaN	NaN	NaN	NaN	0.9709	0.7036	0.2937	0.6411	-0.407	-0.0155	0.3988	0.5068	0.3385	0.3832	0.2802	0.3727	0.1301	0.1647	0.2253	0.2135	0.3479	0.3915	0.3026	-0.0785	0.084	0.2831	0.1068	0.225	0.319	0.3141	0.3493	0.4358	0.4257	0.5151	0.4553	0.4557	0.4311	0.5445	0.7128	0.66	0.535	0.6738	0.5128	0.7873	0.8879	0.7311	0.6794
	NaN	NaN	NaN	NaN	NaN	NaN	NaN	NaN	NaN	NaN	NaN	NaN	NaN	NaN	NaN	0.2553	-0.1636	0.3831	0.23	0.1258	0.2568	-0.2476	0.0267	0.0837	0.1646	-0.199	-0.027	0.2855	0.121	0.241	0.365	0.3585	0.336	0.3881	0.4554	0.3965	0.2923	0.1751	0.2791	0.322	0.5063	0.2994	0.2276	0.3789	0.3002	0.6987	0.78	0.6318	0.6344
	NaN	NaN	NaN	NaN	NaN	NaN	NaN	NaN	NaN	NaN	NaN	NaN	NaN	NaN	NaN	NaN	NaN	NaN	NaN	NaN	NaN	NaN	NaN	NaN	NaN	NaN	NaN	NaN	NaN	NaN	0.5353	0.2272	0.4055	0.687	0.44	0.3071	0.1034	-0.0025	0.0978	0.342	0.5676	0.4548	0.4527	0.4244	0.3883	0.6007	0.627	0.4545	0.5082
	NaN	NaN	NaN	NaN	NaN	NaN	NaN	NaN	NaN	NaN	NaN	NaN	NaN	NaN	NaN	NaN	NaN	NaN	NaN	NaN	NaN	NaN	NaN	NaN	NaN	NaN	NaN	NaN	NaN	NaN	NaN	NaN	NaN	NaN	NaN	NaN	NaN	NaN	NaN	0.9873	0.7853	0.343	0.291	0.589	0.7295	0.8125	0.9066	0.6324	0.6289
	NaN	NaN	NaN	NaN	NaN	NaN	NaN	NaN	NaN	NaN	NaN	NaN	NaN	NaN	NaN	NaN	NaN	NaN	NaN	NaN	NaN	NaN	NaN	NaN	NaN	NaN	NaN	NaN	NaN	NaN	NaN	NaN	NaN	NaN	NaN	NaN	NaN	NaN	NaN	NaN	NaN	NaN	NaN	NaN	NaN	NaN	NaN	NaN	0.8562
	NaN	NaN	NaN	NaN	NaN	NaN	NaN	NaN	NaN	NaN	NaN	NaN	NaN	NaN	NaN	NaN	NaN	NaN	NaN	NaN	NaN	NaN	NaN	NaN	NaN	NaN	NaN	NaN	NaN	NaN	NaN	NaN	NaN	NaN	NaN	NaN	NaN	NaN	NaN	NaN	NaN	NaN	NaN	NaN	NaN	NaN	NaN	NaN	NaN
	NaN	NaN	NaN	NaN	NaN	NaN	NaN	NaN	NaN	NaN	NaN	NaN	NaN	NaN	NaN	NaN	NaN	NaN	NaN	NaN	NaN	NaN	NaN	NaN	NaN	NaN	NaN	NaN	NaN	NaN	NaN	NaN	NaN	NaN	NaN	NaN	NaN	NaN	NaN	NaN	NaN	NaN	NaN	NaN	NaN	NaN	NaN	NaN	NaN
	NaN	NaN	NaN	NaN	NaN	NaN	NaN	NaN	NaN	NaN	NaN	NaN	NaN	NaN	NaN	NaN	NaN	NaN	NaN	NaN	NaN	NaN	NaN	NaN	NaN	NaN	NaN	NaN	NaN	NaN	NaN	NaN	NaN	NaN	NaN	NaN	NaN	NaN	NaN	NaN	NaN	NaN	NaN	NaN	NaN	NaN	NaN	NaN	NaN
	NaN	NaN	NaN	NaN	NaN	NaN	NaN	NaN	NaN	NaN	NaN	NaN	NaN	NaN	NaN	NaN	NaN	NaN	NaN	NaN	NaN	NaN	NaN	NaN	NaN	NaN	NaN	NaN	NaN	NaN	NaN	NaN	NaN	NaN	NaN	NaN	NaN	NaN	NaN	NaN	NaN	NaN	NaN	NaN	NaN	NaN	NaN	NaN	NaN
	NaN	NaN	NaN	NaN	NaN	NaN	NaN	NaN	NaN	NaN	NaN	NaN	NaN	NaN	NaN	NaN	NaN	NaN	NaN	NaN	NaN	NaN	NaN	NaN	NaN	NaN	NaN	NaN	NaN	NaN	NaN	NaN	NaN	NaN	NaN	NaN	NaN	NaN	NaN	NaN	NaN	NaN	NaN	NaN	NaN	NaN	NaN	NaN	NaN
	NaN	NaN	NaN	NaN	NaN	NaN	NaN	NaN	NaN	NaN	NaN	NaN	NaN	NaN	NaN	NaN	NaN	NaN	NaN	NaN	NaN	NaN	NaN	NaN	NaN	NaN	NaN	NaN	NaN	NaN	NaN	NaN	NaN	NaN	NaN	NaN	NaN	NaN	NaN	NaN	NaN	NaN	NaN	NaN	NaN	NaN	NaN	NaN	NaN
	NaN	NaN	NaN	NaN	NaN	NaN	NaN	NaN	NaN	NaN	NaN	NaN	NaN	NaN	NaN	NaN	NaN	NaN	NaN	NaN	NaN	NaN	NaN	NaN	NaN	NaN	NaN	NaN	NaN	NaN	NaN	NaN	NaN	NaN	NaN	NaN	NaN	NaN	NaN	NaN	NaN	NaN	NaN	NaN	NaN	NaN	NaN	NaN	NaN
	NaN	NaN	NaN	NaN	NaN	NaN	NaN	NaN	NaN	NaN	NaN	NaN	NaN	NaN	NaN	NaN	NaN	NaN	NaN	NaN	NaN	NaN	NaN	NaN	NaN	NaN	NaN	NaN	NaN	NaN	NaN	NaN	NaN	NaN	NaN	NaN	NaN	NaN	NaN	NaN	NaN	NaN	NaN	NaN	NaN	NaN	NaN	NaN	NaN
	NaN	NaN	NaN	NaN	NaN	NaN	NaN	NaN	NaN	NaN	NaN	NaN	NaN	NaN	NaN	NaN	NaN	NaN	NaN	NaN	NaN	NaN	NaN	NaN	NaN	NaN	NaN	NaN	NaN	NaN	NaN	NaN	NaN	NaN	NaN	NaN	NaN	NaN	NaN	NaN	NaN	NaN	NaN	NaN	NaN	NaN	NaN	NaN	NaN
	NaN	NaN	NaN	NaN	NaN	NaN	NaN	NaN	NaN	NaN	NaN	NaN	NaN	NaN	NaN	NaN	NaN	NaN	NaN	NaN	NaN	NaN	NaN	NaN	NaN	NaN	NaN	NaN	NaN	NaN	NaN	NaN	NaN	NaN	NaN	NaN	NaN	NaN	NaN	NaN	NaN	NaN	NaN	NaN	NaN	NaN	NaN	NaN	NaN
	NaN	NaN	NaN	NaN	NaN	NaN	NaN	NaN	NaN	NaN	NaN	NaN	NaN	NaN	NaN	NaN	NaN	NaN	NaN	NaN	NaN	NaN	NaN	NaN	NaN	NaN	NaN	NaN	NaN	NaN	NaN	NaN	NaN	NaN	NaN	NaN	NaN	NaN	NaN	NaN	NaN	NaN	NaN	NaN	NaN	NaN	NaN	NaN	NaN
	0.5336	0.6131	0.6372	0.7039	0.648	0.695	0.7285	0.7741	0.8455	0.808	0.7683	0.7422	0.7749	0.7794	0.7878	0.8093	0.7894	0.7587	0.7414	0.8042	0.7963	0.8164	0.7997	0.8103	0.8143	0.8459	0.8406	0.8588	0.8403	0.8598	0.8726	0.8917	0.8645	0.8821	0.8857	0.8998	0.8946	0.9162	0.9214	0.9186	0.9236	0.9023	0.9033	0.8847	0.9014	0.9229	0.9304	0.9274	0.9173
	0.7484	0.8622	0.8813	0.883	0.8003	0.8362	0.8603	0.8756	0.9177	0.9116	0.892	0.9059	0.9085	0.896	0.861	0.9173	0.9467	0.8974	0.8905	0.9375	0.9442	0.9495	0.9661	0.9529	0.9617	0.9618	0.9653	0.9687	0.9833	0.9842	0.9808	0.9816	0.9812	0.9772	0.9738	0.9723	0.9669	0.9561	0.9625	0.9783	0.9807	0.9822	0.9819	0.9746	0.976	0.9813	0.9788	0.9814	0.9807
	0.6834	0.8536	0.894	0.9388	0.7826	0.8039	0.849	0.8294	0.9092	0.9128	0.8947	0.9238	0.9417	0.9452	0.9081	0.9417	0.9359	0.9356	0.9347	0.9597	0.9518	0.9245	0.9631	0.9668	0.9781	0.9747	0.9715	0.9531	0.9795	0.9843	0.9739	0.9804	0.9853	0.9815	0.9785	0.968	0.9426	0.9314	0.9327	0.9476	0.9632	0.9803	0.9821	0.9789	0.9786	0.9813	0.9831	0.9833	0.9864
	0.0578	0.5013	0.7662	0.73	0.6502	0.6738	0.7119	0.6906	0.8351	0.8644	0.8888	0.8997	0.9152	0.9241	0.9231	0.9266	0.9498	0.9363	0.9178	0.9538	0.9592	0.9236	0.9655	0.9609	0.9567	0.9667	0.9635	0.9241	0.9705	0.9707	0.9589	0.978	0.9736	0.9694	0.9668	0.9637	0.9698	0.9559	0.9585	0.9727	0.967	0.9666	0.9732	0.9605	0.9659	0.9829	0.9819	0.9852	0.9867
	-0.3338	0.0001	0.3825	0.3181	0.388	0.4274	0.4372	0.4645	0.6189	0.6778	0.7858	0.7987	0.8211	0.8413	0.8045	0.7702	0.845	0.8107	0.7534	0.8543	0.849	0.8566	0.9335	0.9162	0.9282	0.9348	0.9325	0.9145	0.9384	0.9437	0.943	0.9709	0.964	0.9616	0.9615	0.9534	0.9673	0.9393	0.9396	0.9639	0.9531	0.9683	0.9754	0.9654	0.9582	0.9734	0.9722	0.9668	0.9816
	-0.532	-0.1191	0.1891	0.0489	0.2354	0.2988	0.2261	0.24	0.4435	0.3827	0.3891	0.518	0.6053	0.6218	0.5677	0.5631	0.5532	0.5418	0.539	0.7965	0.7145	0.677	0.8191	0.8093	0.8744	0.879	0.8455	0.8556	0.8966	0.9199	0.9188	0.9452	0.9224	0.926	0.9307	0.9271	0.9253	0.9002	0.9128	0.9453	0.9452	0.9672	0.9772	0.9604	0.9648	0.9735	0.9701	0.9637	0.9724
	-0.6267	-0.3503	-0.0142	-0.1596	0.085	0.2164	0.1089	0.0791	0.3044	0.297	0.3644	0.4489	0.5432	0.5593	0.5393	0.3996	0.4735	0.4712	0.3899	0.6875	0.5824	0.4737	0.6246	0.6745	0.7391	0.7611	0.759	0.7083	0.8011	0.8448	0.8419	0.9238	0.9163	0.9111	0.8938	0.9096	0.9219	0.8711	0.8376	0.9113	0.8953	0.9273	0.9396	0.9261	0.9333	0.9648	0.9636	0.968	0.9692
	-0.5706	-0.3514	-0.0656	-0.1881	0.0917	0.1914	0.1072	0.1568	0.2293	0.2142	0.1697	0.2105	0.3754	0.4087	0.3516	0.3308	0.3938	0.471	0.3351	0.6779	0.5369	0.4744	0.6342	0.6074	0.6692	0.6618	0.7002	0.6933	0.8403	0.8665	0.8085	0.9184	0.9018	0.9072	0.9073	0.9206	0.9208	0.9062	0.897	0.8701	0.8254	0.9036	0.9302	0.8898	0.9114	0.9351	0.9494	0.96	0.969
	-0.502	-0.3312	-0.0466	-0.1725	0.0669	0.127	0	0.0052	0.052	0.0546	0.1376	0.0829	0.3202	0.3901	0.3347	0.4307	0.4001	0.3877	0.4176	0.6724	0.6103	0.4491	0.5663	0.6214	0.6116	0.6649	0.7083	0.7184	0.8177	0.8228	0.7581	0.8848	0.8608	0.8806	0.8619	0.8138	0.8618	0.7993	0.8299	0.8699	0.8587	0.9028	0.9444	0.9084	0.8971	0.9263	0.9293	0.9475	0.9429
	-0.3539	-0.1635	0.1037	-0.0287	0.1718	0.2363	0.1411	0.1028	0.1849	0.1354	0.2135	0.173	0.3643	0.4588	0.3084	0.3588	0.402	0.3481	0.4166	0.6666	0.5593	0.4685	0.6716	0.6533	0.6794	0.6941	0.6559	0.5978	0.7755	0.7602	0.7239	0.8395	0.7794	0.7921	0.7421	0.6772	0.7764	0.7592	0.7957	0.8893	0.8437	0.8645	0.9072	0.8413	0.8433	0.8926	0.9055	0.9334	0.9528
	-0.4217	-0.1599	0.1403	0.0881	0.1943	0.19	-0.0011	-0.0121	0.1777	0.1592	0.2455	0.2403	0.4273	0.4654	0.3823	0.3778	0.4159	0.3421	0.3732	0.6175	0.4778	0.4039	0.6588	0.7199	0.7013	0.7253	0.6216	0.4729	0.6435	0.6509	0.5757	0.7451	0.636	0.5766	0.5888	0.5967	0.7443	0.7519	0.7692	0.8797	0.7663	0.8065	0.8458	0.7437	0.7503	0.8105	0.8	0.8635	0.938
	-0.5165	-0.1654	0.0269	-0.0623	0.0774	0.1391	-0.0276	-0.0373	0.0758	0.0464	0.125	0.0893	0.3259	0.324	0.2655	0.2636	0.2593	0.2765	0.3721	0.6858	0.5811	0.4382	0.6278	0.6242	0.6449	0.6606	0.569	0.4434	0.6112	0.5746	0.4993	0.6562	0.4929	0.4102	0.4852	0.5214	0.662	0.6877	0.7133	0.7471	0.633	0.6839	0.8097	0.6871	0.6779	0.732	0.7416	0.8477	0.9148
	-0.5646	-0.2741	0.0129	0.0007	0.1241	0.1362	-0.0549	-0.0988	-0.0067	-0.0308	0.0537	0.0632	0.2855	0.366	0.3533	0.3425	0.439	0.4041	0.4154	0.722	0.5487	0.3611	0.5525	0.5944	0.6155	0.6011	0.5076	0.3193	0.4719	0.4863	0.5015	0.6278	0.4997	0.4162	0.4002	0.2871	0.4177	0.4914	0.6371	0.6858	0.6456	0.6796	0.8053	0.6963	0.7013	0.749	0.7535	0.7963	0.884
	-0.677	-0.4016	-0.0261	-0.0679	0.1977	0.2375	0.0972	-0.0996	-0.0439	-0.0388	-0.0223	0.0439	0.3435	0.4211	0.4548	0.3458	0.3421	0.291	0.1985	0.5212	0.3148	0.1607	0.3832	0.4023	0.4749	0.5186	0.395	0.2849	0.4414	0.4566	0.4907	0.6585	0.5484	0.4619	0.433	0.4024	0.4638	0.4739	0.4875	0.6283	0.6007	0.715	0.7953	0.6828	0.6864	0.7569	0.7096	0.7774	0.8927
	-0.5262	-0.1735	0.1571	0.0687	0.2854	0.3391	0.1926	0.1352	0.1858	0.1228	0.0788	0.0723	0.2345	0.3051	0.29	0.2702	0.2809	0.2243	0.1378	0.5372	0.2946	0.139	0.2497	0.2272	0.3624	0.4394	0.3498	0.2215	0.3187	0.2944	0.3993	0.567	0.4039	0.4461	0.3945	0.4158	0.5386	0.488	0.5779	0.7287	0.651	0.66	0.7373	0.6693	0.6852	0.7339	0.6507	0.7356	0.8533
	-0.3211	-0.0359	0.29	0.2083	0.2688	0.3466	0.2039	0.1755	0.2052	0.2019	0.1726	0.1161	0.2591	0.2683	0.213	0.122	0.2119	0.151	0.1091	0.457	0.1743	0.0079	0.1938	0.0754	0.1387	0.2173	0.2422	0.1974	0.3695	0.3972	0.3494	0.4633	0.3014	0.2366	0.2278	0.2078	0.2673	0.3668	0.4998	0.715	0.5929	0.6271	0.6499	0.5597	0.5516	0.6835	0.5921	0.6873	0.8032
	-0.0639	0.4438	0.9112	0.8338	0.6682	0.7826	0.5668	0.2828	0.5652	0.2628	0.2752	0.3664	0.5016	0.5416	0.4318	0.0321	-0.2205	-0.1186	0.0254	0.5076	0.2352	-0.0059	0.0393	0.0056	0.0323	0.1833	0.2463	0.2601	0.3641	0.3739	0.389	0.4493	0.3227	0.2472	0.0668	0.1945	0.2734	0.3754	0.4576	0.5529	0.4642	0.4567	0.4883	0.35	0.3838	0.5653	0.4983	0.5645	0.7019
	NaN	NaN	NaN	NaN	NaN	NaN	NaN	NaN	NaN	NaN	NaN	NaN	NaN	NaN	NaN	NaN	NaN	NaN	NaN	NaN	NaN	NaN	NaN	NaN	NaN	-0.5829	-0.2702	0.1476	0.3582	0.4803	0.3349	0.5331	0.3219	0.1981	0.0144	0.0222	0.1112	0.1065	0.224	0.3002	0.2525	0.3732	0.4536	0.2612	0.2419	0.4766	0.3859	0.4841	0.7218
	NaN	NaN	NaN	NaN	NaN	NaN	NaN	NaN	NaN	NaN	NaN	NaN	NaN	NaN	NaN	NaN	NaN	NaN	NaN	NaN	NaN	NaN	NaN	NaN	NaN	NaN	NaN	NaN	NaN	NaN	NaN	NaN	NaN	NaN	NaN	NaN	NaN	NaN	0.6275	0.1571	0.2006	0.2093	0.2877	0.0742	0.1492	0.2333	0.15	0.323	0.7189
	NaN	NaN	NaN	NaN	NaN	NaN	NaN	NaN	NaN	NaN	NaN	NaN	NaN	NaN	NaN	NaN	NaN	NaN	NaN	NaN	NaN	NaN	NaN	NaN	NaN	NaN	NaN	NaN	NaN	NaN	NaN	NaN	NaN	NaN	NaN	NaN	NaN	NaN	NaN	NaN	NaN	NaN	NaN	NaN	NaN	0.2122	0.9879	0.066	0.3316
	NaN	NaN	NaN	NaN	NaN	NaN	NaN	NaN	NaN	NaN	NaN	NaN	NaN	NaN	NaN	NaN	NaN	NaN	NaN	NaN	NaN	NaN	NaN	NaN	NaN	NaN	NaN	NaN	NaN	NaN	NaN	NaN	NaN	NaN	NaN	NaN	NaN	NaN	NaN	NaN	NaN	NaN	NaN	NaN	NaN	NaN	NaN	NaN	NaN
	NaN	NaN	NaN	NaN	NaN	NaN	NaN	NaN	NaN	NaN	NaN	NaN	NaN	NaN	NaN	NaN	NaN	NaN	NaN	NaN	NaN	NaN	NaN	NaN	NaN	NaN	NaN	NaN	NaN	NaN	NaN	NaN	NaN	NaN	NaN	NaN	NaN	NaN	NaN	NaN	NaN	NaN	NaN	NaN	NaN	NaN	NaN	NaN	NaN
	NaN	NaN	NaN	NaN	NaN	NaN	NaN	NaN	NaN	NaN	NaN	NaN	NaN	NaN	NaN	NaN	NaN	NaN	NaN	NaN	NaN	NaN	NaN	NaN	NaN	NaN	NaN	NaN	NaN	NaN	NaN	NaN	NaN	NaN	NaN	NaN	NaN	NaN	NaN	NaN	NaN	NaN	NaN	NaN	NaN	NaN	NaN	NaN	NaN
	NaN	NaN	NaN	NaN	NaN	NaN	NaN	NaN	NaN	NaN	NaN	NaN	NaN	NaN	NaN	NaN	NaN	NaN	NaN	NaN	NaN	NaN	NaN	NaN	NaN	NaN	NaN	NaN	NaN	NaN	NaN	NaN	NaN	NaN	NaN	NaN	NaN	NaN	NaN	NaN	NaN	NaN	NaN	NaN	NaN	NaN	NaN	NaN	NaN
	NaN	NaN	NaN	NaN	NaN	NaN	NaN	NaN	NaN	NaN	NaN	NaN	NaN	NaN	NaN	NaN	NaN	NaN	NaN	NaN	NaN	NaN	NaN	NaN	NaN	NaN	NaN	NaN	NaN	NaN	NaN	NaN	NaN	NaN	NaN	NaN	NaN	NaN	NaN	NaN	NaN	NaN	NaN	NaN	NaN	NaN	NaN	NaN	NaN
	NaN	NaN	NaN	NaN	NaN	NaN	NaN	NaN	NaN	NaN	NaN	NaN	NaN	NaN	NaN	NaN	NaN	NaN	NaN	NaN	NaN	NaN	NaN	NaN	NaN	NaN	NaN	NaN	NaN	NaN	NaN	NaN	NaN	NaN	NaN	NaN	NaN	NaN	NaN	NaN	NaN	NaN	NaN	NaN	NaN	NaN	NaN	NaN	NaN
	NaN	NaN	NaN	NaN	NaN	NaN	NaN	NaN	NaN	NaN	NaN	NaN	NaN	NaN	NaN	NaN	NaN	NaN	NaN	NaN	NaN	NaN	NaN	NaN	NaN	NaN	NaN	NaN	NaN	NaN	NaN	NaN	NaN	NaN	NaN	NaN	NaN	NaN	NaN	NaN	NaN	NaN	NaN	NaN	NaN	NaN	NaN	NaN	NaN
	NaN	NaN	NaN	NaN	NaN	NaN	NaN	NaN	NaN	NaN	NaN	NaN	NaN	NaN	NaN	NaN	NaN	NaN	NaN	NaN	NaN	NaN	NaN	NaN	NaN	NaN	NaN	NaN	NaN	NaN	NaN	NaN	NaN	NaN	NaN	NaN	NaN	NaN	NaN	NaN	NaN	NaN	NaN	NaN	NaN	NaN	NaN	NaN	NaN
	NaN	NaN	NaN	NaN	NaN	NaN	NaN	NaN	NaN	NaN	NaN	NaN	NaN	NaN	NaN	NaN	NaN	NaN	NaN	NaN	NaN	NaN	NaN	NaN	NaN	NaN	NaN	NaN	NaN	NaN	NaN	NaN	NaN	NaN	NaN	NaN	NaN	NaN	NaN	NaN	NaN	NaN	NaN	NaN	NaN	NaN	NaN	NaN	NaN
	NaN	NaN	NaN	NaN	NaN	NaN	NaN	NaN	NaN	NaN	NaN	NaN	NaN	NaN	NaN	NaN	NaN	NaN	NaN	NaN	NaN	NaN	NaN	NaN	NaN	NaN	NaN	NaN	NaN	NaN	NaN	NaN	NaN	NaN	NaN	NaN	NaN	NaN	NaN	NaN	NaN	NaN	NaN	NaN	NaN	NaN	NaN	NaN	NaN
	NaN	NaN	NaN	NaN	NaN	NaN	NaN	NaN	NaN	NaN	NaN	NaN	NaN	NaN	NaN	NaN	NaN	NaN	NaN	NaN	NaN	NaN	NaN	NaN	NaN	NaN	NaN	NaN	NaN	NaN	NaN	NaN	NaN	NaN	NaN	NaN	NaN	NaN	NaN	NaN	NaN	NaN	NaN	NaN	NaN	NaN	NaN	NaN	NaN
	0.888	0.8249	0.8052	0.7733	0.7088	0.7731	0.8519	0.8571	0.8325	0.8841	0.8117	0.8863	0.8906	0.8878	0.8042	0.8087	0.8017	0.824	0.8238	0.8234	0.841	0.7989	0.8577	0.8297	0.8865	0.9032	0.8702	0.9028	0.8519	0.8567	0.9022	0.906	0.9267	0.9133	0.9174	0.9233	0.93	0.9346	0.9286	0.8856	0.8916	0.88	0.8957	0.9153	0.909	0.9052	0.907	0.8731	0.9011
	0.9328	0.9371	0.9506	0.9483	0.8162	0.8782	0.9515	0.9511	0.9419	0.9415	0.9286	0.9398	0.962	0.9607	0.9188	0.9479	0.9395	0.9448	0.9478	0.925	0.9329	0.904	0.918	0.9196	0.9376	0.9427	0.9346	0.9617	0.9646	0.9531	0.9681	0.9607	0.9666	0.975	0.9773	0.9693	0.955	0.9573	0.9642	0.9608	0.9692	0.966	0.9535	0.9657	0.965	0.9652	0.963	0.9469	0.9496
	0.9633	0.9543	0.9467	0.9419	0.752	0.8235	0.9344	0.9504	0.9609	0.9641	0.946	0.9524	0.9606	0.9719	0.9185	0.9701	0.9628	0.9672	0.9467	0.972	0.972	0.9585	0.9705	0.9613	0.9567	0.9531	0.9477	0.9686	0.968	0.9519	0.9687	0.9513	0.9527	0.9779	0.974	0.9832	0.9799	0.9821	0.9787	0.9743	0.9823	0.9786	0.9725	0.9835	0.9852	0.9881	0.9859	0.9744	0.9667
	0.8913	0.8982	0.9165	0.9016	0.6324	0.7045	0.8874	0.8863	0.9067	0.9283	0.8957	0.9371	0.9517	0.9629	0.8787	0.9424	0.9469	0.9588	0.9091	0.967	0.963	0.943	0.9595	0.98	0.9722	0.9704	0.9534	0.9708	0.9632	0.9433	0.9678	0.9481	0.951	0.9688	0.9642	0.9761	0.9763	0.9767	0.9742	0.9591	0.9688	0.9609	0.9528	0.9853	0.9884	0.9897	0.987	0.9743	0.9679
	0.8075	0.7884	0.8548	0.8359	0.4065	0.5199	0.79	0.8494	0.8154	0.8332	0.6532	0.7347	0.8406	0.8609	0.6796	0.8769	0.8564	0.8943	0.8705	0.9187	0.9512	0.9357	0.9505	0.9593	0.9572	0.9534	0.9318	0.9713	0.9748	0.9516	0.9806	0.9571	0.9513	0.9682	0.9613	0.9667	0.9617	0.9665	0.9651	0.9488	0.9547	0.9398	0.925	0.9695	0.9774	0.9826	0.9804	0.9626	0.96
	0.8528	0.8115	0.851	0.7917	0.31	0.4055	0.7394	0.76	0.6672	0.7013	0.4702	0.6274	0.7552	0.8165	0.5543	0.7515	0.7985	0.8743	0.7276	0.8578	0.89	0.9096	0.9285	0.9472	0.9425	0.94	0.9199	0.9466	0.9547	0.9169	0.9639	0.9287	0.9251	0.9539	0.9553	0.9719	0.9696	0.9576	0.9537	0.9436	0.9605	0.9505	0.9356	0.9725	0.9761	0.9828	0.9819	0.9588	0.9584
	0.882	0.811	0.8397	0.7733	0.2204	0.3109	0.6174	0.6019	0.4231	0.5404	0.2041	0.3345	0.6167	0.7727	0.3726	0.6508	0.601	0.74	0.5126	0.7043	0.7716	0.7333	0.8519	0.9188	0.9274	0.901	0.9069	0.9018	0.9294	0.9161	0.9524	0.9292	0.9314	0.9667	0.9485	0.9628	0.9602	0.9611	0.9633	0.9525	0.9687	0.9471	0.9148	0.962	0.9689	0.9802	0.9813	0.958	0.9514
	0.8132	0.7525	0.8116	0.6942	0.0508	0.1081	0.3779	0.3326	0.2837	0.3844	0.0198	0.1552	0.4401	0.605	0.2941	0.5296	0.4959	0.5764	0.3526	0.5904	0.6772	0.6374	0.7854	0.9032	0.9052	0.8403	0.8582	0.7708	0.8064	0.9147	0.9195	0.927	0.9215	0.9632	0.9552	0.9719	0.9631	0.958	0.9566	0.9377	0.9688	0.9587	0.9312	0.9644	0.9674	0.9783	0.9821	0.9604	0.9593
	0.8132	0.7511	0.793	0.5714	0.026	0.0763	0.3398	0.3242	0.3158	0.387	0.0606	0.1821	0.4628	0.5338	0.2482	0.2993	0.2953	0.3935	0.2257	0.3738	0.499	0.519	0.7507	0.8478	0.8749	0.7599	0.7897	0.7278	0.7203	0.792	0.7949	0.8342	0.8494	0.9005	0.9251	0.9296	0.9047	0.8835	0.9251	0.936	0.9516	0.9477	0.9331	0.9606	0.9677	0.9746	0.9741	0.9439	0.9377
	0.6791	0.5373	0.6736	0.441	-0.0085	0.0094	0.293	0.3073	0.2458	0.4009	-0.0309	0.1221	0.4351	0.4352	0.1781	0.2821	0.3316	0.4433	0.2485	0.3667	0.4531	0.4985	0.7193	0.7868	0.8297	0.6336	0.6374	0.6779	0.6087	0.6646	0.7736	0.7545	0.7782	0.88	0.8682	0.8609	0.884	0.8739	0.8704	0.8877	0.952	0.9183	0.8783	0.9497	0.9587	0.9635	0.9598	0.9076	0.9111
	0.7626	0.5518	0.7105	0.5103	-0.0592	0.0158	0.3264	0.3687	0.2264	0.3729	-0.0676	0.0949	0.4567	0.5479	0.1825	0.3641	0.2795	0.3207	0.1938	0.2741	0.3755	0.4374	0.6258	0.6816	0.7089	0.531	0.5096	0.5985	0.517	0.6293	0.7136	0.7276	0.726	0.7811	0.7741	0.8181	0.8282	0.7896	0.8143	0.868	0.9253	0.8946	0.847	0.9108	0.9272	0.96	0.9557	0.9044	0.905
	0.7359	0.5702	0.6417	0.4977	-0.0178	0.0264	0.2523	0.3084	0.2464	0.3091	-0.1083	-0.046	0.4124	0.3782	0.0803	0.2641	0.2615	0.3546	0.1937	0.295	0.3869	0.4324	0.641	0.6775	0.6745	0.5042	0.5133	0.6283	0.4638	0.6044	0.6701	0.7407	0.7556	0.8374	0.8031	0.7824	0.7828	0.754	0.8034	0.812	0.8977	0.7951	0.8414	0.9207	0.9357	0.9554	0.9577	0.9124	0.9036
	0.7619	0.6325	0.6825	0.5793	0.0525	0.1122	0.3595	0.3458	0.175	0.3277	-0.1309	0.0194	0.4476	0.4595	0.1429	0.2413	0.2415	0.3216	0.2198	0.34	0.4051	0.4106	0.6258	0.628	0.5951	0.4439	0.4667	0.6287	0.4521	0.4576	0.5818	0.5664	0.5782	0.702	0.7435	0.7315	0.7149	0.643	0.6609	0.7592	0.8488	0.7854	0.815	0.8548	0.8564	0.9068	0.9313	0.8897	0.8894
	0.6694	0.5987	0.722	0.5316	0.0711	0.102	0.4285	0.3648	0.2307	0.3125	-0.2016	-0.0334	0.4082	0.4366	0.1972	0.2358	0.1152	0.2354	0.0499	0.0935	0.3105	0.376	0.5382	0.5141	0.4937	0.2312	0.3454	0.5284	0.3919	0.4374	0.6219	0.5027	0.5205	0.6736	0.6205	0.6192	0.541	0.4769	0.6146	0.7065	0.7742	0.7218	0.7575	0.7447	0.7389	0.8736	0.9068	0.8415	0.8647
	0.6532	0.6047	0.6538	0.5379	0.0508	0.0659	0.2945	0.2359	0.0603	0.1031	-0.2079	-0.034	0.3401	0.4872	0.2418	0.2988	0.2182	0.2463	0.0839	0.1907	0.2381	0.2712	0.3996	0.4219	0.3728	0.0682	0.2375	0.4837	0.3652	0.474	0.5436	0.5679	0.5518	0.6716	0.6636	0.6439	0.61	0.5723	0.677	0.7314	0.7767	0.6901	0.6567	0.6442	0.6086	0.783	0.8522	0.7796	0.7607
	NaN	NaN	NaN	NaN	NaN	NaN	0.9709	0.7036	0.2937	0.6411	-0.407	-0.0155	0.3988	0.5068	0.3385	0.3832	0.2802	0.3727	0.1301	0.1647	0.2253	0.2135	0.3479	0.3915	0.3026	-0.0785	0.084	0.2831	0.1068	0.225	0.319	0.3141	0.3493	0.4358	0.4257	0.5151	0.4553	0.4557	0.4311	0.5445	0.7128	0.66	0.535	0.6738	0.5128	0.7873	0.8879	0.7311	0.6794
	NaN	NaN	NaN	NaN	NaN	NaN	NaN	NaN	NaN	NaN	NaN	NaN	NaN	NaN	NaN	0.2553	-0.1636	0.3831	0.23	0.1258	0.2568	-0.2476	0.0267	0.0837	0.1646	-0.199	-0.027	0.2855	0.121	0.241	0.365	0.3585	0.336	0.3881	0.4554	0.3965	0.2923	0.1751	0.2791	0.322	0.5063	0.2994	0.2276	0.3789	0.3002	0.6987	0.78	0.6318	0.6344
	NaN	NaN	NaN	NaN	NaN	NaN	NaN	NaN	NaN	NaN	NaN	NaN	NaN	NaN	NaN	NaN	NaN	NaN	NaN	NaN	NaN	NaN	NaN	NaN	NaN	NaN	NaN	NaN	NaN	NaN	0.5353	0.2272	0.4055	0.687	0.44	0.3071	0.1034	-0.0025	0.0978	0.342	0.5676	0.4548	0.4527	0.4244	0.3883	0.6007	0.627	0.4545	0.5082
	NaN	NaN	NaN	NaN	NaN	NaN	NaN	NaN	NaN	NaN	NaN	NaN	NaN	NaN	NaN	NaN	NaN	NaN	NaN	NaN	NaN	NaN	NaN	NaN	NaN	NaN	NaN	NaN	NaN	NaN	NaN	NaN	NaN	NaN	NaN	NaN	NaN	NaN	NaN	0.9873	0.7853	0.343	0.291	0.589	0.7295	0.8125	0.9066	0.6324	0.6289
	NaN	NaN	NaN	NaN	NaN	NaN	NaN	NaN	NaN	NaN	NaN	NaN	NaN	NaN	NaN	NaN	NaN	NaN	NaN	NaN	NaN	NaN	NaN	NaN	NaN	NaN	NaN	NaN	NaN	NaN	NaN	NaN	NaN	NaN	NaN	NaN	NaN	NaN	NaN	NaN	NaN	NaN	NaN	NaN	NaN	NaN	NaN	NaN	0.8562
	NaN	NaN	NaN	NaN	NaN	NaN	NaN	NaN	NaN	NaN	NaN	NaN	NaN	NaN	NaN	NaN	NaN	NaN	NaN	NaN	NaN	NaN	NaN	NaN	NaN	NaN	NaN	NaN	NaN	NaN	NaN	NaN	NaN	NaN	NaN	NaN	NaN	NaN	NaN	NaN	NaN	NaN	NaN	NaN	NaN	NaN	NaN	NaN	NaN
	NaN	NaN	NaN	NaN	NaN	NaN	NaN	NaN	NaN	NaN	NaN	NaN	NaN	NaN	NaN	NaN	NaN	NaN	NaN	NaN	NaN	NaN	NaN	NaN	NaN	NaN	NaN	NaN	NaN	NaN	NaN	NaN	NaN	NaN	NaN	NaN	NaN	NaN	NaN	NaN	NaN	NaN	NaN	NaN	NaN	NaN	NaN	NaN	NaN
	NaN	NaN	NaN	NaN	NaN	NaN	NaN	NaN	NaN	NaN	NaN	NaN	NaN	NaN	NaN	NaN	NaN	NaN	NaN	NaN	NaN	NaN	NaN	NaN	NaN	NaN	NaN	NaN	NaN	NaN	NaN	NaN	NaN	NaN	NaN	NaN	NaN	NaN	NaN	NaN	NaN	NaN	NaN	NaN	NaN	NaN	NaN	NaN	NaN
	NaN	NaN	NaN	NaN	NaN	NaN	NaN	NaN	NaN	NaN	NaN	NaN	NaN	NaN	NaN	NaN	NaN	NaN	NaN	NaN	NaN	NaN	NaN	NaN	NaN	NaN	NaN	NaN	NaN	NaN	NaN	NaN	NaN	NaN	NaN	NaN	NaN	NaN	NaN	NaN	NaN	NaN	NaN	NaN	NaN	NaN	NaN	NaN	NaN
	NaN	NaN	NaN	NaN	NaN	NaN	NaN	NaN	NaN	NaN	NaN	NaN	NaN	NaN	NaN	NaN	NaN	NaN	NaN	NaN	NaN	NaN	NaN	NaN	NaN	NaN	NaN	NaN	NaN	NaN	NaN	NaN	NaN	NaN	NaN	NaN	NaN	NaN	NaN	NaN	NaN	NaN	NaN	NaN	NaN	NaN	NaN	NaN	NaN
	NaN	NaN	NaN	NaN	NaN	NaN	NaN	NaN	NaN	NaN	NaN	NaN	NaN	NaN	NaN	NaN	NaN	NaN	NaN	NaN	NaN	NaN	NaN	NaN	NaN	NaN	NaN	NaN	NaN	NaN	NaN	NaN	NaN	NaN	NaN	NaN	NaN	NaN	NaN	NaN	NaN	NaN	NaN	NaN	NaN	NaN	NaN	NaN	NaN
	NaN	NaN	NaN	NaN	NaN	NaN	NaN	NaN	NaN	NaN	NaN	NaN	NaN	NaN	NaN	NaN	NaN	NaN	NaN	NaN	NaN	NaN	NaN	NaN	NaN	NaN	NaN	NaN	NaN	NaN	NaN	NaN	NaN	NaN	NaN	NaN	NaN	NaN	NaN	NaN	NaN	NaN	NaN	NaN	NaN	NaN	NaN	NaN	NaN
	NaN	NaN	NaN	NaN	NaN	NaN	NaN	NaN	NaN	NaN	NaN	NaN	NaN	NaN	NaN	NaN	NaN	NaN	NaN	NaN	NaN	NaN	NaN	NaN	NaN	NaN	NaN	NaN	NaN	NaN	NaN	NaN	NaN	NaN	NaN	NaN	NaN	NaN	NaN	NaN	NaN	NaN	NaN	NaN	NaN	NaN	NaN	NaN	NaN
	NaN	NaN	NaN	NaN	NaN	NaN	NaN	NaN	NaN	NaN	NaN	NaN	NaN	NaN	NaN	NaN	NaN	NaN	NaN	NaN	NaN	NaN	NaN	NaN	NaN	NaN	NaN	NaN	NaN	NaN	NaN	NaN	NaN	NaN	NaN	NaN	NaN	NaN	NaN	NaN	NaN	NaN	NaN	NaN	NaN	NaN	NaN	NaN	NaN
	NaN	NaN	NaN	NaN	NaN	NaN	NaN	NaN	NaN	NaN	NaN	NaN	NaN	NaN	NaN	NaN	NaN	NaN	NaN	NaN	NaN	NaN	NaN	NaN	NaN	NaN	NaN	NaN	NaN	NaN	NaN	NaN	NaN	NaN	NaN	NaN	NaN	NaN	NaN	NaN	NaN	NaN	NaN	NaN	NaN	NaN	NaN	NaN	NaN
	NaN	NaN	NaN	NaN	NaN	NaN	NaN	NaN	NaN	NaN	NaN	NaN	NaN	NaN	NaN	NaN	NaN	NaN	NaN	NaN	NaN	NaN	NaN	NaN	NaN	NaN	NaN	NaN	NaN	NaN	NaN	NaN	NaN	NaN	NaN	NaN	NaN	NaN	NaN	NaN	NaN	NaN	NaN	NaN	NaN	NaN	NaN	NaN	NaN
TP53BP2 KO2
	0.8131	0.8241	0.8173	0.7562	0.7567	0.7808	0.799	0.7502	0.8099	0.8484	0.8498	0.7712	0.8388	0.8632	0.822	0.8273	0.8683	0.8785	0.8717	0.8674	0.8814	0.8798	0.8901	0.9042	0.891	0.8898	0.9051	0.8651	0.8619	0.8373	0.8538	0.896	0.9018	0.8676	0.8613	0.8401	0.8322	0.8641	0.8496	0.8714	0.8966	0.8879	0.9067	0.8982	0.9127	0.9304	0.9183	0.9096	0.9156
	0.9147	0.9218	0.9168	0.8235	0.8557	0.8972	0.8959	0.874	0.899	0.9245	0.8815	0.9318	0.9548	0.9611	0.9321	0.9197	0.9522	0.9418	0.9249	0.9464	0.9559	0.953	0.966	0.9701	0.9711	0.9518	0.9443	0.914	0.905	0.927	0.9001	0.9037	0.935	0.921	0.9246	0.9044	0.9293	0.9348	0.9402	0.946	0.9627	0.9677	0.9675	0.9667	0.966	0.9758	0.9688	0.9593	0.9731
	0.8569	0.9254	0.9464	0.8463	0.8749	0.9025	0.8841	0.8253	0.8816	0.8825	0.8546	0.8673	0.8984	0.9513	0.9281	0.9058	0.9474	0.9646	0.9487	0.9454	0.9607	0.9511	0.9592	0.962	0.9666	0.9602	0.9772	0.9623	0.9659	0.9627	0.9589	0.9454	0.9239	0.9218	0.9365	0.9266	0.9479	0.9659	0.9693	0.9719	0.9689	0.9731	0.9799	0.984	0.9844	0.9839	0.9785	0.9836	0.9776
	0.6509	0.7595	0.8302	0.6673	0.7423	0.8312	0.8322	0.7198	0.781	0.8282	0.7162	0.7874	0.8973	0.9175	0.9088	0.8694	0.9283	0.9288	0.8982	0.9104	0.8983	0.9009	0.9233	0.9353	0.9353	0.9136	0.9469	0.9626	0.9596	0.9542	0.9433	0.9544	0.9289	0.9241	0.9383	0.9581	0.966	0.9755	0.9719	0.9742	0.9731	0.9741	0.9853	0.9859	0.9835	0.9872	0.9895	0.9602	0.977
	0.5622	0.6896	0.7592	0.6038	0.6203	0.7632	0.8011	0.6717	0.7179	0.6777	0.5845	0.6506	0.8094	0.9075	0.8686	0.7772	0.889	0.837	0.768	0.8329	0.8449	0.807	0.8687	0.8899	0.9107	0.9033	0.9251	0.9228	0.9463	0.9477	0.9379	0.9495	0.9484	0.9568	0.9532	0.9604	0.9627	0.9705	0.9715	0.9732	0.9796	0.9771	0.9845	0.9811	0.9772	0.9868	0.9866	0.9878	0.9837
	0.4579	0.5473	0.6096	0.4993	0.4834	0.5847	0.7047	0.5369	0.5653	0.6085	0.4913	0.5754	0.7892	0.8288	0.7812	0.6251	0.7423	0.7175	0.5581	0.7275	0.6659	0.6632	0.787	0.8502	0.8655	0.866	0.889	0.8965	0.9363	0.9221	0.9398	0.9554	0.9524	0.9672	0.9374	0.9488	0.96	0.9604	0.9687	0.9679	0.9681	0.9764	0.9844	0.9853	0.9764	0.9847	0.9862	0.9854	0.9796
	0.4053	0.503	0.5865	0.4198	0.406	0.5445	0.6348	0.4823	0.4017	0.523	0.3718	0.4354	0.6788	0.7071	0.7134	0.4827	0.7148	0.7543	0.5618	0.6999	0.6078	0.6015	0.7045	0.7679	0.8091	0.7489	0.8658	0.8588	0.8858	0.9008	0.9225	0.9408	0.9377	0.9387	0.9318	0.927	0.911	0.9242	0.9346	0.9403	0.948	0.9646	0.9721	0.971	0.9537	0.9697	0.9735	0.9738	0.9808
	0.419	0.4558	0.5141	0.3691	0.3623	0.5301	0.6364	0.424	0.3286	0.3427	0.2035	0.3133	0.5604	0.5326	0.5566	0.3154	0.594	0.6676	0.4778	0.6847	0.6502	0.638	0.7021	0.7859	0.7963	0.7041	0.8348	0.8202	0.8578	0.9114	0.8816	0.8953	0.9126	0.9069	0.9247	0.9133	0.8908	0.8875	0.8889	0.8952	0.9304	0.9431	0.9622	0.9515	0.9316	0.9598	0.9534	0.9611	0.9714
	0.4672	0.4558	0.5056	0.3701	0.3784	0.4904	0.6329	0.4701	0.1569	0.2303	0.07	0.1782	0.506	0.5426	0.5458	0.2406	0.5329	0.6934	0.5249	0.731	0.63	0.5782	0.6683	0.7318	0.7477	0.5909	0.7413	0.7008	0.6677	0.7771	0.7148	0.8062	0.7707	0.7987	0.8286	0.8417	0.8345	0.8536	0.8622	0.8997	0.9309	0.907	0.9304	0.91	0.8965	0.9486	0.9571	0.9646	0.9722
	0.4492	0.4348	0.486	0.3166	0.296	0.4885	0.6203	0.4688	0.1345	0.2317	0.1291	0.1623	0.4904	0.5335	0.5137	0.2725	0.4979	0.6425	0.4304	0.7738	0.6441	0.5249	0.5742	0.6107	0.6312	0.5231	0.7367	0.6885	0.5997	0.7413	0.7203	0.757	0.779	0.7476	0.7937	0.8667	0.8429	0.82	0.808	0.838	0.9155	0.8926	0.9164	0.894	0.8913	0.9393	0.9419	0.9586	0.9696
	0.4202	0.4259	0.4599	0.3138	0.2567	0.4501	0.5863	0.2974	0.0876	0.0108	-0.0753	-0.0112	0.4821	0.5233	0.4738	0.0432	0.231	0.4007	0.2111	0.701	0.6189	0.5921	0.6681	0.7211	0.6858	0.422	0.6388	0.6404	0.6445	0.781	0.7401	0.7811	0.7369	0.6626	0.7251	0.7658	0.743	0.7272	0.7658	0.8349	0.8719	0.8818	0.8977	0.8764	0.8452	0.9293	0.9159	0.9334	0.9408
	0.4174	0.3895	0.4413	0.3167	0.2806	0.466	0.4975	0.157	-0.0989	-0.0533	-0.0905	0.0796	0.3514	0.3966	0.3712	-0.0187	0.1926	0.3218	0.0337	0.4957	0.4168	0.4451	0.6164	0.7108	0.6727	0.4528	0.5696	0.4814	0.4519	0.5958	0.5919	0.6772	0.6668	0.6097	0.6581	0.7334	0.6927	0.7253	0.7322	0.7861	0.8568	0.856	0.9144	0.8971	0.8612	0.9178	0.9064	0.8999	0.9074
	0.3229	0.3585	0.3965	0.2754	0.266	0.3491	0.3876	0.1481	-0.1337	-0.1148	-0.1071	-0.0136	0.248	0.2922	0.274	-0.052	0.1848	0.375	0.047	0.5241	0.3487	0.3102	0.4603	0.5647	0.5187	0.309	0.493	0.4088	0.3438	0.4972	0.4956	0.5841	0.6418	0.5626	0.6093	0.641	0.5047	0.5641	0.6854	0.7962	0.8907	0.8706	0.8995	0.8682	0.8099	0.884	0.8738	0.869	0.8553
	0.3987	0.3981	0.4338	0.3221	0.2751	0.4541	0.5453	0.3345	0.107	0.2216	0.135	0.1004	0.3236	0.2789	0.1562	-0.0401	0.1279	0.2816	0.0274	0.3788	0.2948	0.266	0.3698	0.4905	0.4652	0.3157	0.5319	0.4157	0.3696	0.5308	0.4255	0.5049	0.5524	0.5313	0.5747	0.6203	0.5986	0.5989	0.6809	0.7509	0.8402	0.8381	0.8682	0.8508	0.7606	0.8661	0.8453	0.7882	0.8419
	0.3475	0.3752	0.4136	0.2882	0.1977	0.3165	0.4598	0.3459	0.2213	0.2706	0.1246	0.0354	0.2909	0.2723	0.2587	-0.0002	0.2349	0.3593	-0.102	0.3118	0.1998	0.1895	0.395	0.4919	0.4301	0.1736	0.5089	0.4149	0.3381	0.4494	0.4529	0.4643	0.4981	0.4864	0.4701	0.5439	0.5304	0.6299	0.6751	0.6833	0.7481	0.5972	0.7273	0.702	0.6873	0.8479	0.8111	0.8012	0.7856
	0.2355	0.2995	0.3674	0.2077	0.1376	0.3644	0.5463	0.3915	0.2808	0.3068	0.1511	0.042	0.2842	0.3297	0.3366	0.0834	0.3944	0.4505	0.0449	0.3846	0.1252	0.0631	0.2363	0.4053	0.4566	0.1856	0.3147	0.3053	0.3724	0.4584	0.4425	0.5149	0.4352	0.463	0.4595	0.4647	0.3472	0.4704	0.5459	0.6334	0.7108	0.6021	0.6848	0.6782	0.6617	0.7959	0.78	0.8006	0.7856
	0.1677	0.3596	0.5053	0.1439	0.092	0.1397	0.3665	0.2883	0.1577	0.1231	0.1203	0.0019	0.4386	0.3785	0.3249	0.0652	0.3521	0.4542	0.0069	0.3762	0.1769	0.1785	0.3517	0.4995	0.5366	0.2712	0.5178	0.3637	0.2361	0.2769	0.2015	0.3173	0.3332	0.3018	0.3743	0.3898	0.3854	0.4006	0.5023	0.6345	0.7537	0.6732	0.7508	0.675	0.5794	0.7117	0.7604	0.7176	0.7908
	NaN	NaN	NaN	NaN	NaN	NaN	NaN	NaN	NaN	NaN	NaN	NaN	NaN	NaN	NaN	NaN	0.9784	1	0.5454	0.9276	0.8057	0.2271	0.0662	0.0364	0.3345	0.2601	0.5337	0.4415	0.2985	0.3174	0.206	0.2919	0.3218	0.2562	0.3296	0.4441	0.3148	0.3818	0.5249	0.5852	0.739	0.5827	0.7315	0.5913	0.4473	0.6483	0.5391	0.5501	0.7402
	NaN	NaN	NaN	NaN	NaN	NaN	NaN	NaN	NaN	NaN	NaN	NaN	NaN	NaN	NaN	NaN	NaN	NaN	NaN	NaN	NaN	NaN	NaN	NaN	NaN	NaN	NaN	NaN	0.9105	0.5758	0.3173	0.1939	0.4764	-0.347	0.3267	0.3584	0.1942	0.3316	0.5554	0.5988	0.8507	0.7615	0.8123	0.6126	0.3896	0.5498	0.4012	0.3262	0.4708
	NaN	NaN	NaN	NaN	NaN	NaN	NaN	NaN	NaN	NaN	NaN	NaN	NaN	NaN	NaN	NaN	NaN	NaN	NaN	NaN	NaN	NaN	NaN	NaN	NaN	NaN	NaN	NaN	NaN	NaN	NaN	NaN	NaN	NaN	NaN	NaN	NaN	NaN	NaN	NaN	NaN	NaN	0.9511	0.6278	-0.0442	0.3415	0.1978	0.2452	0.4467
	NaN	NaN	NaN	NaN	NaN	NaN	NaN	NaN	NaN	NaN	NaN	NaN	NaN	NaN	NaN	NaN	NaN	NaN	NaN	NaN	NaN	NaN	NaN	NaN	NaN	NaN	NaN	NaN	NaN	NaN	NaN	NaN	NaN	NaN	NaN	NaN	NaN	NaN	NaN	NaN	NaN	NaN	NaN	NaN	NaN	NaN	NaN	NaN	0.3781
	NaN	NaN	NaN	NaN	NaN	NaN	NaN	NaN	NaN	NaN	NaN	NaN	NaN	NaN	NaN	NaN	NaN	NaN	NaN	NaN	NaN	NaN	NaN	NaN	NaN	NaN	NaN	NaN	NaN	NaN	NaN	NaN	NaN	NaN	NaN	NaN	NaN	NaN	NaN	NaN	NaN	NaN	NaN	NaN	NaN	NaN	NaN	NaN	NaN
	NaN	NaN	NaN	NaN	NaN	NaN	NaN	NaN	NaN	NaN	NaN	NaN	NaN	NaN	NaN	NaN	NaN	NaN	NaN	NaN	NaN	NaN	NaN	NaN	NaN	NaN	NaN	NaN	NaN	NaN	NaN	NaN	NaN	NaN	NaN	NaN	NaN	NaN	NaN	NaN	NaN	NaN	NaN	NaN	NaN	NaN	NaN	NaN	NaN
	NaN	NaN	NaN	NaN	NaN	NaN	NaN	NaN	NaN	NaN	NaN	NaN	NaN	NaN	NaN	NaN	NaN	NaN	NaN	NaN	NaN	NaN	NaN	NaN	NaN	NaN	NaN	NaN	NaN	NaN	NaN	NaN	NaN	NaN	NaN	NaN	NaN	NaN	NaN	NaN	NaN	NaN	NaN	NaN	NaN	NaN	NaN	NaN	NaN
	NaN	NaN	NaN	NaN	NaN	NaN	NaN	NaN	NaN	NaN	NaN	NaN	NaN	NaN	NaN	NaN	NaN	NaN	NaN	NaN	NaN	NaN	NaN	NaN	NaN	NaN	NaN	NaN	NaN	NaN	NaN	NaN	NaN	NaN	NaN	NaN	NaN	NaN	NaN	NaN	NaN	NaN	NaN	NaN	NaN	NaN	NaN	NaN	NaN
	NaN	NaN	NaN	NaN	NaN	NaN	NaN	NaN	NaN	NaN	NaN	NaN	NaN	NaN	NaN	NaN	NaN	NaN	NaN	NaN	NaN	NaN	NaN	NaN	NaN	NaN	NaN	NaN	NaN	NaN	NaN	NaN	NaN	NaN	NaN	NaN	NaN	NaN	NaN	NaN	NaN	NaN	NaN	NaN	NaN	NaN	NaN	NaN	NaN
	NaN	NaN	NaN	NaN	NaN	NaN	NaN	NaN	NaN	NaN	NaN	NaN	NaN	NaN	NaN	NaN	NaN	NaN	NaN	NaN	NaN	NaN	NaN	NaN	NaN	NaN	NaN	NaN	NaN	NaN	NaN	NaN	NaN	NaN	NaN	NaN	NaN	NaN	NaN	NaN	NaN	NaN	NaN	NaN	NaN	NaN	NaN	NaN	NaN
	NaN	NaN	NaN	NaN	NaN	NaN	NaN	NaN	NaN	NaN	NaN	NaN	NaN	NaN	NaN	NaN	NaN	NaN	NaN	NaN	NaN	NaN	NaN	NaN	NaN	NaN	NaN	NaN	NaN	NaN	NaN	NaN	NaN	NaN	NaN	NaN	NaN	NaN	NaN	NaN	NaN	NaN	NaN	NaN	NaN	NaN	NaN	NaN	NaN
	NaN	NaN	NaN	NaN	NaN	NaN	NaN	NaN	NaN	NaN	NaN	NaN	NaN	NaN	NaN	NaN	NaN	NaN	NaN	NaN	NaN	NaN	NaN	NaN	NaN	NaN	NaN	NaN	NaN	NaN	NaN	NaN	NaN	NaN	NaN	NaN	NaN	NaN	NaN	NaN	NaN	NaN	NaN	NaN	NaN	NaN	NaN	NaN	NaN
	NaN	NaN	NaN	NaN	NaN	NaN	NaN	NaN	NaN	NaN	NaN	NaN	NaN	NaN	NaN	NaN	NaN	NaN	NaN	NaN	NaN	NaN	NaN	NaN	NaN	NaN	NaN	NaN	NaN	NaN	NaN	NaN	NaN	NaN	NaN	NaN	NaN	NaN	NaN	NaN	NaN	NaN	NaN	NaN	NaN	NaN	NaN	NaN	NaN
	NaN	NaN	NaN	NaN	NaN	NaN	NaN	NaN	NaN	NaN	NaN	NaN	NaN	NaN	NaN	NaN	NaN	NaN	NaN	NaN	NaN	NaN	NaN	NaN	NaN	NaN	NaN	NaN	NaN	NaN	NaN	NaN	NaN	NaN	NaN	NaN	NaN	NaN	NaN	NaN	NaN	NaN	NaN	NaN	NaN	NaN	NaN	NaN	NaN
	0.7803	0.7602	0.7383	0.75	0.6675	0.7146	0.7671	0.7834	0.6831	0.713	0.6722	0.6259	0.728	0.8331	0.8456	0.8265	0.8801	0.8739	0.8417	0.8649	0.8745	0.8301	0.8473	0.8979	0.906	0.9171	0.9305	0.8993	0.9048	0.8888	0.8514	0.8906	0.8549	0.9112	0.918	0.9155	0.905	0.901	0.929	0.9044	0.9101	0.8865	0.8702	0.8993	0.9145	0.9289	0.9272	0.9426	0.9398
	0.9034	0.9369	0.9202	0.9182	0.9159	0.9308	0.918	0.9298	0.9243	0.9342	0.9198	0.9154	0.9358	0.938	0.9323	0.9172	0.9359	0.933	0.9202	0.9509	0.9339	0.9593	0.9568	0.9664	0.9571	0.9381	0.9559	0.958	0.9571	0.9769	0.9726	0.9674	0.9667	0.9722	0.9714	0.9746	0.9731	0.9618	0.977	0.977	0.9673	0.974	0.9764	0.9818	0.9844	0.9868	0.986	0.9768	0.9708
	0.8962	0.9624	0.9597	0.9389	0.9035	0.9027	0.9065	0.9182	0.9184	0.9381	0.9181	0.9114	0.9364	0.9321	0.9285	0.8947	0.899	0.9192	0.9229	0.9496	0.9227	0.8948	0.9402	0.9534	0.9642	0.9616	0.9688	0.9773	0.9596	0.977	0.9741	0.9753	0.9712	0.9785	0.9675	0.964	0.9737	0.964	0.9773	0.9831	0.978	0.9801	0.9786	0.9792	0.9698	0.983	0.9795	0.9722	0.9711
	0.7802	0.8705	0.8727	0.8106	0.7172	0.6725	0.7338	0.6789	0.7055	0.8201	0.7947	0.8454	0.8929	0.8613	0.8871	0.859	0.8932	0.9369	0.9217	0.9408	0.9467	0.931	0.9592	0.957	0.934	0.906	0.9107	0.9445	0.9466	0.9786	0.9621	0.9689	0.974	0.9654	0.9642	0.954	0.9503	0.9395	0.9539	0.9606	0.9642	0.9689	0.9655	0.9625	0.9581	0.9797	0.9752	0.9799	0.9765
	0.7175	0.7972	0.8119	0.7141	0.5838	0.5263	0.6659	0.53	0.5098	0.6307	0.6239	0.6857	0.7828	0.8076	0.824	0.7485	0.8397	0.8812	0.8093	0.8898	0.8667	0.8609	0.897	0.9091	0.9121	0.901	0.8716	0.9078	0.9234	0.9473	0.937	0.9545	0.9369	0.9338	0.9209	0.9048	0.9051	0.9033	0.9383	0.9653	0.9374	0.9494	0.9482	0.9187	0.8949	0.9551	0.9393	0.9554	0.9736
	0.6133	0.6923	0.6802	0.5781	0.5065	0.5581	0.7466	0.5952	0.5175	0.6045	0.4855	0.5336	0.6594	0.6998	0.6991	0.5571	0.7171	0.7929	0.714	0.8171	0.7101	0.6615	0.7629	0.7812	0.8141	0.8174	0.8619	0.8618	0.8132	0.8751	0.8653	0.9062	0.9168	0.9324	0.8967	0.8891	0.8798	0.8091	0.8924	0.8994	0.9064	0.9258	0.9398	0.9039	0.8868	0.9612	0.9525	0.9567	0.9573
	0.584	0.6826	0.6488	0.5032	0.4183	0.4043	0.6636	0.5376	0.4483	0.5274	0.4681	0.5697	0.6478	0.5997	0.6244	0.4486	0.6543	0.7143	0.4986	0.6685	0.6309	0.6353	0.7328	0.7257	0.6878	0.6044	0.7029	0.7382	0.752	0.772	0.7272	0.8299	0.816	0.8639	0.8441	0.8101	0.8462	0.768	0.8766	0.8819	0.8761	0.9108	0.9386	0.9251	0.9045	0.9656	0.9581	0.9629	0.96
	0.6499	0.6949	0.6739	0.5689	0.3963	0.4098	0.582	0.3075	0.2726	0.3413	0.2339	0.4107	0.5381	0.5235	0.5207	0.3587	0.5213	0.5635	0.2347	0.4579	0.3773	0.3656	0.5849	0.5832	0.5141	0.3818	0.4851	0.5668	0.6615	0.7057	0.6785	0.7411	0.7348	0.7944	0.7961	0.779	0.8378	0.7358	0.8234	0.8259	0.8128	0.8492	0.8845	0.9004	0.8907	0.9572	0.9461	0.9452	0.9258
	0.6629	0.6697	0.6572	0.4846	0.3716	0.4739	0.5651	0.2752	0.1292	0.2223	0.0096	0.2157	0.4453	0.4621	0.4488	0.1198	0.3715	0.4717	0.1415	0.3247	0.1243	0.1129	0.3597	0.4276	0.4135	0.3339	0.42	0.4417	0.4278	0.5195	0.573	0.6585	0.6666	0.7241	0.7504	0.7161	0.695	0.6429	0.7586	0.7854	0.7704	0.7632	0.8446	0.8721	0.8865	0.9557	0.9508	0.9468	0.9038
	0.4676	0.5207	0.5319	0.4057	0.3273	0.3919	0.5177	0.357	0.2248	0.3214	0.1072	0.2094	0.3116	0.3317	0.3305	0.0388	0.3634	0.3968	0.0729	0.2702	0.0574	0.0674	0.4182	0.4068	0.4116	0.2723	0.3242	0.3385	0.3658	0.4584	0.563	0.715	0.7005	0.7119	0.6447	0.6298	0.6648	0.6635	0.7743	0.7576	0.7109	0.7238	0.8079	0.8188	0.809	0.9489	0.9207	0.8749	0.8183
	0.4714	0.4371	0.3634	0.3719	0.2662	0.2891	0.5312	0.2847	0.2525	0.2563	0.042	0.1731	0.344	0.3604	0.3727	0.1638	0.3421	0.3315	0.056	0.2498	0.0082	0.0069	0.2424	0.2934	0.4032	0.2535	0.2567	0.2197	0.2579	0.2973	0.3433	0.5383	0.628	0.7549	0.6079	0.6296	0.6098	0.5628	0.7047	0.738	0.7569	0.7513	0.8225	0.8124	0.7911	0.943	0.9305	0.9171	0.9003
	0.4967	0.5154	0.4681	0.3283	0.107	0.1498	0.336	0.169	0.1256	0.1467	0.052	0.1287	0.3736	0.3789	0.3686	0.2476	0.3841	0.3452	0.0834	0.3493	-0.0152	-0.0191	0.2212	0.288	0.3205	0.193	0.2148	0.2867	0.2119	0.3355	0.369	0.5479	0.5832	0.6886	0.6179	0.6599	0.6796	0.5445	0.7125	0.7181	0.7052	0.7141	0.778	0.8184	0.8076	0.9216	0.889	0.9045	0.9062
	0.5273	0.5727	0.5437	0.4279	0.1677	0.2547	0.3853	0.1648	0.0267	0.0141	-0.0696	0.031	0.2675	0.406	0.4461	0.2061	0.4047	0.4035	0.1354	0.3703	0.2083	0.173	0.3072	0.2903	0.2974	0.132	0.2695	0.2526	0.1973	0.3048	0.3002	0.4993	0.5271	0.5944	0.5049	0.6282	0.6893	0.5546	0.681	0.6737	0.6859	0.6317	0.6842	0.6845	0.6627	0.8844	0.8342	0.7851	0.8174
	0.5719	0.6168	0.5361	0.4547	0.2324	0.1549	0.4126	0.1124	0.0063	0.0259	-0.1053	0.074	0.3286	0.3848	0.3793	0.1719	0.3991	0.3854	0.1573	0.301	0.205	0.1081	0.3786	0.3197	0.2621	0.111	0.1624	0.1557	0.074	0.2086	0.1516	0.3547	0.3818	0.4638	0.4102	0.4808	0.4859	0.4509	0.5684	0.6048	0.5996	0.5469	0.6494	0.5817	0.5091	0.7194	0.6589	0.6412	0.6586
	0.559	0.5857	0.497	0.311	0.1462	0.22	0.4477	0.2352	0.2023	0.2978	0.1864	0.2379	0.3639	0.4193	0.421	0.1642	0.3359	0.3101	0.1479	0.3339	0.3382	0.2395	0.3691	0.3224	0.2665	0.0642	0.1703	0.2787	0.2591	0.2856	0.2307	0.364	0.3446	0.474	0.4111	0.379	0.3085	0.3146	0.4858	0.4965	0.5058	0.3556	0.4946	0.4484	0.3562	0.6255	0.5632	0.5453	0.5989
	0.5411	0.4612	0.3562	0.2354	0.0828	0.1045	0.3133	0.1204	0.1169	0.3141	0.3306	0.3841	0.5045	0.5012	0.4099	0.1038	0.2999	0.3079	0.0677	0.3934	0.369	0.3923	0.4663	0.4487	0.3571	0.0751	0.224	0.2712	0.311	0.3734	0.3317	0.5439	0.4296	0.5269	0.3775	0.3514	0.3768	0.3341	0.4011	0.4802	0.4545	0.3069	0.3725	0.2653	0.1979	0.5379	0.4634	0.4174	0.4637
	NaN	NaN	NaN	NaN	NaN	NaN	NaN	NaN	NaN	0.7042	NaN	0.6888	0.6517	0.3695	0.3794	0.0081	0.2326	0.3508	-0.0329	0.4026	0.44	0.2964	0.5	0.4778	0.2713	-0.0578	0.1201	0.1639	0.1937	0.2945	0.2248	0.4282	0.3261	0.4733	0.3089	0.2518	0.1699	0.1766	0.2527	0.4487	0.4445	0.2898	0.3191	0.1763	0.0816	0.529	0.4621	0.4256	0.3817
	NaN	NaN	NaN	NaN	NaN	NaN	NaN	NaN	NaN	NaN	NaN	NaN	NaN	NaN	NaN	NaN	NaN	NaN	NaN	NaN	NaN	0.9498	0.9998	0.6049	0.3758	0.1929	-0.1337	0.2236	0.1998	0.5719	0.3255	0.4725	0.3494	0.4264	0.2971	0.3138	0.2384	0.2179	0.2656	0.4347	0.424	0.3323	0.3933	0.1632	-0.0545	0.4342	0.354	0.3456	0.3971
	NaN	NaN	NaN	NaN	NaN	NaN	NaN	NaN	NaN	NaN	NaN	NaN	NaN	NaN	NaN	NaN	NaN	NaN	NaN	NaN	NaN	NaN	NaN	NaN	NaN	NaN	NaN	NaN	NaN	NaN	NaN	NaN	NaN	NaN	NaN	NaN	0.4426	0.5261	0.7104	0.7487	0.7324	0.4336	0.3474	0.0848	-0.0943	0.4247	0.3002	0.2363	0.3232
	NaN	NaN	NaN	NaN	NaN	NaN	NaN	NaN	NaN	NaN	NaN	NaN	NaN	NaN	NaN	NaN	NaN	NaN	NaN	NaN	NaN	NaN	NaN	NaN	NaN	NaN	NaN	NaN	NaN	NaN	NaN	NaN	NaN	NaN	NaN	NaN	NaN	NaN	NaN	NaN	NaN	NaN	NaN	NaN	NaN	NaN	NaN	NaN	0.6008
	NaN	NaN	NaN	NaN	NaN	NaN	NaN	NaN	NaN	NaN	NaN	NaN	NaN	NaN	NaN	NaN	NaN	NaN	NaN	NaN	NaN	NaN	NaN	NaN	NaN	NaN	NaN	NaN	NaN	NaN	NaN	NaN	NaN	NaN	NaN	NaN	NaN	NaN	NaN	NaN	NaN	NaN	NaN	NaN	NaN	NaN	NaN	NaN	NaN
	NaN	NaN	NaN	NaN	NaN	NaN	NaN	NaN	NaN	NaN	NaN	NaN	NaN	NaN	NaN	NaN	NaN	NaN	NaN	NaN	NaN	NaN	NaN	NaN	NaN	NaN	NaN	NaN	NaN	NaN	NaN	NaN	NaN	NaN	NaN	NaN	NaN	NaN	NaN	NaN	NaN	NaN	NaN	NaN	NaN	NaN	NaN	NaN	NaN
	NaN	NaN	NaN	NaN	NaN	NaN	NaN	NaN	NaN	NaN	NaN	NaN	NaN	NaN	NaN	NaN	NaN	NaN	NaN	NaN	NaN	NaN	NaN	NaN	NaN	NaN	NaN	NaN	NaN	NaN	NaN	NaN	NaN	NaN	NaN	NaN	NaN	NaN	NaN	NaN	NaN	NaN	NaN	NaN	NaN	NaN	NaN	NaN	NaN
	NaN	NaN	NaN	NaN	NaN	NaN	NaN	NaN	NaN	NaN	NaN	NaN	NaN	NaN	NaN	NaN	NaN	NaN	NaN	NaN	NaN	NaN	NaN	NaN	NaN	NaN	NaN	NaN	NaN	NaN	NaN	NaN	NaN	NaN	NaN	NaN	NaN	NaN	NaN	NaN	NaN	NaN	NaN	NaN	NaN	NaN	NaN	NaN	NaN
	NaN	NaN	NaN	NaN	NaN	NaN	NaN	NaN	NaN	NaN	NaN	NaN	NaN	NaN	NaN	NaN	NaN	NaN	NaN	NaN	NaN	NaN	NaN	NaN	NaN	NaN	NaN	NaN	NaN	NaN	NaN	NaN	NaN	NaN	NaN	NaN	NaN	NaN	NaN	NaN	NaN	NaN	NaN	NaN	NaN	NaN	NaN	NaN	NaN
	NaN	NaN	NaN	NaN	NaN	NaN	NaN	NaN	NaN	NaN	NaN	NaN	NaN	NaN	NaN	NaN	NaN	NaN	NaN	NaN	NaN	NaN	NaN	NaN	NaN	NaN	NaN	NaN	NaN	NaN	NaN	NaN	NaN	NaN	NaN	NaN	NaN	NaN	NaN	NaN	NaN	NaN	NaN	NaN	NaN	NaN	NaN	NaN	NaN
	NaN	NaN	NaN	NaN	NaN	NaN	NaN	NaN	NaN	NaN	NaN	NaN	NaN	NaN	NaN	NaN	NaN	NaN	NaN	NaN	NaN	NaN	NaN	NaN	NaN	NaN	NaN	NaN	NaN	NaN	NaN	NaN	NaN	NaN	NaN	NaN	NaN	NaN	NaN	NaN	NaN	NaN	NaN	NaN	NaN	NaN	NaN	NaN	NaN
	NaN	NaN	NaN	NaN	NaN	NaN	NaN	NaN	NaN	NaN	NaN	NaN	NaN	NaN	NaN	NaN	NaN	NaN	NaN	NaN	NaN	NaN	NaN	NaN	NaN	NaN	NaN	NaN	NaN	NaN	NaN	NaN	NaN	NaN	NaN	NaN	NaN	NaN	NaN	NaN	NaN	NaN	NaN	NaN	NaN	NaN	NaN	NaN	NaN
	NaN	NaN	NaN	NaN	NaN	NaN	NaN	NaN	NaN	NaN	NaN	NaN	NaN	NaN	NaN	NaN	NaN	NaN	NaN	NaN	NaN	NaN	NaN	NaN	NaN	NaN	NaN	NaN	NaN	NaN	NaN	NaN	NaN	NaN	NaN	NaN	NaN	NaN	NaN	NaN	NaN	NaN	NaN	NaN	NaN	NaN	NaN	NaN	NaN
	NaN	NaN	NaN	NaN	NaN	NaN	NaN	NaN	NaN	NaN	NaN	NaN	NaN	NaN	NaN	NaN	NaN	NaN	NaN	NaN	NaN	NaN	NaN	NaN	NaN	NaN	NaN	NaN	NaN	NaN	NaN	NaN	NaN	NaN	NaN	NaN	NaN	NaN	NaN	NaN	NaN	NaN	NaN	NaN	NaN	NaN	NaN	NaN	NaN
	NaN	NaN	NaN	NaN	NaN	NaN	NaN	NaN	NaN	NaN	NaN	NaN	NaN	NaN	NaN	NaN	NaN	NaN	NaN	NaN	NaN	NaN	NaN	NaN	NaN	NaN	NaN	NaN	NaN	NaN	NaN	NaN	NaN	NaN	NaN	NaN	NaN	NaN	NaN	NaN	NaN	NaN	NaN	NaN	NaN	NaN	NaN	NaN	NaN
	0.6145	0.6684	0.6311	0.7128	0.6572	0.6108	0.7612	0.766	0.7359	0.7844	0.7329	0.6936	0.7981	0.8037	0.8063	0.8012	0.8537	0.86	0.8485	0.8849	0.8754	0.8274	0.8574	0.9171	0.9175	0.8294	0.8688	0.8169	0.8208	0.8574	0.8396	0.8245	0.8446	0.8804	0.9093	0.9211	0.8867	0.9239	0.8989	0.9374	0.9452	0.9132	0.9058	0.9091	0.913	0.9318	0.9382	0.9534	0.9565
	0.7482	0.8345	0.8419	0.8886	0.8552	0.8737	0.912	0.8909	0.8968	0.9319	0.9216	0.9317	0.956	0.953	0.9484	0.9217	0.9716	0.9606	0.9583	0.9665	0.9714	0.955	0.9722	0.9768	0.9829	0.9746	0.978	0.9795	0.9704	0.9693	0.9672	0.9644	0.9584	0.9683	0.9795	0.9826	0.9754	0.9755	0.9776	0.9819	0.9837	0.9822	0.9798	0.9746	0.9846	0.9854	0.9853	0.9854	0.9804
	0.6816	0.829	0.8567	0.9332	0.9108	0.9155	0.914	0.9349	0.9122	0.9394	0.9456	0.9589	0.9543	0.9716	0.9393	0.9226	0.9563	0.9445	0.9635	0.9643	0.9671	0.9652	0.9599	0.9644	0.9772	0.9677	0.968	0.9784	0.9678	0.9851	0.9821	0.9822	0.9811	0.9805	0.9803	0.9852	0.9837	0.9814	0.9852	0.9852	0.9866	0.982	0.9793	0.9763	0.9761	0.9831	0.9822	0.9805	0.9798
	0.5344	0.7224	0.7386	0.8808	0.8217	0.7911	0.8372	0.8061	0.7173	0.8704	0.8675	0.8748	0.8822	0.9277	0.912	0.9007	0.9436	0.938	0.9706	0.9635	0.9695	0.963	0.9524	0.9512	0.9511	0.9568	0.9391	0.9732	0.9667	0.9714	0.9798	0.9777	0.9769	0.9807	0.9739	0.9831	0.9736	0.979	0.9779	0.979	0.9807	0.9833	0.9859	0.9828	0.9821	0.984	0.9845	0.983	0.9791
	0.4505	0.6145	0.6272	0.7342	0.5827	0.5443	0.6629	0.612	0.5183	0.6893	0.6673	0.7521	0.87	0.8498	0.9091	0.81	0.8988	0.9429	0.9105	0.9502	0.9425	0.9284	0.9233	0.942	0.9602	0.9331	0.9224	0.9668	0.9503	0.9463	0.9549	0.9685	0.9599	0.9671	0.9661	0.9647	0.9684	0.9704	0.9702	0.9747	0.9725	0.9706	0.9683	0.9602	0.9716	0.9813	0.9806	0.9747	0.9794
	0.3688	0.4978	0.5085	0.6476	0.5108	0.5361	0.6552	0.5449	0.4431	0.5958	0.6399	0.6567	0.7844	0.77	0.8089	0.6836	0.8292	0.8756	0.8509	0.8963	0.875	0.841	0.8429	0.8694	0.9157	0.8479	0.8848	0.8859	0.8707	0.94	0.9281	0.9403	0.9464	0.9437	0.9441	0.9364	0.9269	0.9396	0.9577	0.9589	0.9737	0.9641	0.9632	0.9563	0.9372	0.9742	0.9818	0.9689	0.9876
	0.3633	0.4798	0.4577	0.5431	0.4647	0.4581	0.6967	0.496	0.2562	0.4362	0.4283	0.5977	0.7375	0.777	0.7313	0.5541	0.7687	0.6679	0.6001	0.735	0.7461	0.7705	0.7987	0.8406	0.7914	0.7337	0.7911	0.8359	0.8189	0.897	0.8721	0.8663	0.9274	0.9204	0.9187	0.9238	0.9398	0.935	0.9484	0.9605	0.9626	0.9659	0.9668	0.965	0.949	0.9724	0.9763	0.9572	0.976
	0.4354	0.538	0.5017	0.5745	0.4916	0.4018	0.5173	0.2278	0.1287	0.3306	0.2626	0.4713	0.6504	0.6896	0.6102	0.4475	0.6193	0.4992	0.3571	0.5984	0.603	0.6493	0.7505	0.7428	0.6509	0.5441	0.5572	0.6664	0.748	0.7886	0.838	0.8618	0.8767	0.8955	0.8949	0.8997	0.8608	0.8775	0.9098	0.9484	0.9368	0.9233	0.9281	0.936	0.9233	0.9567	0.9568	0.9228	0.9432
	0.4761	0.6353	0.6319	0.7259	0.5113	0.4642	0.5774	0.3651	0.186	0.3111	0.0874	0.3547	0.5499	0.676	0.5769	0.2497	0.4817	0.3458	0.1149	0.4247	0.3956	0.4483	0.5481	0.6061	0.5986	0.5351	0.567	0.6202	0.5784	0.669	0.7571	0.8068	0.86	0.8949	0.8785	0.8946	0.8427	0.8419	0.8602	0.8591	0.8685	0.8508	0.8814	0.9178	0.9204	0.9642	0.9664	0.9197	0.9505
	0.388	0.4928	0.4525	0.5433	0.4473	0.4673	0.5559	0.4525	0.2846	0.4403	0.0962	0.2715	0.4075	0.5068	0.4986	0.1822	0.5023	0.3389	0.0764	0.3619	0.286	0.2898	0.5695	0.6056	0.5951	0.508	0.4992	0.5559	0.5473	0.5395	0.6173	0.7586	0.7487	0.8843	0.9015	0.8647	0.7822	0.7769	0.8009	0.8051	0.8238	0.7739	0.8218	0.8509	0.8342	0.9263	0.9427	0.8962	0.9321
	0.2815	0.3612	0.3212	0.3832	0.3651	0.4402	0.6045	0.5166	0.3258	0.4586	0.246	0.2896	0.4192	0.4726	0.4531	0.15	0.3562	0.2247	-0.0517	0.2451	0.19	0.2578	0.5409	0.5794	0.536	0.3646	0.3791	0.4387	0.4044	0.4305	0.4645	0.5631	0.6556	0.7625	0.768	0.7355	0.6365	0.6841	0.7315	0.7729	0.8369	0.8151	0.8281	0.8591	0.8156	0.9235	0.9337	0.8592	0.9515
	0.3273	0.4796	0.446	0.5244	0.4029	0.4761	0.6164	0.4844	0.3982	0.4832	0.3176	0.3697	0.4911	0.6497	0.5741	0.3612	0.4762	0.2307	-0.0459	0.3135	0.1804	0.1624	0.3471	0.431	0.4057	0.2581	0.2625	0.3005	0.2952	0.3375	0.4442	0.5783	0.622	0.7299	0.734	0.7168	0.7567	0.7197	0.7522	0.7816	0.8548	0.7745	0.8078	0.8209	0.7789	0.8947	0.8958	0.8435	0.9324
	0.333	0.5181	0.4952	0.5513	0.3927	0.4148	0.4814	0.3844	0.3045	0.3835	0.168	0.2716	0.4543	0.5807	0.5478	0.3058	0.5903	0.3973	0.1754	0.4921	0.3995	0.3863	0.5054	0.4994	0.3837	0.2498	0.3116	0.3401	0.2937	0.4209	0.4846	0.642	0.7049	0.7862	0.7772	0.7598	0.7417	0.7232	0.7562	0.7908	0.8284	0.7547	0.7669	0.7597	0.7099	0.8264	0.8228	0.7681	0.8451
	0.3768	0.5934	0.5196	0.6127	0.3769	0.3299	0.4591	0.3268	0.2453	0.3241	0.2317	0.3002	0.4355	0.5601	0.5011	0.2619	0.575	0.4307	0.3245	0.4914	0.4169	0.3942	0.5328	0.4559	0.3715	0.2685	0.3006	0.3562	0.2487	0.31	0.352	0.5434	0.6107	0.7195	0.6754	0.6984	0.6843	0.7554	0.7934	0.7884	0.8168	0.7264	0.7391	0.719	0.6358	0.7742	0.7556	0.6719	0.6812
	0.2569	0.4165	0.4341	0.5225	0.3542	0.3523	0.4509	0.3042	0.1377	0.3856	0.2733	0.2988	0.3988	0.5422	0.4542	0.3356	0.5634	0.42	0.3342	0.4566	0.4939	0.5036	0.5316	0.4861	0.4536	0.2849	0.4485	0.4276	0.3275	0.4218	0.4019	0.5576	0.5413	0.6758	0.6648	0.5643	0.5269	0.6517	0.6684	0.74	0.7507	0.6269	0.6865	0.6464	0.5782	0.6905	0.676	0.6247	0.66
	0.3346	0.4079	0.363	0.3424	0.0874	0.1827	0.3518	0.3038	0.2809	0.5646	0.3157	0.4598	0.4588	0.6187	0.4624	0.2568	0.5331	0.4212	0.1886	0.4525	0.3882	0.4354	0.5762	0.5522	0.4423	0.3121	0.3975	0.516	0.4471	0.4679	0.507	0.6631	0.602	0.6943	0.6304	0.5577	0.5061	0.5868	0.6129	0.7109	0.7181	0.5528	0.564	0.4907	0.4586	0.6367	0.6241	0.5648	0.5387
	0.3292	0.5457	0.5657	0.9262	0.465	0.2718	0.8166	0.5341	0.9876	1	0.4333	0.9034	0.9508	0.9995	0.6304	0.3883	0.7389	0.8088	0.5069	0.7601	0.6782	0.5224	0.7032	0.5198	0.447	0.2677	0.3497	0.338	0.3728	0.4281	0.4401	0.603	0.4717	0.6032	0.5653	0.4749	0.3649	0.4099	0.4641	0.6555	0.7456	0.555	0.5803	0.471	0.3731	0.6778	0.6735	0.5426	0.5275
	NaN	NaN	NaN	NaN	NaN	NaN	NaN	NaN	NaN	NaN	NaN	NaN	NaN	NaN	NaN	NaN	NaN	NaN	NaN	NaN	NaN	NaN	NaN	NaN	-0.1127	-0.0641	-0.0235	0.4564	0.5419	0.3593	0.4826	0.5623	0.5234	0.6316	0.6105	0.6056	0.4249	0.3702	0.3615	0.5881	0.7599	0.5917	0.5312	0.3751	0.1972	0.5495	0.5426	0.4421	0.5281
	NaN	NaN	NaN	NaN	NaN	NaN	NaN	NaN	NaN	NaN	NaN	NaN	NaN	NaN	NaN	NaN	NaN	NaN	NaN	NaN	NaN	NaN	NaN	NaN	NaN	NaN	NaN	NaN	NaN	NaN	NaN	NaN	NaN	NaN	NaN	NaN	NaN	NaN	NaN	NaN	0.865	0.6991	0.7444	0.6883	0.3855	0.64	0.6007	0.473	0.6132
	NaN	NaN	NaN	NaN	NaN	NaN	NaN	NaN	NaN	NaN	NaN	NaN	NaN	NaN	NaN	NaN	NaN	NaN	NaN	NaN	NaN	NaN	NaN	NaN	NaN	NaN	NaN	NaN	NaN	NaN	NaN	NaN	NaN	NaN	NaN	NaN	NaN	NaN	NaN	NaN	NaN	NaN	NaN	NaN	NaN	NaN	NaN	NaN	NaN
	NaN	NaN	NaN	NaN	NaN	NaN	NaN	NaN	NaN	NaN	NaN	NaN	NaN	NaN	NaN	NaN	NaN	NaN	NaN	NaN	NaN	NaN	NaN	NaN	NaN	NaN	NaN	NaN	NaN	NaN	NaN	NaN	NaN	NaN	NaN	NaN	NaN	NaN	NaN	NaN	NaN	NaN	NaN	NaN	NaN	NaN	NaN	NaN	NaN
	NaN	NaN	NaN	NaN	NaN	NaN	NaN	NaN	NaN	NaN	NaN	NaN	NaN	NaN	NaN	NaN	NaN	NaN	NaN	NaN	NaN	NaN	NaN	NaN	NaN	NaN	NaN	NaN	NaN	NaN	NaN	NaN	NaN	NaN	NaN	NaN	NaN	NaN	NaN	NaN	NaN	NaN	NaN	NaN	NaN	NaN	NaN	NaN	NaN
	NaN	NaN	NaN	NaN	NaN	NaN	NaN	NaN	NaN	NaN	NaN	NaN	NaN	NaN	NaN	NaN	NaN	NaN	NaN	NaN	NaN	NaN	NaN	NaN	NaN	NaN	NaN	NaN	NaN	NaN	NaN	NaN	NaN	NaN	NaN	NaN	NaN	NaN	NaN	NaN	NaN	NaN	NaN	NaN	NaN	NaN	NaN	NaN	NaN
	NaN	NaN	NaN	NaN	NaN	NaN	NaN	NaN	NaN	NaN	NaN	NaN	NaN	NaN	NaN	NaN	NaN	NaN	NaN	NaN	NaN	NaN	NaN	NaN	NaN	NaN	NaN	NaN	NaN	NaN	NaN	NaN	NaN	NaN	NaN	NaN	NaN	NaN	NaN	NaN	NaN	NaN	NaN	NaN	NaN	NaN	NaN	NaN	NaN
	NaN	NaN	NaN	NaN	NaN	NaN	NaN	NaN	NaN	NaN	NaN	NaN	NaN	NaN	NaN	NaN	NaN	NaN	NaN	NaN	NaN	NaN	NaN	NaN	NaN	NaN	NaN	NaN	NaN	NaN	NaN	NaN	NaN	NaN	NaN	NaN	NaN	NaN	NaN	NaN	NaN	NaN	NaN	NaN	NaN	NaN	NaN	NaN	NaN
	NaN	NaN	NaN	NaN	NaN	NaN	NaN	NaN	NaN	NaN	NaN	NaN	NaN	NaN	NaN	NaN	NaN	NaN	NaN	NaN	NaN	NaN	NaN	NaN	NaN	NaN	NaN	NaN	NaN	NaN	NaN	NaN	NaN	NaN	NaN	NaN	NaN	NaN	NaN	NaN	NaN	NaN	NaN	NaN	NaN	NaN	NaN	NaN	NaN
	NaN	NaN	NaN	NaN	NaN	NaN	NaN	NaN	NaN	NaN	NaN	NaN	NaN	NaN	NaN	NaN	NaN	NaN	NaN	NaN	NaN	NaN	NaN	NaN	NaN	NaN	NaN	NaN	NaN	NaN	NaN	NaN	NaN	NaN	NaN	NaN	NaN	NaN	NaN	NaN	NaN	NaN	NaN	NaN	NaN	NaN	NaN	NaN	NaN
	NaN	NaN	NaN	NaN	NaN	NaN	NaN	NaN	NaN	NaN	NaN	NaN	NaN	NaN	NaN	NaN	NaN	NaN	NaN	NaN	NaN	NaN	NaN	NaN	NaN	NaN	NaN	NaN	NaN	NaN	NaN	NaN	NaN	NaN	NaN	NaN	NaN	NaN	NaN	NaN	NaN	NaN	NaN	NaN	NaN	NaN	NaN	NaN	NaN
	NaN	NaN	NaN	NaN	NaN	NaN	NaN	NaN	NaN	NaN	NaN	NaN	NaN	NaN	NaN	NaN	NaN	NaN	NaN	NaN	NaN	NaN	NaN	NaN	NaN	NaN	NaN	NaN	NaN	NaN	NaN	NaN	NaN	NaN	NaN	NaN	NaN	NaN	NaN	NaN	NaN	NaN	NaN	NaN	NaN	NaN	NaN	NaN	NaN
	NaN	NaN	NaN	NaN	NaN	NaN	NaN	NaN	NaN	NaN	NaN	NaN	NaN	NaN	NaN	NaN	NaN	NaN	NaN	NaN	NaN	NaN	NaN	NaN	NaN	NaN	NaN	NaN	NaN	NaN	NaN	NaN	NaN	NaN	NaN	NaN	NaN	NaN	NaN	NaN	NaN	NaN	NaN	NaN	NaN	NaN	NaN	NaN	NaN
	NaN	NaN	NaN	NaN	NaN	NaN	NaN	NaN	NaN	NaN	NaN	NaN	NaN	NaN	NaN	NaN	NaN	NaN	NaN	NaN	NaN	NaN	NaN	NaN	NaN	NaN	NaN	NaN	NaN	NaN	NaN	NaN	NaN	NaN	NaN	NaN	NaN	NaN	NaN	NaN	NaN	NaN	NaN	NaN	NaN	NaN	NaN	NaN	NaN
	0.8912	0.8106	0.6962	0.7482	0.7235	0.8055	0.651	0.8004	0.8029	0.7554	0.8299	0.8175	0.8203	0.8501	0.8217	0.8081	0.8024	0.7758	0.7416	0.6971	0.7565	0.8023	0.8125	0.7862	0.8486	0.825	0.833	0.8056	0.7858	0.8468	0.8402	0.8639	0.8926	0.8764	0.8903	0.8317	0.8256	0.7917	0.7902	0.826	0.8282	0.8949	0.8616	0.9018	0.922	0.907	0.925	0.9039	0.9116
	0.9423	0.9	0.8718	0.8905	0.8932	0.9357	0.8704	0.9462	0.9513	0.9468	0.9553	0.9535	0.9588	0.9455	0.9451	0.9293	0.919	0.8943	0.9046	0.9255	0.9168	0.9304	0.9482	0.9392	0.9497	0.9674	0.9554	0.9627	0.9507	0.9623	0.9358	0.9352	0.9415	0.9323	0.9622	0.952	0.9383	0.9197	0.9206	0.9577	0.9484	0.961	0.9379	0.9549	0.9708	0.9727	0.9754	0.972	0.9724
	0.9333	0.8931	0.9081	0.9227	0.9342	0.9437	0.8726	0.9497	0.9518	0.9595	0.9735	0.9704	0.972	0.9631	0.9607	0.9431	0.9215	0.8815	0.9066	0.9252	0.9459	0.9539	0.9591	0.9514	0.9614	0.9645	0.9567	0.9596	0.9496	0.9679	0.9266	0.9287	0.9321	0.9059	0.953	0.9449	0.9591	0.9449	0.9457	0.966	0.964	0.975	0.9616	0.9565	0.9702	0.9713	0.9727	0.9739	0.9807
	0.925	0.8609	0.834	0.8693	0.8611	0.8957	0.6579	0.8718	0.799	0.7979	0.8907	0.9229	0.9479	0.9368	0.9231	0.9217	0.9328	0.8785	0.9212	0.9067	0.9181	0.9557	0.9546	0.9466	0.9582	0.9554	0.9521	0.9449	0.9062	0.9379	0.9088	0.9104	0.9308	0.8732	0.9221	0.9213	0.9203	0.9346	0.9596	0.9648	0.9599	0.9723	0.95	0.9617	0.9692	0.9667	0.9669	0.9715	0.9783
	0.9188	0.7803	0.7031	0.7274	0.7098	0.7576	0.3408	0.7245	0.6168	0.6635	0.7094	0.6742	0.7796	0.7908	0.8051	0.7682	0.7747	0.6859	0.7957	0.8085	0.8272	0.9091	0.9317	0.8491	0.8954	0.9161	0.9142	0.9281	0.8983	0.9175	0.8693	0.8649	0.8656	0.83	0.8902	0.9035	0.8949	0.9109	0.9418	0.9659	0.9656	0.9814	0.9706	0.9643	0.9712	0.9657	0.9684	0.9658	0.963
	0.9238	0.8457	0.7021	0.7679	0.6628	0.6833	0.1431	0.6948	0.4529	0.483	0.5749	0.5378	0.7242	0.6422	0.7594	0.6822	0.7557	0.5691	0.7638	0.7622	0.7773	0.8535	0.877	0.7761	0.9124	0.9062	0.874	0.8553	0.7769	0.892	0.881	0.9097	0.9255	0.8434	0.9498	0.9447	0.9394	0.9341	0.9575	0.9644	0.9525	0.9669	0.9322	0.9404	0.9542	0.9488	0.9562	0.9578	0.9733
	0.9227	0.7823	0.5891	0.7263	0.5863	0.658	0.1585	0.6312	0.4709	0.5109	0.5853	0.5038	0.7072	0.6159	0.689	0.6471	0.6616	0.5044	0.6521	0.653	0.6823	0.7676	0.7791	0.634	0.8283	0.8253	0.7759	0.8097	0.7373	0.8598	0.793	0.8226	0.8656	0.8154	0.9405	0.925	0.9046	0.9001	0.9285	0.9544	0.9508	0.9675	0.9086	0.9232	0.9613	0.9508	0.9544	0.9511	0.9708
	0.9246	0.7608	0.6005	0.7449	0.7009	0.7459	0.2247	0.6709	0.5325	0.555	0.6641	0.5657	0.7008	0.5974	0.6277	0.5576	0.5978	0.3446	0.5677	0.552	0.5407	0.7259	0.7289	0.5521	0.7553	0.7686	0.6556	0.7287	0.5827	0.7494	0.696	0.7649	0.8005	0.7179	0.909	0.8601	0.851	0.8449	0.8932	0.9265	0.9168	0.9434	0.8619	0.8987	0.9509	0.9415	0.9587	0.951	0.9643
	0.9279	0.781	0.676	0.7724	0.7492	0.7777	0.2328	0.7521	0.4972	0.4113	0.4507	0.342	0.518	0.4347	0.4323	0.2723	0.4198	0.1588	0.4928	0.4383	0.3971	0.5836	0.6196	0.5166	0.7201	0.7715	0.6451	0.5794	0.4519	0.7217	0.6496	0.6912	0.7187	0.6338	0.7916	0.754	0.8017	0.8144	0.8669	0.905	0.8833	0.9304	0.8604	0.9076	0.9132	0.9137	0.9472	0.9427	0.9579
	0.9345	0.8046	0.6341	0.7314	0.6828	0.7098	0.3255	0.7351	0.5351	0.4294	0.459	0.4313	0.627	0.5474	0.576	0.3361	0.3357	0.089	0.3741	0.3326	0.3524	0.5045	0.5881	0.4691	0.7088	0.753	0.6421	0.6868	0.5242	0.6283	0.5137	0.6222	0.6992	0.5539	0.8332	0.7523	0.7232	0.7088	0.8543	0.8936	0.8945	0.9298	0.7685	0.7973	0.8897	0.8595	0.9277	0.9288	0.9453
	0.9204	0.6885	0.4356	0.525	0.4557	0.5855	0.299	0.7554	0.4995	0.4014	0.4546	0.4099	0.5991	0.5258	0.5436	0.3682	0.4322	0.0986	0.4196	0.3613	0.3477	0.5398	0.6796	0.4923	0.6888	0.7374	0.6695	0.7333	0.4942	0.6552	0.443	0.5524	0.6192	0.4445	0.764	0.6175	0.5959	0.5636	0.7553	0.8741	0.8342	0.915	0.6721	0.756	0.8726	0.8364	0.9048	0.8844	0.9167
	0.8921	0.6344	0.4053	0.4872	0.4961	0.596	0.1757	0.6838	0.391	0.3282	0.4356	0.381	0.6054	0.5008	0.5257	0.3198	0.4517	0.1856	0.4478	0.4152	0.4085	0.7261	0.8095	0.5732	0.7774	0.7807	0.5947	0.6615	0.3998	0.6771	0.4216	0.4942	0.6279	0.385	0.739	0.6075	0.6157	0.5858	0.7465	0.8542	0.7981	0.901	0.568	0.6865	0.8256	0.7608	0.8329	0.8155	0.8576
	0.9195	0.6919	0.441	0.4932	0.3944	0.5519	0.0793	0.6603	0.45	0.3894	0.4952	0.4149	0.5959	0.4394	0.5033	0.3044	0.4653	0.2346	0.5265	0.4997	0.4997	0.6626	0.7729	0.5334	0.7615	0.7832	0.6381	0.6866	0.4758	0.716	0.5371	0.6185	0.6966	0.5138	0.7934	0.6399	0.6394	0.6096	0.7264	0.8407	0.7919	0.8728	0.5062	0.631	0.7764	0.6658	0.8045	0.7559	0.7358
	0.9037	0.7274	0.323	0.4285	0.3172	0.5715	0.1599	0.5979	0.3755	0.3134	0.3956	0.3349	0.5539	0.4088	0.4264	0.3678	0.4738	0.1895	0.4688	0.3473	0.3817	0.6205	0.6742	0.5594	0.7323	0.7526	0.6275	0.5791	0.2234	0.5257	0.3179	0.5215	0.6129	0.384	0.6467	0.5419	0.5839	0.5368	0.6107	0.786	0.6767	0.782	0.2205	0.426	0.6566	0.5712	0.8122	0.7539	0.7722
	0.8489	0.5296	0.185	0.3586	0.3467	0.5982	-0.0008	0.6147	0.3908	0.2784	0.3856	0.3398	0.5224	0.3147	0.3124	0.1579	0.235	-0.0548	0.223	0.2105	0.1773	0.4224	0.5608	0.3913	0.6221	0.6739	0.4371	0.5212	0.1768	0.4645	0.2427	0.3809	0.5523	0.3422	0.6957	0.5854	0.5921	0.4831	0.5634	0.6491	0.462	0.6109	-0.0848	0.265	0.6216	0.4795	0.7721	0.7312	0.629
	0.7899	0.5823	0.0759	0.1729	0.1835	0.5002	-0.0952	0.6379	0.4245	0.2464	0.2569	0.1816	0.352	0.2435	0.2096	0.0328	0.0659	-0.1005	0.1727	0.1691	0.1898	0.3303	0.4817	0.212	0.4596	0.4666	0.3022	0.3805	0.2031	0.5035	0.2215	0.308	0.4596	0.1219	0.6094	0.4244	0.4675	0.4033	0.464	0.5558	0.2649	0.4823	-0.128	0.1652	0.6461	0.4862	0.7917	0.6897	0.5948
	NaN	NaN	NaN	NaN	NaN	NaN	NaN	NaN	NaN	NaN	NaN	0.6664	0.8596	0.5279	0.4939	0.3211	0.1071	-0.365	0.3554	-0.0056	-0.2073	0.0181	0.1827	-0.207	0.1819	0.1774	-0.0008	0.2163	0.1769	0.5395	0.2745	0.3235	0.3958	0.2152	0.5583	0.3396	0.3716	0.3111	0.3808	0.6398	0.3549	0.552	-0.0619	0.148	0.4373	0.3057	0.7426	0.6487	0.5685
	NaN	NaN	NaN	NaN	NaN	NaN	NaN	NaN	NaN	NaN	NaN	NaN	NaN	NaN	NaN	NaN	NaN	NaN	NaN	NaN	NaN	NaN	NaN	NaN	-0.1043	0.599	0.0551	-0.3591	-0.3009	0.3087	-0.071	0.0838	-0.081	-0.2237	0.3164	0.0523	0.1183	0.0936	0.2677	0.5414	0.4765	0.6611	0.1164	0.3771	0.5874	0.331	0.7487	0.5891	0.4487
	NaN	NaN	NaN	NaN	NaN	NaN	NaN	NaN	NaN	NaN	NaN	NaN	NaN	NaN	NaN	NaN	NaN	NaN	NaN	NaN	NaN	NaN	NaN	NaN	NaN	NaN	NaN	NaN	NaN	NaN	NaN	NaN	NaN	NaN	NaN	NaN	NaN	NaN	NaN	0.6493	0.5991	0.8688	-0.1846	0.1967	0.5829	0.4973	0.7579	0.6463	0.3969
	NaN	NaN	NaN	NaN	NaN	NaN	NaN	NaN	NaN	NaN	NaN	NaN	NaN	NaN	NaN	NaN	NaN	NaN	NaN	NaN	NaN	NaN	NaN	NaN	NaN	NaN	NaN	NaN	NaN	NaN	NaN	NaN	NaN	NaN	NaN	NaN	NaN	NaN	NaN	NaN	NaN	NaN	NaN	NaN	NaN	NaN	NaN	0.8728	0.6577
	NaN	NaN	NaN	NaN	NaN	NaN	NaN	NaN	NaN	NaN	NaN	NaN	NaN	NaN	NaN	NaN	NaN	NaN	NaN	NaN	NaN	NaN	NaN	NaN	NaN	NaN	NaN	NaN	NaN	NaN	NaN	NaN	NaN	NaN	NaN	NaN	NaN	NaN	NaN	NaN	NaN	NaN	NaN	NaN	NaN	NaN	NaN	NaN	NaN
	NaN	NaN	NaN	NaN	NaN	NaN	NaN	NaN	NaN	NaN	NaN	NaN	NaN	NaN	NaN	NaN	NaN	NaN	NaN	NaN	NaN	NaN	NaN	NaN	NaN	NaN	NaN	NaN	NaN	NaN	NaN	NaN	NaN	NaN	NaN	NaN	NaN	NaN	NaN	NaN	NaN	NaN	NaN	NaN	NaN	NaN	NaN	NaN	NaN
	NaN	NaN	NaN	NaN	NaN	NaN	NaN	NaN	NaN	NaN	NaN	NaN	NaN	NaN	NaN	NaN	NaN	NaN	NaN	NaN	NaN	NaN	NaN	NaN	NaN	NaN	NaN	NaN	NaN	NaN	NaN	NaN	NaN	NaN	NaN	NaN	NaN	NaN	NaN	NaN	NaN	NaN	NaN	NaN	NaN	NaN	NaN	NaN	NaN
	NaN	NaN	NaN	NaN	NaN	NaN	NaN	NaN	NaN	NaN	NaN	NaN	NaN	NaN	NaN	NaN	NaN	NaN	NaN	NaN	NaN	NaN	NaN	NaN	NaN	NaN	NaN	NaN	NaN	NaN	NaN	NaN	NaN	NaN	NaN	NaN	NaN	NaN	NaN	NaN	NaN	NaN	NaN	NaN	NaN	NaN	NaN	NaN	NaN
	NaN	NaN	NaN	NaN	NaN	NaN	NaN	NaN	NaN	NaN	NaN	NaN	NaN	NaN	NaN	NaN	NaN	NaN	NaN	NaN	NaN	NaN	NaN	NaN	NaN	NaN	NaN	NaN	NaN	NaN	NaN	NaN	NaN	NaN	NaN	NaN	NaN	NaN	NaN	NaN	NaN	NaN	NaN	NaN	NaN	NaN	NaN	NaN	NaN
	NaN	NaN	NaN	NaN	NaN	NaN	NaN	NaN	NaN	NaN	NaN	NaN	NaN	NaN	NaN	NaN	NaN	NaN	NaN	NaN	NaN	NaN	NaN	NaN	NaN	NaN	NaN	NaN	NaN	NaN	NaN	NaN	NaN	NaN	NaN	NaN	NaN	NaN	NaN	NaN	NaN	NaN	NaN	NaN	NaN	NaN	NaN	NaN	NaN
	NaN	NaN	NaN	NaN	NaN	NaN	NaN	NaN	NaN	NaN	NaN	NaN	NaN	NaN	NaN	NaN	NaN	NaN	NaN	NaN	NaN	NaN	NaN	NaN	NaN	NaN	NaN	NaN	NaN	NaN	NaN	NaN	NaN	NaN	NaN	NaN	NaN	NaN	NaN	NaN	NaN	NaN	NaN	NaN	NaN	NaN	NaN	NaN	NaN
	NaN	NaN	NaN	NaN	NaN	NaN	NaN	NaN	NaN	NaN	NaN	NaN	NaN	NaN	NaN	NaN	NaN	NaN	NaN	NaN	NaN	NaN	NaN	NaN	NaN	NaN	NaN	NaN	NaN	NaN	NaN	NaN	NaN	NaN	NaN	NaN	NaN	NaN	NaN	NaN	NaN	NaN	NaN	NaN	NaN	NaN	NaN	NaN	NaN
	NaN	NaN	NaN	NaN	NaN	NaN	NaN	NaN	NaN	NaN	NaN	NaN	NaN	NaN	NaN	NaN	NaN	NaN	NaN	NaN	NaN	NaN	NaN	NaN	NaN	NaN	NaN	NaN	NaN	NaN	NaN	NaN	NaN	NaN	NaN	NaN	NaN	NaN	NaN	NaN	NaN	NaN	NaN	NaN	NaN	NaN	NaN	NaN	NaN
	NaN	NaN	NaN	NaN	NaN	NaN	NaN	NaN	NaN	NaN	NaN	NaN	NaN	NaN	NaN	NaN	NaN	NaN	NaN	NaN	NaN	NaN	NaN	NaN	NaN	NaN	NaN	NaN	NaN	NaN	NaN	NaN	NaN	NaN	NaN	NaN	NaN	NaN	NaN	NaN	NaN	NaN	NaN	NaN	NaN	NaN	NaN	NaN	NaN
	NaN	NaN	NaN	NaN	NaN	NaN	NaN	NaN	NaN	NaN	NaN	NaN	NaN	NaN	NaN	NaN	NaN	NaN	NaN	NaN	NaN	NaN	NaN	NaN	NaN	NaN	NaN	NaN	NaN	NaN	NaN	NaN	NaN	NaN	NaN	NaN	NaN	NaN	NaN	NaN	NaN	NaN	NaN	NaN	NaN	NaN	NaN	NaN	NaN
PKN2 KO1
	0.533	0.305	0.3206	0.4269	0.3472	0.3661	0.2968	0.3594	0.3676	0.225	0.3292	0.1796	0.2184	0.1717	0.3817	0.5351	0.5358	0.5277	0.5173	0.4999	0.4872	0.5359	0.4065	0.3976	0.5122	0.5728	0.5364	0.4645	0.4743	0.464	0.4621	0.5331	0.4662	0.5138	0.5426	0.5656	0.5679	0.5689	0.5834	0.5845	0.6436	0.6548	0.5728	0.6044	0.6456	0.6427	0.6099	0.6905	0.624
	0.6845	0.4438	0.4053	0.3616	0.2634	0.2753	0.2012	0.3222	0.3071	0.3212	0.3765	0.3129	0.3594	0.3428	0.4177	0.4409	0.4224	0.3599	0.4628	0.4456	0.3892	0.4733	0.3167	0.3085	0.3341	0.3548	0.4723	0.4378	0.4051	0.4729	0.5285	0.6101	0.5529	0.5841	0.5556	0.5903	0.604	0.6176	0.6658	0.6132	0.6654	0.6727	0.7132	0.7671	0.8214	0.8174	0.8699	0.8676	0.782
	0.542	0.2815	0.3135	0.2865	0.1786	0.2107	0.1386	0.1723	0.1652	0.1383	0.1478	0.1683	0.1516	0.1129	0.2253	0.3174	0.3445	0.3011	0.3189	0.2792	0.2493	0.328	0.0893	-0.0123	0.0947	0.0759	0.1206	0.185	0.2109	0.3299	0.3804	0.4706	0.4451	0.5116	0.5747	0.6176	0.6321	0.6454	0.6562	0.6235	0.6336	0.6316	0.6763	0.7652	0.8413	0.8216	0.8584	0.87	0.8037
	0.5399	0.4099	0.3582	0.3506	0.3017	0.3559	0.2884	0.3297	0.2532	0.1895	0.1956	0.1594	0.1588	0.0687	0.1614	0.2606	0.2671	0.214	0.2012	0.0983	0.0535	0.1794	0.1032	0.0049	0.1396	0.0804	0.1054	0.066	0.0835	0.1336	0.2499	0.363	0.2907	0.4178	0.4888	0.5338	0.577	0.5793	0.5805	0.517	0.5433	0.6039	0.6094	0.7138	0.795	0.7891	0.8271	0.8371	0.8338
	0.6525	0.4572	0.4309	0.3221	0.2293	0.2511	0.1778	0.2564	0.2079	0.1666	0.1924	0.1789	0.191	0.1571	0.207	0.2236	0.2073	0.1563	0.2995	0.2169	0.1447	0.2278	0.0987	0.0758	0.1904	0.1843	0.1673	0.1457	0.0815	0.1144	0.1447	0.2423	0.1733	0.2417	0.2583	0.3538	0.4126	0.417	0.4789	0.4303	0.5401	0.5893	0.6099	0.681	0.7749	0.7983	0.8482	0.8542	0.827
	0.5896	0.4605	0.4268	0.3372	0.2564	0.235	0.2592	0.3544	0.2999	0.2646	0.2253	0.1467	0.2066	0.1649	0.1627	0.1946	0.2116	0.1083	0.2164	0.1507	0.0443	0.1733	0.0027	0.0115	0.175	0.2171	0.2478	0.1642	0.1517	0.064	0.0816	0.0807	-0.0097	0.0499	0.078	0.1933	0.2415	0.3049	0.3724	0.3661	0.4848	0.564	0.6029	0.6034	0.7251	0.7603	0.8303	0.8692	0.8481
	0.5528	0.3633	0.4056	0.4242	0.3846	0.4692	0.3967	0.4682	0.3537	0.3319	0.289	0.151	0.1311	0.1351	0.2338	0.2886	0.3053	0.2271	0.2513	0.1398	0.1694	0.2194	0.1343	0.1132	0.2177	0.1839	0.2238	0.2046	0.1778	0.156	0.1539	0.1375	-0.0045	-0.0124	-0.0076	0.1108	0.1954	0.2077	0.3208	0.275	0.4606	0.6143	0.6064	0.6372	0.7485	0.7188	0.7528	0.7832	0.7716
	0.4712	0.3084	0.3153	0.3761	0.3457	0.4196	0.2879	0.3197	0.2635	0.2358	0.3361	0.2479	0.2266	0.2153	0.3082	0.3655	0.379	0.28	0.3442	0.3031	0.272	0.35	0.1968	0.1448	0.2999	0.2154	0.2114	0.2324	0.1885	0.182	0.1187	0.1669	0.0316	0.0524	0.041	0.1555	0.2299	0.1861	0.2667	0.2171	0.4076	0.5273	0.502	0.5335	0.6547	0.6515	0.6961	0.7396	0.7401
	0.5244	0.379	0.3695	0.3255	0.2146	0.2688	0.2021	0.2493	0.2677	0.2224	0.3519	0.3296	0.4454	0.4615	0.5602	0.6262	0.5642	0.4518	0.5781	0.5014	0.4543	0.5159	0.3778	0.2263	0.3772	0.3445	0.3391	0.3334	0.2954	0.339	0.3008	0.2675	0.1316	0.1144	0.1431	0.1839	0.1964	0.165	0.2582	0.2283	0.342	0.3939	0.3244	0.3332	0.468	0.4883	0.5799	0.6833	0.6307
	0.5556	0.438	0.4583	0.4718	0.3216	0.3858	0.2738	0.2416	0.222	0.1686	0.3177	0.3683	0.5362	0.611	0.5794	0.6597	0.6798	0.5724	0.6964	0.6737	0.5715	0.6347	0.4314	0.4208	0.539	0.4152	0.4033	0.3627	0.3508	0.3349	0.3182	0.3665	0.2045	0.2173	0.1897	0.2616	0.2837	0.2763	0.3262	0.2271	0.2184	0.219	0.1647	0.1435	0.2922	0.4274	0.568	0.6681	0.4981
	0.5988	0.4854	0.4958	0.5041	0.3567	0.3433	0.2318	0.2436	0.2972	0.2234	0.3686	0.3654	0.5268	0.5637	0.555	0.5888	0.633	0.5143	0.6134	0.59	0.5084	0.6197	0.5637	0.4886	0.6513	0.5122	0.5301	0.4785	0.4582	0.5037	0.4754	0.5064	0.3671	0.4064	0.3486	0.3993	0.3843	0.3379	0.3889	0.2768	0.3456	0.4465	0.163	0.1225	0.2213	0.2123	0.3317	0.4649	0.2902
	0.5959	0.4541	0.4712	0.4907	0.341	0.3836	0.2712	0.3192	0.3293	0.2886	0.4003	0.346	0.4462	0.4806	0.479	0.6083	0.6483	0.5601	0.616	0.5946	0.5482	0.6405	0.609	0.5579	0.6545	0.602	0.653	0.623	0.6115	0.7131	0.696	0.7198	0.5286	0.5366	0.5112	0.5895	0.5408	0.416	0.5155	0.3538	0.3913	0.4651	0.3011	0.2233	0.2611	0.1317	0.1507	0.2818	0.2488
	0.5372	0.3572	0.3866	0.3541	0.2676	0.3237	0.2786	0.3034	0.294	0.1843	0.2033	0.1877	0.3004	0.2796	0.3401	0.4701	0.5979	0.5353	0.7415	0.7603	0.5897	0.7071	0.5608	0.507	0.6703	0.6945	0.7922	0.7865	0.7707	0.8093	0.7593	0.7436	0.5931	0.6165	0.5971	0.6123	0.5738	0.5379	0.6188	0.4946	0.5343	0.5866	0.3358	0.2309	0.2999	0.1997	0.1978	0.254	0.2167
	0.3775	0.2164	0.2213	0.2045	0.1773	0.2082	0.1899	0.2494	0.2207	0.1077	0.1356	0.1374	0.1169	0.127	0.318	0.4024	0.4968	0.4446	0.6654	0.7959	0.6105	0.7311	0.6877	0.6133	0.7619	0.7478	0.8081	0.7838	0.7678	0.8274	0.806	0.7527	0.5948	0.5984	0.597	0.6396	0.6011	0.5584	0.6298	0.553	0.6124	0.6495	0.4396	0.3222	0.3533	0.2601	0.2107	0.2367	0.1982
	0.451	0.1971	0.1342	0.13	0.0264	0.0762	0.0465	0.085	0.1392	0.1098	0.1642	0.1604	0.195	0.2192	0.4422	0.5478	0.6266	0.4938	0.6837	0.7123	0.5119	0.6762	0.6107	0.5914	0.7202	0.6827	0.75	0.695	0.6741	0.7061	0.7024	0.7023	0.6085	0.6551	0.6168	0.6918	0.6716	0.6024	0.6677	0.6091	0.6538	0.7567	0.5863	0.5356	0.5344	0.4515	0.4298	0.3645	0.2868
	0.3448	0.1621	0.1411	0.1921	0.1577	0.234	0.175	0.2611	0.3027	0.2598	0.4032	0.3218	0.2019	0.2192	0.4071	0.5641	0.6654	0.5689	0.6832	0.6322	0.4776	0.5868	0.5866	0.5504	0.6449	0.5964	0.6437	0.6085	0.6271	0.702	0.7185	0.7313	0.6248	0.666	0.6612	0.7615	0.7753	0.706	0.768	0.6839	0.7227	0.7458	0.6084	0.5617	0.6008	0.5233	0.4499	0.4441	0.3224
	0.9662	0.1266	0.3165	0.1449	0.1063	0.4229	0.4645	0.4858	0.1708	0.2246	0.4099	0.3856	0.2913	0.0905	0.5046	0.3862	0.5546	0.4414	0.7258	0.6745	0.5168	0.6259	0.5446	0.4897	0.6184	0.5657	0.6208	0.626	0.5224	0.5854	0.581	0.6798	0.5942	0.6559	0.656	0.7404	0.7553	0.6755	0.7072	0.6046	0.6213	0.6504	0.5548	0.4823	0.5354	0.4812	0.4774	0.4531	0.3727
	NaN	NaN	NaN	NaN	NaN	NaN	NaN	NaN	NaN	NaN	NaN	NaN	NaN	NaN	NaN	NaN	NaN	NaN	NaN	NaN	NaN	0.9574	NaN	NaN	NaN	NaN	NaN	NaN	NaN	NaN	NaN	0.1709	0.0793	0.6323	0.4537	0.7987	0.7255	0.6578	0.7108	0.6664	0.6195	0.5676	0.4881	0.4776	0.4871	0.4593	0.5094	0.5285	0.48
	NaN	NaN	NaN	NaN	NaN	NaN	NaN	NaN	NaN	NaN	NaN	NaN	NaN	NaN	NaN	NaN	NaN	NaN	NaN	NaN	NaN	NaN	NaN	NaN	NaN	NaN	NaN	NaN	NaN	NaN	NaN	NaN	NaN	NaN	NaN	NaN	NaN	NaN	NaN	NaN	NaN	NaN	NaN	NaN	NaN	0.2976	NaN	0.7642	0.8057
	NaN	NaN	NaN	NaN	NaN	NaN	NaN	NaN	NaN	NaN	NaN	NaN	NaN	NaN	NaN	NaN	NaN	NaN	NaN	NaN	NaN	NaN	NaN	NaN	NaN	NaN	NaN	NaN	NaN	NaN	NaN	NaN	NaN	NaN	NaN	NaN	NaN	NaN	NaN	NaN	NaN	NaN	NaN	NaN	NaN	NaN	NaN	NaN	NaN
	NaN	NaN	NaN	NaN	NaN	NaN	NaN	NaN	NaN	NaN	NaN	NaN	NaN	NaN	NaN	NaN	NaN	NaN	NaN	NaN	NaN	NaN	NaN	NaN	NaN	NaN	NaN	NaN	NaN	NaN	NaN	NaN	NaN	NaN	NaN	NaN	NaN	NaN	NaN	NaN	NaN	NaN	NaN	NaN	NaN	NaN	NaN	NaN	NaN
	NaN	NaN	NaN	NaN	NaN	NaN	NaN	NaN	NaN	NaN	NaN	NaN	NaN	NaN	NaN	NaN	NaN	NaN	NaN	NaN	NaN	NaN	NaN	NaN	NaN	NaN	NaN	NaN	NaN	NaN	NaN	NaN	NaN	NaN	NaN	NaN	NaN	NaN	NaN	NaN	NaN	NaN	NaN	NaN	NaN	NaN	NaN	NaN	NaN
	NaN	NaN	NaN	NaN	NaN	NaN	NaN	NaN	NaN	NaN	NaN	NaN	NaN	NaN	NaN	NaN	NaN	NaN	NaN	NaN	NaN	NaN	NaN	NaN	NaN	NaN	NaN	NaN	NaN	NaN	NaN	NaN	NaN	NaN	NaN	NaN	NaN	NaN	NaN	NaN	NaN	NaN	NaN	NaN	NaN	NaN	NaN	NaN	NaN
	NaN	NaN	NaN	NaN	NaN	NaN	NaN	NaN	NaN	NaN	NaN	NaN	NaN	NaN	NaN	NaN	NaN	NaN	NaN	NaN	NaN	NaN	NaN	NaN	NaN	NaN	NaN	NaN	NaN	NaN	NaN	NaN	NaN	NaN	NaN	NaN	NaN	NaN	NaN	NaN	NaN	NaN	NaN	NaN	NaN	NaN	NaN	NaN	NaN
	NaN	NaN	NaN	NaN	NaN	NaN	NaN	NaN	NaN	NaN	NaN	NaN	NaN	NaN	NaN	NaN	NaN	NaN	NaN	NaN	NaN	NaN	NaN	NaN	NaN	NaN	NaN	NaN	NaN	NaN	NaN	NaN	NaN	NaN	NaN	NaN	NaN	NaN	NaN	NaN	NaN	NaN	NaN	NaN	NaN	NaN	NaN	NaN	NaN
	NaN	NaN	NaN	NaN	NaN	NaN	NaN	NaN	NaN	NaN	NaN	NaN	NaN	NaN	NaN	NaN	NaN	NaN	NaN	NaN	NaN	NaN	NaN	NaN	NaN	NaN	NaN	NaN	NaN	NaN	NaN	NaN	NaN	NaN	NaN	NaN	NaN	NaN	NaN	NaN	NaN	NaN	NaN	NaN	NaN	NaN	NaN	NaN	NaN
	NaN	NaN	NaN	NaN	NaN	NaN	NaN	NaN	NaN	NaN	NaN	NaN	NaN	NaN	NaN	NaN	NaN	NaN	NaN	NaN	NaN	NaN	NaN	NaN	NaN	NaN	NaN	NaN	NaN	NaN	NaN	NaN	NaN	NaN	NaN	NaN	NaN	NaN	NaN	NaN	NaN	NaN	NaN	NaN	NaN	NaN	NaN	NaN	NaN
	NaN	NaN	NaN	NaN	NaN	NaN	NaN	NaN	NaN	NaN	NaN	NaN	NaN	NaN	NaN	NaN	NaN	NaN	NaN	NaN	NaN	NaN	NaN	NaN	NaN	NaN	NaN	NaN	NaN	NaN	NaN	NaN	NaN	NaN	NaN	NaN	NaN	NaN	NaN	NaN	NaN	NaN	NaN	NaN	NaN	NaN	NaN	NaN	NaN
	NaN	NaN	NaN	NaN	NaN	NaN	NaN	NaN	NaN	NaN	NaN	NaN	NaN	NaN	NaN	NaN	NaN	NaN	NaN	NaN	NaN	NaN	NaN	NaN	NaN	NaN	NaN	NaN	NaN	NaN	NaN	NaN	NaN	NaN	NaN	NaN	NaN	NaN	NaN	NaN	NaN	NaN	NaN	NaN	NaN	NaN	NaN	NaN	NaN
	NaN	NaN	NaN	NaN	NaN	NaN	NaN	NaN	NaN	NaN	NaN	NaN	NaN	NaN	NaN	NaN	NaN	NaN	NaN	NaN	NaN	NaN	NaN	NaN	NaN	NaN	NaN	NaN	NaN	NaN	NaN	NaN	NaN	NaN	NaN	NaN	NaN	NaN	NaN	NaN	NaN	NaN	NaN	NaN	NaN	NaN	NaN	NaN	NaN
	NaN	NaN	NaN	NaN	NaN	NaN	NaN	NaN	NaN	NaN	NaN	NaN	NaN	NaN	NaN	NaN	NaN	NaN	NaN	NaN	NaN	NaN	NaN	NaN	NaN	NaN	NaN	NaN	NaN	NaN	NaN	NaN	NaN	NaN	NaN	NaN	NaN	NaN	NaN	NaN	NaN	NaN	NaN	NaN	NaN	NaN	NaN	NaN	NaN
	-0.2237	-0.083	-0.0624	-0.146	0.0998	0.2282	0.1862	0.2697	0.4006	0.251	0.3741	0.3608	0.1531	0.1383	0.1027	0.1052	0.1769	0.1959	0.228	0.2943	0.3563	0.387	0.3741	0.437	0.4825	0.5949	0.6816	0.6582	0.751	0.7057	0.725	0.7037	0.7071	0.6993	0.7472	0.7039	0.7146	0.8118	0.7339	0.8649	0.5898	0.8531	0.8296	0.7411	0.801	0.5527	0.7414	0.5996	0.7635
	-0.2288	-0.1694	-0.0733	-0.2133	0.0017	0.1138	0.039	0.086	0.3067	0.2358	0.3629	0.482	0.129	0.209	0.1262	0.1779	0.2676	0.1951	0.2536	0.1731	0.1516	0.2734	0.3037	0.3939	0.4772	0.7139	0.8806	0.8519	0.906	0.8775	0.8498	0.8672	0.782	0.8041	0.8309	0.8145	0.8509	0.9263	0.8572	0.9275	0.7695	0.905	0.9035	0.839	0.9158	0.6737	0.7995	0.755	0.849
	-0.1015	0.0748	0.0672	-0.1498	0.0468	0.0796	-0.0068	-0.0109	0.2496	0.1346	0.3191	0.5269	0.2409	0.2579	0.2567	0.3143	0.516	0.4618	0.484	0.3825	0.3801	0.4765	0.5014	0.5887	0.71	0.8434	0.9069	0.8843	0.9289	0.9155	0.9047	0.9257	0.904	0.8838	0.9169	0.8616	0.8866	0.9234	0.8779	0.9601	0.8098	0.9275	0.9119	0.8937	0.9441	0.6219	0.8034	0.7682	0.8843
	-0.1042	0.0776	0.0262	-0.088	0.1516	0.2683	0.2122	0.2	0.3369	0.1969	0.4098	0.5861	0.202	0.2291	0.1526	0.1425	0.3758	0.4139	0.4818	0.5011	0.4633	0.6026	0.551	0.6669	0.7542	0.883	0.9376	0.902	0.9226	0.91	0.8948	0.8813	0.8472	0.8193	0.8835	0.8425	0.8963	0.9321	0.9291	0.9647	0.8191	0.9592	0.933	0.8674	0.9398	0.6029	0.8673	0.8203	0.9227
	-0.2688	-0.0669	-0.0402	-0.0466	0.2327	0.421	0.4219	0.4024	0.4676	0.3259	0.3694	0.5425	0.245	0.1759	0.1102	0.1705	0.4392	0.4333	0.5611	0.6078	0.6366	0.7176	0.642	0.6943	0.7222	0.8438	0.9225	0.9108	0.9281	0.9013	0.8942	0.9067	0.9148	0.8508	0.9045	0.8253	0.9387	0.9512	0.9364	0.9632	0.8514	0.9619	0.9374	0.9061	0.941	0.5789	0.855	0.8131	0.9406
	-0.385	-0.2053	-0.0479	-0.0352	0.2116	0.4509	0.415	0.4868	0.5624	0.4053	0.4405	0.56	0.3118	0.2998	0.232	0.3077	0.523	0.5783	0.6111	0.5505	0.5542	0.6298	0.6399	0.7134	0.76	0.8861	0.9322	0.9226	0.9627	0.9519	0.9291	0.9306	0.8608	0.8718	0.8993	0.8577	0.9476	0.939	0.9387	0.961	0.8105	0.9581	0.9388	0.9118	0.9491	0.6132	0.8598	0.7759	0.9122
	-0.3565	-0.1991	0.0334	0.1459	0.3505	0.476	0.4432	0.5177	0.5799	0.4681	0.6136	0.6715	0.3768	0.4007	0.3838	0.4903	0.7407	0.6977	0.6626	0.5888	0.6163	0.7246	0.6884	0.6339	0.6609	0.8087	0.9097	0.911	0.9601	0.9632	0.9392	0.9529	0.8549	0.838	0.9089	0.8468	0.9545	0.9297	0.9306	0.955	0.8429	0.9611	0.9237	0.8997	0.9493	0.6427	0.8524	0.6862	0.8522
	-0.1804	-0.0039	0.0867	0.1149	0.3521	0.4922	0.4766	0.5452	0.6181	0.5314	0.5995	0.6726	0.4023	0.4593	0.4361	0.5586	0.706	0.6142	0.6102	0.6223	0.5719	0.6699	0.5832	0.5205	0.5817	0.7576	0.8491	0.8671	0.9366	0.935	0.8818	0.8901	0.8376	0.8197	0.9021	0.8568	0.9388	0.9291	0.9323	0.9508	0.8361	0.9289	0.907	0.9223	0.9511	0.6746	0.8323	0.6668	0.8417
	-0.2671	-0.0821	0.0685	0.1261	0.3347	0.4455	0.4401	0.4445	0.5268	0.4603	0.5319	0.5881	0.3777	0.4666	0.5157	0.5489	0.6284	0.5553	0.6033	0.5858	0.5369	0.6488	0.5133	0.5941	0.593	0.7477	0.8567	0.8816	0.9181	0.9105	0.8959	0.856	0.8224	0.804	0.9272	0.8417	0.9013	0.926	0.9009	0.9491	0.8275	0.9357	0.9053	0.9006	0.9398	0.5881	0.8661	0.6732	0.8817
	-0.1976	-0.0538	0.1293	0.1709	0.3706	0.4452	0.4317	0.4871	0.5776	0.5662	0.5883	0.6596	0.5255	0.4613	0.4423	0.4498	0.5099	0.5138	0.5431	0.4465	0.3718	0.4057	0.3543	0.4637	0.5801	0.6932	0.814	0.7978	0.8642	0.8815	0.8482	0.8472	0.7939	0.8143	0.9445	0.864	0.945	0.9382	0.9376	0.9688	0.8466	0.9537	0.9338	0.9228	0.9517	0.5678	0.8683	0.6893	0.9025
	-0.0283	0.0444	0.1281	0.0841	0.2478	0.4427	0.4295	0.5267	0.5979	0.5489	0.5522	0.6341	0.3641	0.3086	0.3263	0.3309	0.3836	0.389	0.3941	0.274	0.267	0.2638	0.2273	0.3509	0.4261	0.604	0.7285	0.7587	0.8371	0.8554	0.8018	0.8315	0.8176	0.8285	0.9287	0.8933	0.9494	0.9526	0.9579	0.9735	0.8629	0.9565	0.9289	0.8803	0.9384	0.6737	0.8894	0.7642	0.9192
	-0.1521	0.0159	-0.0206	-0.0765	0.1213	0.3473	0.3284	0.4043	0.5132	0.4145	0.4623	0.5351	0.2121	0.2068	0.1811	0.2279	0.3223	0.3113	0.3612	0.2536	0.2981	0.2972	0.1741	0.246	0.3158	0.4968	0.7215	0.8104	0.8992	0.8591	0.7858	0.7532	0.7989	0.8226	0.9042	0.8309	0.9282	0.9394	0.921	0.9568	0.8284	0.9564	0.9156	0.8706	0.938	0.6107	0.8689	0.7615	0.9077
	-0.2729	-0.1133	-0.2119	-0.2254	0.0377	0.301	0.2386	0.2922	0.4194	0.166	0.3201	0.4791	0.1537	0.2278	0.2046	0.271	0.3217	0.3426	0.3461	0.2094	0.2365	0.2438	0.1389	0.293	0.4103	0.5669	0.6729	0.7259	0.8412	0.8474	0.7455	0.7714	0.7289	0.7565	0.899	0.8537	0.9042	0.9173	0.861	0.9415	0.7527	0.9495	0.9311	0.859	0.9382	0.4842	0.7912	0.633	0.818
	-0.5546	-0.3881	-0.4883	-0.4731	-0.1832	0.0852	0.0694	0.0854	0.2505	-0.0126	0.1229	0.2714	-0.0139	0.0567	0.067	0.1403	0.2578	0.2776	0.339	0.1961	0.1093	0.1763	0.0735	0.185	0.2567	0.4737	0.6162	0.6873	0.8033	0.7831	0.748	0.7472	0.6751	0.689	0.8674	0.8308	0.8928	0.8992	0.8643	0.9241	0.7422	0.9164	0.8835	0.8382	0.9022	0.5053	0.7465	0.4956	0.8247
	-0.7249	-0.615	-0.5981	-0.6619	-0.3803	-0.1484	-0.2239	-0.122	0.0519	-0.0781	0.0497	0.1596	-0.1901	-0.1413	-0.116	0.0142	0.1533	0.1674	0.2564	0.2808	0.1838	0.1825	0.0314	0.103	0.1757	0.3164	0.4649	0.5155	0.7231	0.7367	0.7073	0.7064	0.7093	0.6702	0.8332	0.7884	0.8679	0.8837	0.8394	0.8971	0.6432	0.8634	0.8236	0.7315	0.8655	0.4497	0.6956	0.416	0.7474
	-0.7763	-0.6828	-0.673	-0.7602	-0.4618	-0.204	-0.3405	-0.1067	0.1214	-0.0261	0.0002	0.1971	-0.26	-0.3478	-0.4857	-0.3865	-0.1917	-0.1941	-0.2127	-0.4368	-0.2112	-0.1481	-0.1824	-0.2058	-0.1132	-0.0095	0.1289	0.1636	0.3633	0.4045	0.4538	0.4943	0.6394	0.6233	0.7599	0.7226	0.8211	0.8501	0.7903	0.914	0.5855	0.8556	0.8342	0.7435	0.8939	0.5424	0.8204	0.6373	0.857
	NaN	NaN	NaN	NaN	NaN	NaN	NaN	NaN	NaN	NaN	NaN	NaN	NaN	NaN	NaN	NaN	-0.9849	-0.939	-0.8501	-0.1939	0.1788	0.0834	-0.2802	-0.7397	-0.6717	-0.6219	-0.5817	-0.1992	0.2163	0.2007	0.1192	0.3632	0.1718	0.2983	0.6433	0.5673	0.6571	0.7608	0.7094	0.8621	0.3705	0.8659	0.8269	0.7487	0.8629	0.4638	0.8518	0.7307	0.8555
	NaN	NaN	NaN	NaN	NaN	NaN	NaN	NaN	NaN	NaN	NaN	NaN	NaN	NaN	NaN	NaN	NaN	NaN	NaN	NaN	NaN	NaN	NaN	NaN	-0.8301	NaN	NaN	0.1564	0.7855	NaN	0.4321	0.8086	0.6282	0.7379	0.9366	0.4162	0.507	0.4887	0.29	0.6261	-0.0233	0.8261	0.8099	0.6626	0.8989	0.348	0.7814	0.6643	0.8906
	NaN	NaN	NaN	NaN	NaN	NaN	NaN	NaN	NaN	NaN	NaN	NaN	NaN	NaN	NaN	NaN	NaN	NaN	NaN	NaN	NaN	NaN	NaN	NaN	NaN	NaN	NaN	NaN	NaN	NaN	NaN	NaN	NaN	0.8215	0.7725	NaN	0.9998	0.9693	0.9996	0.9678	0.8855	0.9832	0.9783	0.9432	0.996	0.8757	0.9369	0.908	0.9166
	NaN	NaN	NaN	NaN	NaN	NaN	NaN	NaN	NaN	NaN	NaN	NaN	NaN	NaN	NaN	NaN	NaN	NaN	NaN	NaN	NaN	NaN	NaN	NaN	NaN	NaN	NaN	NaN	NaN	NaN	NaN	NaN	NaN	NaN	NaN	NaN	NaN	NaN	NaN	NaN	0.8645	NaN	0.9923	0.9934	0.9966	0.9864	0.96	0.9639	0.8755
	NaN	NaN	NaN	NaN	NaN	NaN	NaN	NaN	NaN	NaN	NaN	NaN	NaN	NaN	NaN	NaN	NaN	NaN	NaN	NaN	NaN	NaN	NaN	NaN	NaN	NaN	NaN	NaN	NaN	NaN	NaN	NaN	NaN	NaN	NaN	NaN	NaN	NaN	NaN	NaN	NaN	NaN	NaN	NaN	NaN	NaN	NaN	NaN	NaN
	NaN	NaN	NaN	NaN	NaN	NaN	NaN	NaN	NaN	NaN	NaN	NaN	NaN	NaN	NaN	NaN	NaN	NaN	NaN	NaN	NaN	NaN	NaN	NaN	NaN	NaN	NaN	NaN	NaN	NaN	NaN	NaN	NaN	NaN	NaN	NaN	NaN	NaN	NaN	NaN	NaN	NaN	NaN	NaN	NaN	NaN	NaN	NaN	NaN
	NaN	NaN	NaN	NaN	NaN	NaN	NaN	NaN	NaN	NaN	NaN	NaN	NaN	NaN	NaN	NaN	NaN	NaN	NaN	NaN	NaN	NaN	NaN	NaN	NaN	NaN	NaN	NaN	NaN	NaN	NaN	NaN	NaN	NaN	NaN	NaN	NaN	NaN	NaN	NaN	NaN	NaN	NaN	NaN	NaN	NaN	NaN	NaN	NaN
	NaN	NaN	NaN	NaN	NaN	NaN	NaN	NaN	NaN	NaN	NaN	NaN	NaN	NaN	NaN	NaN	NaN	NaN	NaN	NaN	NaN	NaN	NaN	NaN	NaN	NaN	NaN	NaN	NaN	NaN	NaN	NaN	NaN	NaN	NaN	NaN	NaN	NaN	NaN	NaN	NaN	NaN	NaN	NaN	NaN	NaN	NaN	NaN	NaN
	NaN	NaN	NaN	NaN	NaN	NaN	NaN	NaN	NaN	NaN	NaN	NaN	NaN	NaN	NaN	NaN	NaN	NaN	NaN	NaN	NaN	NaN	NaN	NaN	NaN	NaN	NaN	NaN	NaN	NaN	NaN	NaN	NaN	NaN	NaN	NaN	NaN	NaN	NaN	NaN	NaN	NaN	NaN	NaN	NaN	NaN	NaN	NaN	NaN
	NaN	NaN	NaN	NaN	NaN	NaN	NaN	NaN	NaN	NaN	NaN	NaN	NaN	NaN	NaN	NaN	NaN	NaN	NaN	NaN	NaN	NaN	NaN	NaN	NaN	NaN	NaN	NaN	NaN	NaN	NaN	NaN	NaN	NaN	NaN	NaN	NaN	NaN	NaN	NaN	NaN	NaN	NaN	NaN	NaN	NaN	NaN	NaN	NaN
	NaN	NaN	NaN	NaN	NaN	NaN	NaN	NaN	NaN	NaN	NaN	NaN	NaN	NaN	NaN	NaN	NaN	NaN	NaN	NaN	NaN	NaN	NaN	NaN	NaN	NaN	NaN	NaN	NaN	NaN	NaN	NaN	NaN	NaN	NaN	NaN	NaN	NaN	NaN	NaN	NaN	NaN	NaN	NaN	NaN	NaN	NaN	NaN	NaN
	NaN	NaN	NaN	NaN	NaN	NaN	NaN	NaN	NaN	NaN	NaN	NaN	NaN	NaN	NaN	NaN	NaN	NaN	NaN	NaN	NaN	NaN	NaN	NaN	NaN	NaN	NaN	NaN	NaN	NaN	NaN	NaN	NaN	NaN	NaN	NaN	NaN	NaN	NaN	NaN	NaN	NaN	NaN	NaN	NaN	NaN	NaN	NaN	NaN
	NaN	NaN	NaN	NaN	NaN	NaN	NaN	NaN	NaN	NaN	NaN	NaN	NaN	NaN	NaN	NaN	NaN	NaN	NaN	NaN	NaN	NaN	NaN	NaN	NaN	NaN	NaN	NaN	NaN	NaN	NaN	NaN	NaN	NaN	NaN	NaN	NaN	NaN	NaN	NaN	NaN	NaN	NaN	NaN	NaN	NaN	NaN	NaN	NaN
	NaN	NaN	NaN	NaN	NaN	NaN	NaN	NaN	NaN	NaN	NaN	NaN	NaN	NaN	NaN	NaN	NaN	NaN	NaN	NaN	NaN	NaN	NaN	NaN	NaN	NaN	NaN	NaN	NaN	NaN	NaN	NaN	NaN	NaN	NaN	NaN	NaN	NaN	NaN	NaN	NaN	NaN	NaN	NaN	NaN	NaN	NaN	NaN	NaN
	NaN	NaN	NaN	NaN	NaN	NaN	NaN	NaN	NaN	NaN	NaN	NaN	NaN	NaN	NaN	NaN	NaN	NaN	NaN	NaN	NaN	NaN	NaN	NaN	NaN	NaN	NaN	NaN	NaN	NaN	NaN	NaN	NaN	NaN	NaN	NaN	NaN	NaN	NaN	NaN	NaN	NaN	NaN	NaN	NaN	NaN	NaN	NaN	NaN
	0.528	0.5164	0.3256	0.3699	0.4132	0.4638	0.4281	0.3193	0.3655	0.317	0.3738	0.4262	0.4674	0.402	0.3617	0.4861	0.5514	0.5885	0.6566	0.5803	0.6119	0.6402	0.5728	0.5822	0.6713	0.6542	0.6488	0.655	0.6976	0.6166	0.6812	0.6717	0.6806	0.6596	0.6954	0.6361	0.6616	0.7141	0.6806	0.6797	0.642	0.629	0.7168	0.7576	0.766	0.7656	0.7965	0.7668	0.7852
	0.7362	0.6455	0.4372	0.4604	0.3942	0.4257	0.4382	0.3689	0.3906	0.315	0.3558	0.3693	0.4298	0.4068	0.5064	0.6436	0.6554	0.7043	0.7481	0.717	0.6896	0.7255	0.7285	0.7717	0.7493	0.7607	0.7419	0.7937	0.7983	0.7939	0.8262	0.8463	0.8608	0.8875	0.882	0.8645	0.8479	0.8518	0.7958	0.8233	0.7576	0.7852	0.8134	0.8301	0.8729	0.8782	0.8917	0.9013	0.8442
	0.7517	0.6383	0.5095	0.5262	0.502	0.6087	0.6023	0.5264	0.4681	0.2273	0.2322	0.1606	0.2006	0.311	0.4418	0.5924	0.6288	0.6999	0.7595	0.7838	0.7497	0.7312	0.745	0.7815	0.8471	0.8715	0.8434	0.8699	0.8984	0.9086	0.9362	0.9395	0.9283	0.9483	0.9501	0.9327	0.9225	0.9551	0.9432	0.9269	0.9195	0.9077	0.9035	0.8927	0.9222	0.9232	0.9154	0.9322	0.9017
	0.6706	0.4863	0.3657	0.5446	0.5625	0.7016	0.7271	0.6302	0.5634	0.3032	0.3592	0.2975	0.3112	0.3872	0.4882	0.5872	0.6565	0.7273	0.7728	0.7566	0.7996	0.7851	0.7736	0.8145	0.8796	0.9083	0.8826	0.8903	0.9078	0.9229	0.9241	0.9044	0.8881	0.8912	0.9036	0.9042	0.8982	0.9162	0.919	0.9269	0.9248	0.8988	0.9152	0.916	0.9288	0.9256	0.9058	0.9131	0.8927
	0.5762	0.4088	0.3057	0.4619	0.4609	0.6553	0.6584	0.5583	0.509	0.3523	0.4783	0.4415	0.5141	0.5306	0.5545	0.6431	0.7028	0.7349	0.7764	0.792	0.7908	0.8041	0.7918	0.8036	0.8033	0.8124	0.8106	0.8122	0.841	0.8552	0.8727	0.8657	0.861	0.8725	0.8797	0.874	0.8835	0.9072	0.8924	0.9108	0.913	0.8938	0.9019	0.8969	0.8932	0.8926	0.8909	0.9178	0.9153
	0.592	0.5247	0.2788	0.3659	0.3494	0.5549	0.5831	0.601	0.577	0.3514	0.4163	0.4345	0.5074	0.5646	0.6298	0.7006	0.6842	0.7426	0.7188	0.7961	0.7791	0.7419	0.7128	0.6283	0.6359	0.6853	0.7167	0.7588	0.7599	0.8487	0.8754	0.8758	0.9226	0.9127	0.8749	0.8733	0.9212	0.9437	0.9487	0.9135	0.9209	0.8802	0.8728	0.8774	0.8937	0.8971	0.8978	0.9157	0.8642
	0.6089	0.5662	0.3083	0.3312	0.2497	0.4309	0.5399	0.5905	0.6009	0.3576	0.3785	0.3539	0.4991	0.5898	0.6389	0.6958	0.6782	0.7173	0.7682	0.7827	0.7204	0.7096	0.6449	0.6181	0.6231	0.6815	0.6883	0.7926	0.8146	0.8388	0.8869	0.8653	0.9335	0.9379	0.9472	0.928	0.8938	0.9081	0.9349	0.936	0.9358	0.9093	0.8879	0.8327	0.8531	0.8639	0.8681	0.8927	0.8369
	0.6117	0.5135	0.2454	0.2067	0.094	0.3003	0.4292	0.4988	0.4538	0.2706	0.3628	0.3583	0.5743	0.6876	0.6715	0.6639	0.6051	0.6973	0.7606	0.8209	0.798	0.8278	0.7715	0.7185	0.6913	0.7255	0.716	0.7764	0.7816	0.7722	0.866	0.8677	0.9023	0.9181	0.8996	0.8768	0.8518	0.86	0.9008	0.9254	0.9303	0.9242	0.924	0.8723	0.8774	0.8536	0.8429	0.874	0.854
	0.4412	0.411	0.2421	0.2518	0.12	0.3218	0.4448	0.477	0.4612	0.3916	0.4268	0.4001	0.652	0.6924	0.5982	0.6601	0.6078	0.6437	0.7578	0.7935	0.7862	0.7662	0.7256	0.6649	0.6287	0.6809	0.7733	0.8249	0.8343	0.8161	0.8365	0.8066	0.7964	0.8472	0.8784	0.886	0.9115	0.9065	0.9142	0.9102	0.8841	0.9055	0.9046	0.8569	0.8724	0.8484	0.8632	0.8635	0.8314
	0.3461	0.3511	0.2458	0.325	0.2427	0.407	0.5148	0.5445	0.4899	0.4456	0.4961	0.5028	0.6951	0.6442	0.628	0.6679	0.6533	0.6539	0.7432	0.7267	0.7254	0.7342	0.7165	0.6628	0.6496	0.668	0.6887	0.8311	0.833	0.7896	0.8205	0.7712	0.7507	0.837	0.8552	0.8483	0.8567	0.8937	0.9003	0.9255	0.8916	0.894	0.9141	0.8549	0.8881	0.8809	0.8554	0.8616	0.7894
	0.3553	0.3276	0.3476	0.5071	0.472	0.6161	0.7282	0.7096	0.6367	0.5967	0.656	0.653	0.7318	0.6465	0.5823	0.6413	0.6581	0.6941	0.7644	0.7712	0.7168	0.7353	0.6335	0.61	0.6251	0.6877	0.6209	0.6739	0.6774	0.6789	0.7155	0.7278	0.7376	0.8022	0.8059	0.8144	0.827	0.9028	0.9124	0.924	0.9136	0.9073	0.9228	0.9087	0.9106	0.8579	0.833	0.8342	0.8163
	0.4177	0.4679	0.3766	0.4915	0.4797	0.6565	0.7225	0.6899	0.6124	0.5744	0.6337	0.5562	0.6695	0.5911	0.5613	0.6158	0.6521	0.6338	0.7061	0.6943	0.7016	0.7674	0.6874	0.6695	0.6401	0.6029	0.5986	0.6842	0.7321	0.7081	0.7392	0.7273	0.7042	0.7983	0.8256	0.7838	0.7946	0.8229	0.8323	0.8823	0.8621	0.8656	0.8934	0.8759	0.8632	0.8281	0.8216	0.8086	0.8188
	0.3759	0.4345	0.3257	0.4664	0.4337	0.5511	0.6129	0.5832	0.5357	0.5057	0.5074	0.4874	0.6939	0.5611	0.6066	0.6118	0.6466	0.7142	0.7183	0.679	0.6647	0.7238	0.6415	0.6233	0.6478	0.5578	0.4974	0.5729	0.6278	0.6415	0.7099	0.6865	0.6712	0.7477	0.7239	0.7073	0.7204	0.6735	0.6655	0.7067	0.7558	0.7913	0.8232	0.8433	0.8134	0.7871	0.7489	0.7815	0.7505
	0.4205	0.3967	0.3067	0.4267	0.4024	0.5885	0.6735	0.6295	0.5589	0.4849	0.4339	0.4187	0.6272	0.5526	0.5015	0.5709	0.6483	0.6591	0.6669	0.5843	0.5968	0.6904	0.6461	0.6298	0.675	0.6326	0.5434	0.5685	0.5484	0.5713	0.6413	0.6877	0.6707	0.699	0.6965	0.6742	0.609	0.5628	0.5776	0.6308	0.6585	0.7678	0.7661	0.7717	0.7642	0.7176	0.7142	0.7148	0.6832
	0.4492	0.3432	0.2519	0.3913	0.343	0.5364	0.6665	0.6111	0.5592	0.5117	0.4462	0.3758	0.5641	0.5077	0.486	0.5905	0.555	0.6002	0.6023	0.6058	0.5889	0.6305	0.5828	0.585	0.6133	0.5873	0.5493	0.5228	0.4297	0.4198	0.5273	0.5592	0.5947	0.6734	0.6903	0.6014	0.491	0.4728	0.4606	0.4804	0.483	0.555	0.6302	0.6115	0.6129	0.5384	0.5144	0.561	0.6239
	0.5155	0.4492	0.1894	0.4154	0.3041	0.4582	0.5362	0.5003	0.5454	0.5111	0.493	0.3983	0.4679	0.2447	0.2907	0.4642	0.5489	0.6228	0.6316	0.6688	0.6193	0.6083	0.497	0.4086	0.4652	0.456	0.4694	0.5531	0.4587	0.3966	0.458	0.5163	0.469	0.5735	0.5742	0.4706	0.4887	0.4172	0.3876	0.4925	0.4725	0.4959	0.5114	0.4701	0.5393	0.5372	0.5009	0.4847	0.457
	NaN	NaN	NaN	NaN	NaN	0.2641	0.4387	0.1665	0.2973	0.0822	-0.0243	0.325	0.3958	0.3297	-0.0257	0.2732	0.4757	0.5079	0.6398	0.655	0.4559	0.4617	0.2827	0.248	0.2425	0.3377	0.3211	0.4677	0.4547	0.4443	0.4502	0.498	0.3739	0.396	0.4088	0.3649	0.4679	0.455	0.47	0.5585	0.5486	0.4741	0.4557	0.3573	0.4664	0.4832	0.4565	0.4535	0.4301
	NaN	NaN	NaN	NaN	NaN	NaN	NaN	NaN	NaN	NaN	NaN	NaN	NaN	NaN	0.5551	NaN	0.2149	0.1563	0.9573	-0.8893	0.298	0.1819	0.3799	0.0849	0.559	0.6077	0.3933	0.5434	0.7318	0.5402	0.1729	0.0988	0.1278	0.1039	0.0091	-0.038	0.0453	0.1616	0.2149	0.3107	0.3569	0.3214	0.3456	0.23	0.3597	0.4333	0.4807	0.5165	0.4986
	NaN	NaN	NaN	NaN	NaN	NaN	NaN	NaN	NaN	NaN	NaN	NaN	NaN	NaN	NaN	NaN	NaN	NaN	NaN	NaN	NaN	NaN	NaN	NaN	-0.9986	-0.0508	-0.557	NaN	NaN	-0.6941	NaN	NaN	NaN	0.9972	0.9992	0.9959	0.9973	0.9998	0.4157	-0.0071	-0.0233	-0.0121	0.1434	0.1952	0.2787	0.4448	0.2945	0.2815	0.4105
	NaN	NaN	NaN	NaN	NaN	NaN	NaN	NaN	NaN	NaN	NaN	NaN	NaN	NaN	NaN	NaN	NaN	NaN	NaN	NaN	NaN	NaN	NaN	NaN	NaN	NaN	NaN	NaN	NaN	NaN	NaN	NaN	NaN	NaN	NaN	NaN	NaN	NaN	NaN	NaN	NaN	NaN	NaN	0.1498	NaN	NaN	0.1009	0.2035	0.2992
	NaN	NaN	NaN	NaN	NaN	NaN	NaN	NaN	NaN	NaN	NaN	NaN	NaN	NaN	NaN	NaN	NaN	NaN	NaN	NaN	NaN	NaN	NaN	NaN	NaN	NaN	NaN	NaN	NaN	NaN	NaN	NaN	NaN	NaN	NaN	NaN	NaN	NaN	NaN	NaN	NaN	NaN	NaN	NaN	NaN	NaN	NaN	NaN	NaN
	NaN	NaN	NaN	NaN	NaN	NaN	NaN	NaN	NaN	NaN	NaN	NaN	NaN	NaN	NaN	NaN	NaN	NaN	NaN	NaN	NaN	NaN	NaN	NaN	NaN	NaN	NaN	NaN	NaN	NaN	NaN	NaN	NaN	NaN	NaN	NaN	NaN	NaN	NaN	NaN	NaN	NaN	NaN	NaN	NaN	NaN	NaN	NaN	NaN
	NaN	NaN	NaN	NaN	NaN	NaN	NaN	NaN	NaN	NaN	NaN	NaN	NaN	NaN	NaN	NaN	NaN	NaN	NaN	NaN	NaN	NaN	NaN	NaN	NaN	NaN	NaN	NaN	NaN	NaN	NaN	NaN	NaN	NaN	NaN	NaN	NaN	NaN	NaN	NaN	NaN	NaN	NaN	NaN	NaN	NaN	NaN	NaN	NaN
	NaN	NaN	NaN	NaN	NaN	NaN	NaN	NaN	NaN	NaN	NaN	NaN	NaN	NaN	NaN	NaN	NaN	NaN	NaN	NaN	NaN	NaN	NaN	NaN	NaN	NaN	NaN	NaN	NaN	NaN	NaN	NaN	NaN	NaN	NaN	NaN	NaN	NaN	NaN	NaN	NaN	NaN	NaN	NaN	NaN	NaN	NaN	NaN	NaN
	NaN	NaN	NaN	NaN	NaN	NaN	NaN	NaN	NaN	NaN	NaN	NaN	NaN	NaN	NaN	NaN	NaN	NaN	NaN	NaN	NaN	NaN	NaN	NaN	NaN	NaN	NaN	NaN	NaN	NaN	NaN	NaN	NaN	NaN	NaN	NaN	NaN	NaN	NaN	NaN	NaN	NaN	NaN	NaN	NaN	NaN	NaN	NaN	NaN
	NaN	NaN	NaN	NaN	NaN	NaN	NaN	NaN	NaN	NaN	NaN	NaN	NaN	NaN	NaN	NaN	NaN	NaN	NaN	NaN	NaN	NaN	NaN	NaN	NaN	NaN	NaN	NaN	NaN	NaN	NaN	NaN	NaN	NaN	NaN	NaN	NaN	NaN	NaN	NaN	NaN	NaN	NaN	NaN	NaN	NaN	NaN	NaN	NaN
	NaN	NaN	NaN	NaN	NaN	NaN	NaN	NaN	NaN	NaN	NaN	NaN	NaN	NaN	NaN	NaN	NaN	NaN	NaN	NaN	NaN	NaN	NaN	NaN	NaN	NaN	NaN	NaN	NaN	NaN	NaN	NaN	NaN	NaN	NaN	NaN	NaN	NaN	NaN	NaN	NaN	NaN	NaN	NaN	NaN	NaN	NaN	NaN	NaN
	NaN	NaN	NaN	NaN	NaN	NaN	NaN	NaN	NaN	NaN	NaN	NaN	NaN	NaN	NaN	NaN	NaN	NaN	NaN	NaN	NaN	NaN	NaN	NaN	NaN	NaN	NaN	NaN	NaN	NaN	NaN	NaN	NaN	NaN	NaN	NaN	NaN	NaN	NaN	NaN	NaN	NaN	NaN	NaN	NaN	NaN	NaN	NaN	NaN
	NaN	NaN	NaN	NaN	NaN	NaN	NaN	NaN	NaN	NaN	NaN	NaN	NaN	NaN	NaN	NaN	NaN	NaN	NaN	NaN	NaN	NaN	NaN	NaN	NaN	NaN	NaN	NaN	NaN	NaN	NaN	NaN	NaN	NaN	NaN	NaN	NaN	NaN	NaN	NaN	NaN	NaN	NaN	NaN	NaN	NaN	NaN	NaN	NaN
	NaN	NaN	NaN	NaN	NaN	NaN	NaN	NaN	NaN	NaN	NaN	NaN	NaN	NaN	NaN	NaN	NaN	NaN	NaN	NaN	NaN	NaN	NaN	NaN	NaN	NaN	NaN	NaN	NaN	NaN	NaN	NaN	NaN	NaN	NaN	NaN	NaN	NaN	NaN	NaN	NaN	NaN	NaN	NaN	NaN	NaN	NaN	NaN	NaN
	NaN	NaN	NaN	NaN	NaN	NaN	NaN	NaN	NaN	NaN	NaN	NaN	NaN	NaN	NaN	NaN	NaN	NaN	NaN	NaN	NaN	NaN	NaN	NaN	NaN	NaN	NaN	NaN	NaN	NaN	NaN	NaN	NaN	NaN	NaN	NaN	NaN	NaN	NaN	NaN	NaN	NaN	NaN	NaN	NaN	NaN	NaN	NaN	NaN
	0.7011	0.6655	0.6497	0.6435	0.4767	0.4441	0.3853	0.3264	0.3678	0.4985	0.5047	0.5821	0.4055	0.3869	0.2288	0.4009	0.2942	0.435	0.6127	0.5139	0.4883	0.4653	0.3545	0.5226	0.5862	0.6232	0.6918	0.5765	0.5106	0.5689	0.4895	0.6459	0.6302	0.4661	0.4213	0.4998	0.4161	0.6194	0.5625	0.4202	0.5939	0.4561	0.5876	0.5358	0.542	0.5829	0.5486	0.637	0.6042
	0.6781	0.6734	0.7451	0.6388	0.3884	0.259	0.2071	0.2119	0.3735	0.4475	0.3982	0.527	0.1928	0.2881	0.1962	0.3995	0.3716	0.3189	0.5931	0.4905	0.5385	0.5213	0.4254	0.5523	0.5737	0.6796	0.7301	0.6465	0.6735	0.6509	0.6421	0.778	0.7317	0.5495	0.521	0.4979	0.4949	0.6385	0.6585	0.6583	0.7257	0.6459	0.7175	0.7157	0.7808	0.7994	0.8413	0.8575	0.8201
	0.5911	0.6347	0.7404	0.6828	0.4319	0.2639	0.3206	0.2472	0.415	0.4724	0.4403	0.5276	0.1748	0.1407	0.0391	0.2997	0.288	0.302	0.5273	0.3831	0.4632	0.4179	0.3199	0.5047	0.5571	0.6491	0.7087	0.5669	0.5824	0.6237	0.6633	0.761	0.7445	0.5946	0.5854	0.6107	0.5562	0.6559	0.6307	0.5649	0.6782	0.6507	0.6934	0.6819	0.7738	0.8374	0.8936	0.9158	0.8928
	0.6808	0.6343	0.6634	0.5987	0.2256	0.1166	0.1166	0.1717	0.3912	0.4563	0.3722	0.3615	-0.0843	-0.1111	-0.1489	0.1068	0.186	0.1906	0.5064	0.3183	0.3664	0.3096	0.2382	0.3978	0.431	0.6145	0.618	0.5289	0.5858	0.5411	0.6234	0.7535	0.7522	0.6046	0.5831	0.6182	0.5139	0.6309	0.6013	0.5835	0.7752	0.6671	0.7502	0.7222	0.7668	0.8561	0.8936	0.9378	0.9029
	0.7013	0.7089	0.7329	0.7072	0.3728	0.2639	0.253	0.2609	0.4258	0.4031	0.3408	0.2831	-0.0695	-0.1084	-0.24	0.0265	0.0366	0.1405	0.5293	0.2837	0.2916	0.2473	0.1609	0.3255	0.3842	0.5553	0.5971	0.518	0.5266	0.4588	0.5488	0.7065	0.6486	0.5148	0.5015	0.5313	0.4645	0.6622	0.5535	0.5259	0.7503	0.6904	0.7777	0.7574	0.8051	0.8894	0.9059	0.9129	0.8813
	0.6384	0.6392	0.7081	0.7075	0.4673	0.3695	0.3358	0.2792	0.4268	0.4891	0.3796	0.3817	0.0397	0.0651	-0.12	0.1913	0.2984	0.1801	0.5608	0.3087	0.3329	0.2903	0.1634	0.3403	0.4145	0.483	0.5658	0.3881	0.4011	0.3706	0.3939	0.5824	0.5601	0.413	0.4593	0.5369	0.4715	0.6293	0.5988	0.5331	0.7313	0.5577	0.7255	0.6651	0.7061	0.7891	0.807	0.8422	0.7944
	0.7674	0.7222	0.7286	0.6783	0.4203	0.3019	0.2009	0.1215	0.2893	0.3079	0.2687	0.4412	0.061	0.1192	0.0315	0.2637	0.3114	0.2385	0.4948	0.1795	0.2284	0.2101	0.1131	0.2642	0.4187	0.5355	0.5495	0.3255	0.2734	0.2178	0.2925	0.3964	0.3754	0.1812	0.3074	0.3952	0.3782	0.5317	0.4473	0.4299	0.6634	0.4726	0.6145	0.5962	0.6379	0.7895	0.8129	0.8526	0.8081
	0.6709	0.6775	0.6399	0.604	0.4458	0.4625	0.4254	0.3025	0.4526	0.3141	0.2654	0.4091	0.0164	0.1079	-0.0372	0.2966	0.2647	0.2244	0.4653	0.1879	0.146	0.1438	-0.0494	0.171	0.2618	0.478	0.512	0.3466	0.3169	0.2861	0.2844	0.3692	0.3386	0.165	0.1922	0.2576	0.2349	0.5013	0.3665	0.3734	0.4998	0.3386	0.4306	0.4604	0.512	0.6696	0.7058	0.7776	0.7579
	0.6721	0.6355	0.6645	0.6208	0.4464	0.4738	0.3826	0.3041	0.3905	0.3684	0.3394	0.3878	0.0352	-0.0371	-0.1833	0.1544	0.1878	0.1366	0.4218	0.0665	0.1128	0.0731	-0.0205	0.0861	0.1662	0.376	0.402	0.3329	0.2973	0.3103	0.3102	0.3855	0.3159	0.1615	0.1596	0.2745	0.3316	0.4967	0.4044	0.3001	0.3841	0.1932	0.3431	0.3709	0.4609	0.6431	0.705	0.7795	0.7834
	0.6871	0.6003	0.5605	0.4801	0.219	0.2419	0.2392	0.1733	0.3575	0.3483	0.2473	0.293	-0.1054	-0.1845	-0.188	0.042	0.0652	0.0526	0.3369	0.0221	-0.053	-0.1133	-0.1753	-0.0676	0.0801	0.2742	0.3732	0.2727	0.3142	0.3331	0.3062	0.3639	0.2226	0.084	0.1564	0.3083	0.3938	0.4852	0.4056	0.2807	0.427	0.326	0.5306	0.5358	0.5777	0.7834	0.7396	0.8314	0.8265
	0.6467	0.4782	0.3383	0.2631	-0.0263	-0.036	0.0205	0.0526	0.3562	0.3501	0.1793	0.14	-0.2057	-0.177	-0.3306	-0.012	0.0521	0.0244	0.2752	-0.0137	-0.0969	-0.2493	-0.3625	-0.1651	0.0158	0.2704	0.3249	0.2069	0.1922	0.2257	0.2083	0.3422	0.3318	0.1201	0.2342	0.3212	0.3543	0.5293	0.5135	0.3985	0.5851	0.417	0.5336	0.4841	0.5298	0.6793	0.6842	0.7918	0.7742
	0.5499	0.5092	0.4692	0.4639	0.1862	0.2424	0.1009	0.0276	0.2373	0.2493	0.2031	0.2343	-0.1188	-0.219	-0.4027	-0.0967	-0.0701	-0.0213	0.2782	-0.1333	-0.1628	-0.2709	-0.4737	-0.3782	-0.1981	0.1044	0.1477	-0.0512	-0.0466	0.0306	0.0227	0.2375	0.3732	0.1976	0.3447	0.4823	0.4248	0.5952	0.6341	0.4958	0.6978	0.5454	0.6229	0.477	0.4493	0.6303	0.7207	0.8196	0.737
	0.5561	0.6169	0.6071	0.5878	0.4068	0.4248	0.2881	0.1594	0.2608	0.3373	0.3386	0.3836	0.0011	-0.0593	-0.2264	-0.0386	0.0199	-0.118	0.1864	-0.1098	-0.2417	-0.3246	-0.4727	-0.4149	-0.2982	0.0067	0.1635	-0.0618	-0.0788	-0.0468	0.0501	0.3327	0.3887	0.1886	0.3756	0.5703	0.5918	0.7152	0.6489	0.5754	0.7319	0.5422	0.6062	0.4811	0.4703	0.6152	0.6329	0.7106	0.6313
	0.5375	0.6967	0.6037	0.5575	0.3391	0.284	0.2659	0.1781	0.3069	0.2843	0.206	0.3278	-0.0732	-0.1985	-0.3114	-0.1739	-0.1464	-0.2179	0.0913	-0.2281	-0.2915	-0.3296	-0.5054	-0.4239	-0.2306	0.0837	0.1662	0.0125	0.0459	0.0386	0.1864	0.3929	0.4663	0.296	0.4747	0.6596	0.6252	0.7374	0.7037	0.6115	0.7203	0.5329	0.5705	0.4824	0.5392	0.667	0.6708	0.7303	0.6212
	0.5164	0.7195	0.5795	0.3529	0.0356	-0.0186	0.0251	-0.1158	0.0656	0.0536	0.0524	0.2322	-0.0794	-0.1082	-0.2762	-0.0733	-0.0228	-0.0978	0.205	-0.1302	-0.0955	-0.1504	-0.2676	-0.1565	-0.0546	0.2707	0.405	0.1579	0.1748	0.1906	0.161	0.3388	0.5598	0.3673	0.4843	0.6286	0.5932	0.6885	0.6379	0.452	0.6139	0.4829	0.5446	0.474	0.5264	0.6461	0.7183	0.7763	0.6707
	0.5381	0.5521	0.3344	0.1754	-0.0834	-0.1326	-0.1405	-0.1329	0.0517	0.0576	0.0636	0.2692	-0.1063	-0.1103	-0.25	-0.049	0.0011	0.04	0.4387	0.051	0.069	-0.049	-0.1131	0.1545	0.2715	0.4072	0.5061	0.2451	0.189	0.3304	0.326	0.5139	0.6178	0.4939	0.6137	0.6957	0.6206	0.7068	0.6086	0.5037	0.5826	0.4225	0.5582	0.5519	0.5351	0.6308	0.6641	0.7369	0.6662
	0.6344	0.6327	0.4287	0.3478	0.0978	0.0112	0.1049	-0.0047	0.1343	0.1173	0.0742	0.242	-0.0811	-0.0181	-0.1613	0.0664	0.0021	0.1682	0.506	0.1176	0.1728	0.0761	0.0407	0.2143	0.3287	0.519	0.5717	0.2809	0.3025	0.3856	0.4687	0.5738	0.6051	0.5428	0.6416	0.7184	0.6082	0.6962	0.6128	0.5519	0.6443	0.5121	0.5342	0.5145	0.5397	0.6397	0.6707	0.7134	0.6267
	0.6815	0.6522	0.3256	0.2254	-0.0768	-0.1426	-0.152	-0.1932	-0.1189	-0.0519	-0.1177	0.0914	-0.2564	-0.2417	-0.4329	-0.401	-0.3881	-0.3708	0.4481	0.1828	0.1935	0.1707	0.1531	0.4401	0.5751	0.6345	0.684	0.4714	0.4692	0.4486	0.5224	0.63	0.586	0.5367	0.6953	0.7619	0.6099	0.7078	0.6427	0.5997	0.7194	0.6455	0.674	0.6649	0.6875	0.7355	0.7174	0.7496	0.6534
	NaN	NaN	NaN	-0.4039	-0.4508	-0.3953	-0.3512	-0.2457	-0.0378	-0.0334	-0.1454	-0.3	-0.772	-0.4557	-0.9038	-0.8665	-0.7841	-0.845	-0.0239	-0.358	-0.4822	0.1439	0.1776	0.5602	0.6535	0.8678	0.846	0.5894	0.5766	0.5675	0.5929	0.7197	0.6749	0.5974	0.7109	0.7915	0.7313	0.8409	0.8236	0.7686	0.8484	0.7875	0.7291	0.7475	0.7283	0.8223	0.7945	0.8288	0.6837
	NaN	NaN	NaN	NaN	NaN	NaN	NaN	NaN	NaN	NaN	NaN	NaN	NaN	NaN	NaN	NaN	NaN	NaN	NaN	NaN	NaN	NaN	NaN	0.6556	NaN	NaN	0.9959	0.8281	0.7233	0.8192	0.9037	0.9216	0.8534	0.7307	0.6254	0.7282	0.7067	0.768	0.747	0.7195	0.9664	0.8589	0.8248	0.741	0.669	0.7933	0.8247	0.8811	0.7798
	NaN	NaN	NaN	NaN	NaN	NaN	NaN	NaN	NaN	NaN	NaN	NaN	NaN	NaN	NaN	NaN	NaN	NaN	NaN	NaN	NaN	NaN	NaN	NaN	NaN	NaN	NaN	NaN	NaN	NaN	NaN	NaN	NaN	NaN	NaN	NaN	NaN	NaN	NaN	NaN	NaN	NaN	NaN	NaN	NaN	0.982	NaN	0.9911	0.9773
	NaN	NaN	NaN	NaN	NaN	NaN	NaN	NaN	NaN	NaN	NaN	NaN	NaN	NaN	NaN	NaN	NaN	NaN	NaN	NaN	NaN	NaN	NaN	NaN	NaN	NaN	NaN	NaN	NaN	NaN	NaN	NaN	NaN	NaN	NaN	NaN	NaN	NaN	NaN	NaN	NaN	NaN	NaN	NaN	NaN	NaN	NaN	NaN	NaN
	NaN	NaN	NaN	NaN	NaN	NaN	NaN	NaN	NaN	NaN	NaN	NaN	NaN	NaN	NaN	NaN	NaN	NaN	NaN	NaN	NaN	NaN	NaN	NaN	NaN	NaN	NaN	NaN	NaN	NaN	NaN	NaN	NaN	NaN	NaN	NaN	NaN	NaN	NaN	NaN	NaN	NaN	NaN	NaN	NaN	NaN	NaN	NaN	NaN
	NaN	NaN	NaN	NaN	NaN	NaN	NaN	NaN	NaN	NaN	NaN	NaN	NaN	NaN	NaN	NaN	NaN	NaN	NaN	NaN	NaN	NaN	NaN	NaN	NaN	NaN	NaN	NaN	NaN	NaN	NaN	NaN	NaN	NaN	NaN	NaN	NaN	NaN	NaN	NaN	NaN	NaN	NaN	NaN	NaN	NaN	NaN	NaN	NaN
	NaN	NaN	NaN	NaN	NaN	NaN	NaN	NaN	NaN	NaN	NaN	NaN	NaN	NaN	NaN	NaN	NaN	NaN	NaN	NaN	NaN	NaN	NaN	NaN	NaN	NaN	NaN	NaN	NaN	NaN	NaN	NaN	NaN	NaN	NaN	NaN	NaN	NaN	NaN	NaN	NaN	NaN	NaN	NaN	NaN	NaN	NaN	NaN	NaN
	NaN	NaN	NaN	NaN	NaN	NaN	NaN	NaN	NaN	NaN	NaN	NaN	NaN	NaN	NaN	NaN	NaN	NaN	NaN	NaN	NaN	NaN	NaN	NaN	NaN	NaN	NaN	NaN	NaN	NaN	NaN	NaN	NaN	NaN	NaN	NaN	NaN	NaN	NaN	NaN	NaN	NaN	NaN	NaN	NaN	NaN	NaN	NaN	NaN
	NaN	NaN	NaN	NaN	NaN	NaN	NaN	NaN	NaN	NaN	NaN	NaN	NaN	NaN	NaN	NaN	NaN	NaN	NaN	NaN	NaN	NaN	NaN	NaN	NaN	NaN	NaN	NaN	NaN	NaN	NaN	NaN	NaN	NaN	NaN	NaN	NaN	NaN	NaN	NaN	NaN	NaN	NaN	NaN	NaN	NaN	NaN	NaN	NaN
	NaN	NaN	NaN	NaN	NaN	NaN	NaN	NaN	NaN	NaN	NaN	NaN	NaN	NaN	NaN	NaN	NaN	NaN	NaN	NaN	NaN	NaN	NaN	NaN	NaN	NaN	NaN	NaN	NaN	NaN	NaN	NaN	NaN	NaN	NaN	NaN	NaN	NaN	NaN	NaN	NaN	NaN	NaN	NaN	NaN	NaN	NaN	NaN	NaN
	NaN	NaN	NaN	NaN	NaN	NaN	NaN	NaN	NaN	NaN	NaN	NaN	NaN	NaN	NaN	NaN	NaN	NaN	NaN	NaN	NaN	NaN	NaN	NaN	NaN	NaN	NaN	NaN	NaN	NaN	NaN	NaN	NaN	NaN	NaN	NaN	NaN	NaN	NaN	NaN	NaN	NaN	NaN	NaN	NaN	NaN	NaN	NaN	NaN
	NaN	NaN	NaN	NaN	NaN	NaN	NaN	NaN	NaN	NaN	NaN	NaN	NaN	NaN	NaN	NaN	NaN	NaN	NaN	NaN	NaN	NaN	NaN	NaN	NaN	NaN	NaN	NaN	NaN	NaN	NaN	NaN	NaN	NaN	NaN	NaN	NaN	NaN	NaN	NaN	NaN	NaN	NaN	NaN	NaN	NaN	NaN	NaN	NaN
	NaN	NaN	NaN	NaN	NaN	NaN	NaN	NaN	NaN	NaN	NaN	NaN	NaN	NaN	NaN	NaN	NaN	NaN	NaN	NaN	NaN	NaN	NaN	NaN	NaN	NaN	NaN	NaN	NaN	NaN	NaN	NaN	NaN	NaN	NaN	NaN	NaN	NaN	NaN	NaN	NaN	NaN	NaN	NaN	NaN	NaN	NaN	NaN	NaN
PKN2 KO#2
	-0.1281	-0.2017	0.0959	-0.0007	0.0189	0.1806	0.2598	0.3103	0.2407	0.1474	0.1011	-0.017	0.1062	0.1375	0.2479	0.2648	0.3102	0.4354	0.5129	0.4811	0.5642	0.5788	0.53	0.665	0.6457	0.6621	0.6798	0.5822	0.5883	0.5763	0.6828	0.6681	0.6241	0.6376	0.5302	0.5166	0.5245	0.5238	0.5308	0.543	0.5258	0.6052	0.6356	0.6906	0.7181	0.7541	0.6639	0.5706	0.5811
	0.3252	0.2332	0.4509	0.3159	0.2574	0.5248	0.5447	0.6487	0.6013	0.4724	0.4463	0.2878	0.4583	0.4409	0.5327	0.4951	0.5442	0.6539	0.6434	0.6718	0.7088	0.6502	0.5928	0.7128	0.6521	0.694	0.7865	0.7671	0.8331	0.808	0.8588	0.8433	0.7864	0.8181	0.6757	0.7076	0.7124	0.7302	0.7705	0.7257	0.7414	0.7582	0.8208	0.8552	0.8661	0.8535	0.8181	0.8114	0.7403
	0.3163	0.3882	0.576	0.5164	0.4616	0.5456	0.5485	0.5794	0.5339	0.4793	0.5123	0.4431	0.5916	0.6223	0.6602	0.5659	0.6599	0.7201	0.6525	0.5637	0.5215	0.4512	0.5017	0.6954	0.6814	0.6718	0.7549	0.7083	0.815	0.8152	0.8622	0.8276	0.7915	0.8258	0.723	0.7886	0.7751	0.7992	0.8322	0.7859	0.7754	0.7897	0.7688	0.7867	0.8476	0.8732	0.8535	0.8549	0.8119
	0.0405	0.128	0.4147	0.3473	0.2481	0.317	0.3008	0.4232	0.3984	0.372	0.4263	0.3575	0.4271	0.4648	0.5381	0.4983	0.5533	0.6237	0.5671	0.4862	0.5253	0.394	0.41	0.6314	0.5345	0.5292	0.6411	0.6174	0.7081	0.7558	0.769	0.7204	0.7098	0.7534	0.688	0.7243	0.6791	0.6819	0.7486	0.7562	0.7193	0.6997	0.7399	0.7491	0.8332	0.8596	0.8131	0.8365	0.824
	-0.0358	-0.0706	0.1871	0.1396	0.0522	0.1792	0.1624	0.2581	0.319	0.2346	0.2459	0.1365	0.2701	0.3703	0.4872	0.4553	0.5336	0.6136	0.566	0.5384	0.5163	0.3964	0.3672	0.5494	0.5088	0.613	0.6657	0.5977	0.6704	0.5767	0.6751	0.6325	0.6159	0.7107	0.6437	0.649	0.6575	0.6899	0.7764	0.6802	0.7039	0.7064	0.7473	0.7664	0.7938	0.7739	0.6858	0.7299	0.6648
	-0.226	-0.2688	0.0068	-0.1291	-0.0849	0.1619	0.1043	0.2412	0.2415	0.1919	0.2443	0.2235	0.3057	0.3892	0.459	0.392	0.4446	0.5695	0.4949	0.4727	0.5082	0.4585	0.4219	0.5382	0.4766	0.4925	0.5588	0.5139	0.5884	0.4861	0.5455	0.5186	0.5181	0.5842	0.4983	0.5563	0.6139	0.6275	0.7243	0.6003	0.5839	0.5969	0.6322	0.6565	0.7074	0.7175	0.7238	0.7328	0.6988
	-0.3245	-0.3197	-0.0513	-0.1346	-0.1655	-0.0474	-0.1005	0.0569	-0.0384	-0.1421	-0.0221	-0.1237	0.0695	0.1962	0.3737	0.2238	0.3107	0.3597	0.2961	0.3533	0.4623	0.32	0.2894	0.5325	0.4007	0.4457	0.4989	0.4532	0.5249	0.5298	0.5732	0.4424	0.4042	0.4846	0.3687	0.4671	0.4744	0.5806	0.686	0.653	0.622	0.5986	0.5765	0.589	0.6431	0.6456	0.6073	0.6414	0.5193
	-0.4605	-0.5029	-0.2296	-0.3981	-0.4459	-0.2836	-0.2555	-0.0961	-0.1274	-0.2736	-0.2452	-0.3025	-0.0887	-0.0059	0.0369	-0.0866	0.0219	0.1767	0.1438	0.1972	0.315	0.2079	0.2114	0.4578	0.3095	0.2861	0.3545	0.3144	0.4581	0.4289	0.4692	0.3153	0.2763	0.3069	0.211	0.2785	0.3216	0.446	0.5398	0.5439	0.5446	0.4913	0.4588	0.5469	0.5102	0.5587	0.5327	0.5703	0.5274
	-0.2581	-0.2764	-0.033	-0.2461	-0.266	-0.1547	-0.0866	0.0711	-0.0665	-0.1864	-0.167	-0.3856	-0.2205	-0.187	-0.0893	-0.1073	-0.0451	0.1115	0.1189	0.0647	0.1985	0.0154	-0.0196	0.2564	0.0838	0.0627	0.1373	0.0383	0.2176	0.2273	0.3559	0.2082	0.1565	0.2968	0.0943	0.2918	0.3692	0.3859	0.4561	0.3567	0.3334	0.3737	0.3152	0.3831	0.4332	0.4207	0.2974	0.4463	0.463
	-0.2518	-0.2379	0.0722	-0.191	-0.2858	-0.1412	-0.1937	-0.0064	0.0255	-0.0745	-0.1651	-0.2919	-0.2176	-0.2213	-0.1058	-0.1698	-0.0557	0.0481	-0.0363	-0.0102	0.0031	-0.1755	-0.2496	0.1092	-0.0345	-0.0103	0.1032	-0.0034	0.1991	0.2228	0.3809	0.239	0.142	0.1654	0.0484	0.2683	0.3256	0.315	0.4242	0.3092	0.2524	0.3213	0.3305	0.3622	0.493	0.4548	0.4049	0.4367	0.379
	-0.1318	-0.1282	0.1525	0.005	-0.221	-0.0402	-0.0399	0.1432	0.1827	0.0331	-0.0652	-0.12	0.0233	0.0872	0.1777	0.1397	0.2136	0.2987	0.1047	-0.01	0.0208	-0.1013	-0.1205	0.1473	0.0491	0.0174	0.0432	0.0256	0.2515	0.2966	0.4314	0.2799	0.09	0.1988	0.0585	0.2478	0.2815	0.3526	0.5208	0.4501	0.4435	0.4758	0.5024	0.5521	0.613	0.62	0.5667	0.6246	0.5788
	-0.1008	-0.1062	0.2183	0.1047	0.1018	0.3045	0.2994	0.3314	0.2837	0.1074	0.0523	-0.0557	0.1529	0.1711	0.213	0.2003	0.1905	0.2853	0.1735	0.1569	0.1966	0.0748	0.0396	0.2742	0.1903	0.2357	0.3252	0.2684	0.3245	0.2632	0.3274	0.1527	0.1691	0.2644	0.0599	0.2771	0.3371	0.44	0.5469	0.4026	0.3197	0.2909	0.3218	0.4191	0.5721	0.628	0.5353	0.5071	0.4383
	-0.0808	-0.0815	0.1652	0.1222	0.1349	0.3416	0.245	0.3094	0.353	0.2832	0.3296	0.2506	0.2654	0.1762	0.2136	0.1605	0.2264	0.3312	0.2996	0.2866	0.3375	0.3226	0.2613	0.3507	0.2424	0.2275	0.2863	0.2998	0.4294	0.4363	0.4753	0.3308	0.1038	0.1216	-0.0508	0.1112	0.1557	0.2663	0.4062	0.3048	0.2443	0.1617	0.164	0.2628	0.4438	0.5526	0.4743	0.5246	0.5599
	-0.1038	-0.1274	0.19	0.2082	0.1869	0.3662	0.2998	0.3995	0.3515	0.2867	0.3252	0.1621	0.233	0.2336	0.2548	0.184	0.2341	0.2696	0.3067	0.3792	0.4879	0.4498	0.4063	0.555	0.4715	0.4494	0.4576	0.3597	0.5015	0.4393	0.5275	0.4605	0.2743	0.2831	0.1121	0.1717	0.2429	0.2849	0.3882	0.1927	0.2019	0.14	0.3291	0.4738	0.4883	0.4851	0.4827	0.582	0.5869
	-0.0174	-0.0349	0.1784	0.0916	0.0751	0.2521	0.3228	0.419	0.3524	0.2296	0.1671	0.0534	0.1672	0.2198	0.2962	0.2406	0.3105	0.3712	0.3468	0.3647	0.4296	0.4117	0.4184	0.6422	0.5846	0.4929	0.5653	0.4389	0.5197	0.4566	0.5559	0.4193	0.3331	0.4146	0.2666	0.3513	0.3577	0.3411	0.4313	0.2743	0.2046	0.2649	0.3935	0.4896	0.6084	0.5816	0.5219	0.5716	0.5478
	-0.027	-0.1124	0.0653	-0.0655	-0.1238	0.1098	0.1803	0.3494	0.3297	0.2827	0.2846	0.258	0.3335	0.3847	0.5493	0.415	0.4571	0.4917	0.3528	0.3553	0.4601	0.3869	0.37	0.5849	0.4918	0.499	0.6163	0.604	0.6857	0.6682	0.722	0.5408	0.498	0.5688	0.3808	0.4238	0.4669	0.4433	0.4393	0.3089	0.2149	0.1921	0.2236	0.3128	0.348	0.4464	0.4528	0.5256	0.3894
	-0.0485	-0.1774	0.2045	0.047	0.0438	0.3146	0.2523	0.4143	0.4269	0.3195	0.331	0.1362	0.2454	0.3503	0.4167	0.2068	0.233	0.2673	0.2402	0.2093	0.333	0.2232	0.2302	0.4911	0.3825	0.4206	0.5363	0.5394	0.6792	0.6537	0.6537	0.4813	0.4367	0.5083	0.3762	0.5363	0.5833	0.6007	0.6632	0.5326	0.3687	0.2595	0.1934	0.2856	0.4809	0.5784	0.4652	0.5699	0.5227
	NaN	NaN	NaN	NaN	NaN	NaN	NaN	NaN	NaN	NaN	NaN	NaN	NaN	NaN	NaN	NaN	-0.5042	NaN	-0.0612	NaN	0.4584	0.5693	0.3128	0.7755	0.6381	0.2639	0.3767	0.2012	0.2938	0.5513	0.647	0.4231	0.3911	0.4782	0.4327	0.594	0.5845	0.5474	0.6237	0.4564	0.3638	0.3371	0.2631	0.2084	0.3333	0.579	0.3893	0.4205	0.2581
	NaN	NaN	NaN	NaN	NaN	NaN	NaN	NaN	NaN	NaN	NaN	NaN	NaN	NaN	NaN	NaN	NaN	NaN	NaN	NaN	NaN	NaN	NaN	NaN	0.1578	NaN	-0.0882	-0.801	0.1262	0.843	0.8834	0.7191	0.7391	0.3623	0.1764	0.5128	0.5082	0.6227	0.5887	0.3131	0.3762	0.1985	0.1967	0.3129	0.5305	0.4404	0.417	0.5528	0.3365
	NaN	NaN	NaN	NaN	NaN	NaN	NaN	NaN	NaN	NaN	NaN	NaN	NaN	NaN	NaN	NaN	NaN	NaN	NaN	NaN	NaN	NaN	NaN	NaN	NaN	NaN	NaN	NaN	NaN	NaN	NaN	NaN	NaN	NaN	-0.817	-0.3914	0.7423	0.5269	0.1425	0.4791	0.1131	-0.3485	0.0247	0.4478	0.6677	0.3744	0.2073	0.6671	0.4048
	NaN	NaN	NaN	NaN	NaN	NaN	NaN	NaN	NaN	NaN	NaN	NaN	NaN	NaN	NaN	NaN	NaN	NaN	NaN	NaN	NaN	NaN	NaN	NaN	NaN	NaN	NaN	NaN	NaN	NaN	NaN	NaN	NaN	NaN	NaN	NaN	NaN	NaN	NaN	NaN	NaN	NaN	NaN	NaN	NaN	NaN	NaN	NaN	NaN
	NaN	NaN	NaN	NaN	NaN	NaN	NaN	NaN	NaN	NaN	NaN	NaN	NaN	NaN	NaN	NaN	NaN	NaN	NaN	NaN	NaN	NaN	NaN	NaN	NaN	NaN	NaN	NaN	NaN	NaN	NaN	NaN	NaN	NaN	NaN	NaN	NaN	NaN	NaN	NaN	NaN	NaN	NaN	NaN	NaN	NaN	NaN	NaN	NaN
	NaN	NaN	NaN	NaN	NaN	NaN	NaN	NaN	NaN	NaN	NaN	NaN	NaN	NaN	NaN	NaN	NaN	NaN	NaN	NaN	NaN	NaN	NaN	NaN	NaN	NaN	NaN	NaN	NaN	NaN	NaN	NaN	NaN	NaN	NaN	NaN	NaN	NaN	NaN	NaN	NaN	NaN	NaN	NaN	NaN	NaN	NaN	NaN	NaN
	NaN	NaN	NaN	NaN	NaN	NaN	NaN	NaN	NaN	NaN	NaN	NaN	NaN	NaN	NaN	NaN	NaN	NaN	NaN	NaN	NaN	NaN	NaN	NaN	NaN	NaN	NaN	NaN	NaN	NaN	NaN	NaN	NaN	NaN	NaN	NaN	NaN	NaN	NaN	NaN	NaN	NaN	NaN	NaN	NaN	NaN	NaN	NaN	NaN
	NaN	NaN	NaN	NaN	NaN	NaN	NaN	NaN	NaN	NaN	NaN	NaN	NaN	NaN	NaN	NaN	NaN	NaN	NaN	NaN	NaN	NaN	NaN	NaN	NaN	NaN	NaN	NaN	NaN	NaN	NaN	NaN	NaN	NaN	NaN	NaN	NaN	NaN	NaN	NaN	NaN	NaN	NaN	NaN	NaN	NaN	NaN	NaN	NaN
	NaN	NaN	NaN	NaN	NaN	NaN	NaN	NaN	NaN	NaN	NaN	NaN	NaN	NaN	NaN	NaN	NaN	NaN	NaN	NaN	NaN	NaN	NaN	NaN	NaN	NaN	NaN	NaN	NaN	NaN	NaN	NaN	NaN	NaN	NaN	NaN	NaN	NaN	NaN	NaN	NaN	NaN	NaN	NaN	NaN	NaN	NaN	NaN	NaN
	NaN	NaN	NaN	NaN	NaN	NaN	NaN	NaN	NaN	NaN	NaN	NaN	NaN	NaN	NaN	NaN	NaN	NaN	NaN	NaN	NaN	NaN	NaN	NaN	NaN	NaN	NaN	NaN	NaN	NaN	NaN	NaN	NaN	NaN	NaN	NaN	NaN	NaN	NaN	NaN	NaN	NaN	NaN	NaN	NaN	NaN	NaN	NaN	NaN
	NaN	NaN	NaN	NaN	NaN	NaN	NaN	NaN	NaN	NaN	NaN	NaN	NaN	NaN	NaN	NaN	NaN	NaN	NaN	NaN	NaN	NaN	NaN	NaN	NaN	NaN	NaN	NaN	NaN	NaN	NaN	NaN	NaN	NaN	NaN	NaN	NaN	NaN	NaN	NaN	NaN	NaN	NaN	NaN	NaN	NaN	NaN	NaN	NaN
	NaN	NaN	NaN	NaN	NaN	NaN	NaN	NaN	NaN	NaN	NaN	NaN	NaN	NaN	NaN	NaN	NaN	NaN	NaN	NaN	NaN	NaN	NaN	NaN	NaN	NaN	NaN	NaN	NaN	NaN	NaN	NaN	NaN	NaN	NaN	NaN	NaN	NaN	NaN	NaN	NaN	NaN	NaN	NaN	NaN	NaN	NaN	NaN	NaN
	NaN	NaN	NaN	NaN	NaN	NaN	NaN	NaN	NaN	NaN	NaN	NaN	NaN	NaN	NaN	NaN	NaN	NaN	NaN	NaN	NaN	NaN	NaN	NaN	NaN	NaN	NaN	NaN	NaN	NaN	NaN	NaN	NaN	NaN	NaN	NaN	NaN	NaN	NaN	NaN	NaN	NaN	NaN	NaN	NaN	NaN	NaN	NaN	NaN
	NaN	NaN	NaN	NaN	NaN	NaN	NaN	NaN	NaN	NaN	NaN	NaN	NaN	NaN	NaN	NaN	NaN	NaN	NaN	NaN	NaN	NaN	NaN	NaN	NaN	NaN	NaN	NaN	NaN	NaN	NaN	NaN	NaN	NaN	NaN	NaN	NaN	NaN	NaN	NaN	NaN	NaN	NaN	NaN	NaN	NaN	NaN	NaN	NaN
	0.6284	0.5927	0.6476	0.6634	0.6096	0.661	0.6975	0.6514	0.6673	0.6266	0.6682	0.6296	0.6396	0.6908	0.5678	0.6286	0.6503	0.6383	0.705	0.7387	0.7726	0.7805	0.797	0.767	0.7647	0.7304	0.7213	0.6662	0.7031	0.6969	0.7413	0.8009	0.7972	0.7689	0.8	0.7945	0.7969	0.7897	0.8186	0.856	0.8342	0.8474	0.8554	0.8792	0.8767	0.8375	0.8423	0.8259	0.8268
	0.8263	0.8524	0.8682	0.8321	0.8218	0.8515	0.8841	0.8775	0.8772	0.8154	0.7917	0.7681	0.8093	0.8113	0.7736	0.8097	0.8259	0.8403	0.8538	0.8883	0.8782	0.8621	0.8606	0.8759	0.9042	0.8918	0.9047	0.8742	0.8903	0.8899	0.8661	0.8693	0.8606	0.8581	0.8731	0.8948	0.9096	0.9079	0.9318	0.9141	0.8911	0.9038	0.912	0.9317	0.9447	0.9434	0.9334	0.9263	0.9178
	0.7682	0.8761	0.8622	0.8516	0.8607	0.8849	0.9068	0.9126	0.8748	0.8647	0.7989	0.7558	0.7824	0.8205	0.8039	0.8335	0.8435	0.8329	0.8575	0.8917	0.891	0.9035	0.9127	0.9084	0.9404	0.9305	0.9078	0.8873	0.9054	0.9076	0.9293	0.9324	0.9271	0.9053	0.9095	0.9189	0.9259	0.9366	0.9331	0.9232	0.9089	0.9121	0.8894	0.9187	0.9464	0.9535	0.9401	0.9503	0.9564
	0.5846	0.641	0.7271	0.7002	0.6631	0.7735	0.792	0.8132	0.7731	0.7774	0.7458	0.7313	0.7816	0.7601	0.7408	0.7915	0.7814	0.7863	0.7929	0.8439	0.8376	0.8315	0.8555	0.8523	0.8702	0.8941	0.9141	0.9115	0.8969	0.9127	0.9317	0.9246	0.9161	0.9003	0.8845	0.8935	0.8937	0.8879	0.8879	0.8854	0.8741	0.8949	0.9174	0.9269	0.9185	0.9166	0.9112	0.9351	0.9306
	0.4911	0.4996	0.5412	0.467	0.4539	0.6104	0.6884	0.6721	0.6501	0.6167	0.5834	0.6481	0.7228	0.7693	0.7653	0.7818	0.7408	0.7114	0.7274	0.7941	0.787	0.7874	0.7831	0.7641	0.8204	0.815	0.8789	0.8669	0.8188	0.8533	0.8572	0.8921	0.8868	0.8742	0.8345	0.8287	0.898	0.8903	0.9088	0.9078	0.8768	0.8614	0.8548	0.8559	0.8602	0.8868	0.8822	0.913	0.9237
	0.2963	0.2659	0.4332	0.4207	0.422	0.5291	0.6197	0.5491	0.4932	0.4672	0.519	0.4965	0.6904	0.6725	0.6593	0.7164	0.7138	0.6678	0.6648	0.7037	0.694	0.7145	0.7353	0.7196	0.726	0.7238	0.7653	0.7639	0.7277	0.783	0.8129	0.8238	0.8411	0.8366	0.8469	0.8327	0.8719	0.8613	0.858	0.8745	0.8221	0.7995	0.8234	0.8023	0.8499	0.8706	0.869	0.8796	0.8893
	0.4471	0.4583	0.5306	0.2943	0.2611	0.4688	0.4745	0.4368	0.4658	0.3255	0.4017	0.3579	0.535	0.6022	0.5404	0.605	0.6376	0.5556	0.6223	0.6852	0.6807	0.7058	0.7016	0.6781	0.6999	0.6432	0.6836	0.6783	0.6484	0.7592	0.8205	0.8214	0.8441	0.8605	0.8334	0.8119	0.7862	0.7552	0.7371	0.78	0.7758	0.7669	0.7805	0.7735	0.8204	0.8633	0.8748	0.8985	0.9019
	0.4208	0.463	0.4831	0.3626	0.3436	0.449	0.4248	0.2379	0.2468	0.223	0.3557	0.377	0.4603	0.4731	0.4115	0.4701	0.4663	0.4056	0.4765	0.5568	0.524	0.492	0.5334	0.5677	0.6618	0.6775	0.7486	0.7587	0.7084	0.7321	0.7915	0.8251	0.8645	0.8505	0.7917	0.8141	0.7629	0.7348	0.7524	0.7743	0.7557	0.7955	0.7856	0.7651	0.7984	0.8673	0.8918	0.9279	0.9221
	0.4834	0.4771	0.5423	0.4495	0.4666	0.5714	0.5706	0.3306	0.2796	0.2186	0.1372	0.1491	0.2765	0.2784	0.1882	0.3585	0.3595	0.2372	0.1509	0.3991	0.4428	0.4703	0.5535	0.5005	0.4971	0.502	0.6241	0.6956	0.6521	0.765	0.7621	0.7623	0.8118	0.8594	0.8051	0.8278	0.835	0.8471	0.8225	0.8152	0.7778	0.7839	0.7991	0.7818	0.8441	0.8484	0.8646	0.8768	0.8601
	0.5502	0.5641	0.6174	0.504	0.53	0.5843	0.572	0.3843	0.2487	0.1336	0.0951	0.119	0.2743	0.3559	0.3523	0.4297	0.4483	0.4124	0.3772	0.5306	0.4973	0.5146	0.5709	0.4833	0.4651	0.324	0.4301	0.3475	0.2868	0.5152	0.6227	0.6846	0.7027	0.7286	0.7057	0.7038	0.7153	0.7248	0.811	0.8399	0.8087	0.8343	0.819	0.7883	0.8451	0.8783	0.8526	0.8571	0.8497
	0.5206	0.5252	0.5587	0.5327	0.5119	0.5987	0.5566	0.386	0.2764	0.251	0.0866	0.2135	0.4623	0.4137	0.3574	0.4727	0.4746	0.4499	0.4545	0.5055	0.511	0.5437	0.5514	0.4498	0.3674	0.195	0.2786	0.2434	0.2019	0.3796	0.4516	0.5981	0.6156	0.6721	0.6195	0.6244	0.7029	0.7601	0.7848	0.8595	0.842	0.7761	0.7879	0.8058	0.8601	0.8954	0.8819	0.8666	0.8236
	0.3025	0.4021	0.4575	0.3287	0.2859	0.3959	0.3857	0.2558	0.1649	0.1712	0.1743	0.2932	0.4273	0.4061	0.4095	0.5188	0.4546	0.4671	0.3996	0.4704	0.3875	0.3445	0.4295	0.4191	0.4097	0.1989	0.234	0.1255	0.063	0.1448	0.1902	0.4101	0.4295	0.481	0.5274	0.5075	0.6186	0.7209	0.7068	0.7556	0.7861	0.7945	0.7944	0.8194	0.8458	0.8931	0.8593	0.8311	0.8356
	0.3608	0.322	0.3267	0.251	0.2815	0.3557	0.3655	0.1406	0.1122	0.1243	0.1638	0.2853	0.4566	0.5313	0.3803	0.5041	0.4889	0.3462	0.3413	0.3547	0.3629	0.4435	0.5196	0.5127	0.6213	0.4894	0.5466	0.4626	0.3633	0.3637	0.246	0.3476	0.3948	0.3408	0.378	0.367	0.4643	0.5698	0.7108	0.7627	0.7587	0.746	0.7345	0.7183	0.7508	0.8305	0.7951	0.8477	0.8486
	0.4079	0.2987	0.3305	0.1777	0.1892	0.2663	0.2566	0.053	0.0604	0.0888	0.1275	0.2638	0.5004	0.5349	0.4695	0.5303	0.576	0.4711	0.4403	0.4434	0.4044	0.5042	0.593	0.5793	0.6647	0.6119	0.6531	0.5265	0.3919	0.432	0.3558	0.4159	0.4719	0.419	0.308	0.324	0.414	0.5446	0.6709	0.7333	0.7079	0.7234	0.6854	0.5743	0.5486	0.6043	0.5979	0.7229	0.7597
	0.4395	0.3356	0.3629	0.1987	0.0835	0.1884	0.1843	0.0945	0.0956	0.0659	-0.0045	0.0903	0.251	0.3233	0.2903	0.356	0.4092	0.3273	0.2832	0.3986	0.4119	0.5722	0.6266	0.5926	0.6041	0.4591	0.4963	0.479	0.4024	0.487	0.479	0.4829	0.4161	0.3599	0.2777	0.2497	0.2764	0.3585	0.5877	0.656	0.6327	0.5954	0.5561	0.4954	0.5378	0.5471	0.4832	0.6138	0.6638
	0.4349	0.291	0.3323	0.096	0.083	0.102	0.2047	0.1408	0.1523	0.0444	-0.0172	0.0292	0.156	0.2368	0.1503	0.2645	0.2467	0.1263	0.2866	0.5058	0.6032	0.6426	0.6788	0.5869	0.5078	0.3477	0.5051	0.5209	0.513	0.5874	0.507	0.4877	0.5264	0.5262	0.4941	0.454	0.4413	0.3744	0.4501	0.4697	0.4517	0.3706	0.2654	0.1876	0.2571	0.3383	0.3816	0.5427	0.6123
	0.4407	0.3415	0.3228	0.1031	0.0889	0.1375	0.2516	0.1832	0.0952	-0.013	-0.0065	-0.0776	0.1431	0.2244	0.1685	0.192	0.1925	0.0699	0.1836	0.3422	0.4083	0.4683	0.5311	0.4884	0.5257	0.4484	0.5019	0.4938	0.4416	0.4449	0.4488	0.4648	0.4994	0.4706	0.4881	0.4893	0.5008	0.4431	0.4558	0.4079	0.3677	0.3022	0.0823	0.068	0.0293	0.0428	0.1138	0.2851	0.3998
	0.271	0.2478	0.3285	0.2	0.1651	0.2788	0.264	0.1662	0.0924	-0.0535	-0.0581	-0.1257	-0.0475	-0.0438	-0.1924	-0.2171	-0.1283	-0.1649	-0.06	0.1532	0.2171	0.3094	0.3341	0.2204	0.2315	0.1443	0.2991	0.331	0.2992	0.3788	0.4475	0.4317	0.3599	0.3347	0.3868	0.4269	0.479	0.3617	0.5069	0.488	0.3766	0.4462	0.2189	0.1431	0.1938	0.1513	0.1901	0.2018	0.3253
	NaN	NaN	NaN	NaN	0.7898	0.9171	-0.1396	0.0876	-0.0723	-0.2658	-0.1903	-0.303	-0.1738	-0.2228	-0.2815	-0.1139	-0.1474	-0.2573	-0.2648	-0.0633	-0.0661	-0.0268	0.0328	-0.0224	0.0546	0.0345	0.1704	0.1473	0.1379	0.2039	0.2202	0.275	0.2849	0.2145	0.1564	0.2374	0.3001	0.3788	0.3857	0.3561	0.2738	0.4772	0.3494	0.1932	0.1793	0.1067	0.0533	0.2008	0.3545
	NaN	NaN	NaN	NaN	NaN	NaN	NaN	NaN	NaN	NaN	NaN	NaN	NaN	NaN	0.9956	-0.1123	0.075	0.0733	-0.3874	-0.0862	0.0171	0.2242	0.3117	-0.1147	-0.1914	-0.1252	0.0073	0.0613	-0.0369	0.0728	0.0409	0.1158	0.0782	0.0835	0.1159	0.1297	0.2358	0.3211	0.412	0.4462	0.3934	0.3884	0.3503	0.2427	0.2659	0.2927	0.2344	0.2964	0.4341
	NaN	NaN	NaN	NaN	NaN	NaN	NaN	NaN	NaN	NaN	NaN	NaN	NaN	NaN	NaN	NaN	NaN	NaN	NaN	NaN	NaN	NaN	NaN	NaN	NaN	-0.9999	NaN	-0.9614	NaN	-0.9799	NaN	-0.5344	-0.2442	-0.0473	-0.1278	0.2155	0.4254	0.4643	0.363	0.4015	0.3197	0.4676	0.4436	0.4575	0.5408	0.5214	0.3375	0.4349	0.4431
	NaN	NaN	NaN	NaN	NaN	NaN	NaN	NaN	NaN	NaN	NaN	NaN	NaN	NaN	NaN	NaN	NaN	NaN	NaN	NaN	NaN	NaN	NaN	NaN	NaN	NaN	NaN	NaN	NaN	NaN	NaN	NaN	NaN	NaN	NaN	NaN	NaN	NaN	0.9435	0.9466	NaN	0.6931	0.8211	0.8928	0.6948	0.6548	0.5358	0.6135	0.6257
	NaN	NaN	NaN	NaN	NaN	NaN	NaN	NaN	NaN	NaN	NaN	NaN	NaN	NaN	NaN	NaN	NaN	NaN	NaN	NaN	NaN	NaN	NaN	NaN	NaN	NaN	NaN	NaN	NaN	NaN	NaN	NaN	NaN	NaN	NaN	NaN	NaN	NaN	NaN	NaN	NaN	NaN	NaN	NaN	NaN	NaN	NaN	NaN	NaN
	NaN	NaN	NaN	NaN	NaN	NaN	NaN	NaN	NaN	NaN	NaN	NaN	NaN	NaN	NaN	NaN	NaN	NaN	NaN	NaN	NaN	NaN	NaN	NaN	NaN	NaN	NaN	NaN	NaN	NaN	NaN	NaN	NaN	NaN	NaN	NaN	NaN	NaN	NaN	NaN	NaN	NaN	NaN	NaN	NaN	NaN	NaN	NaN	NaN
	NaN	NaN	NaN	NaN	NaN	NaN	NaN	NaN	NaN	NaN	NaN	NaN	NaN	NaN	NaN	NaN	NaN	NaN	NaN	NaN	NaN	NaN	NaN	NaN	NaN	NaN	NaN	NaN	NaN	NaN	NaN	NaN	NaN	NaN	NaN	NaN	NaN	NaN	NaN	NaN	NaN	NaN	NaN	NaN	NaN	NaN	NaN	NaN	NaN
	NaN	NaN	NaN	NaN	NaN	NaN	NaN	NaN	NaN	NaN	NaN	NaN	NaN	NaN	NaN	NaN	NaN	NaN	NaN	NaN	NaN	NaN	NaN	NaN	NaN	NaN	NaN	NaN	NaN	NaN	NaN	NaN	NaN	NaN	NaN	NaN	NaN	NaN	NaN	NaN	NaN	NaN	NaN	NaN	NaN	NaN	NaN	NaN	NaN
	NaN	NaN	NaN	NaN	NaN	NaN	NaN	NaN	NaN	NaN	NaN	NaN	NaN	NaN	NaN	NaN	NaN	NaN	NaN	NaN	NaN	NaN	NaN	NaN	NaN	NaN	NaN	NaN	NaN	NaN	NaN	NaN	NaN	NaN	NaN	NaN	NaN	NaN	NaN	NaN	NaN	NaN	NaN	NaN	NaN	NaN	NaN	NaN	NaN
	NaN	NaN	NaN	NaN	NaN	NaN	NaN	NaN	NaN	NaN	NaN	NaN	NaN	NaN	NaN	NaN	NaN	NaN	NaN	NaN	NaN	NaN	NaN	NaN	NaN	NaN	NaN	NaN	NaN	NaN	NaN	NaN	NaN	NaN	NaN	NaN	NaN	NaN	NaN	NaN	NaN	NaN	NaN	NaN	NaN	NaN	NaN	NaN	NaN
	NaN	NaN	NaN	NaN	NaN	NaN	NaN	NaN	NaN	NaN	NaN	NaN	NaN	NaN	NaN	NaN	NaN	NaN	NaN	NaN	NaN	NaN	NaN	NaN	NaN	NaN	NaN	NaN	NaN	NaN	NaN	NaN	NaN	NaN	NaN	NaN	NaN	NaN	NaN	NaN	NaN	NaN	NaN	NaN	NaN	NaN	NaN	NaN	NaN
	NaN	NaN	NaN	NaN	NaN	NaN	NaN	NaN	NaN	NaN	NaN	NaN	NaN	NaN	NaN	NaN	NaN	NaN	NaN	NaN	NaN	NaN	NaN	NaN	NaN	NaN	NaN	NaN	NaN	NaN	NaN	NaN	NaN	NaN	NaN	NaN	NaN	NaN	NaN	NaN	NaN	NaN	NaN	NaN	NaN	NaN	NaN	NaN	NaN
	NaN	NaN	NaN	NaN	NaN	NaN	NaN	NaN	NaN	NaN	NaN	NaN	NaN	NaN	NaN	NaN	NaN	NaN	NaN	NaN	NaN	NaN	NaN	NaN	NaN	NaN	NaN	NaN	NaN	NaN	NaN	NaN	NaN	NaN	NaN	NaN	NaN	NaN	NaN	NaN	NaN	NaN	NaN	NaN	NaN	NaN	NaN	NaN	NaN
	0.9011	0.9249	0.9026	0.8852	0.8546	0.7895	0.7954	0.7662	0.7832	0.8384	0.8087	0.7811	0.7905	0.8257	0.7907	0.8076	0.7654	0.8285	0.879	0.9006	0.9197	0.9349	0.9226	0.9148	0.9498	0.9428	0.8907	0.8475	0.8371	0.7951	0.8375	0.8448	0.8113	0.8603	0.8122	0.8414	0.8627	0.851	0.8426	0.8142	0.8359	0.9024	0.9459	0.9383	0.8923	0.8825	0.8682	0.8521	0.8667
	0.9502	0.9478	0.934	0.9239	0.8993	0.8675	0.8833	0.903	0.9047	0.9227	0.904	0.8512	0.8873	0.8756	0.8543	0.8806	0.8547	0.895	0.933	0.9535	0.9456	0.9457	0.9378	0.9257	0.9514	0.9595	0.9522	0.9402	0.9182	0.8877	0.9075	0.9067	0.9114	0.9348	0.9076	0.9005	0.8895	0.8983	0.9134	0.9141	0.9119	0.9418	0.954	0.9492	0.9382	0.9108	0.8996	0.9	0.8982
	0.8915	0.915	0.9129	0.8863	0.8594	0.7106	0.8198	0.887	0.8841	0.8877	0.868	0.8452	0.893	0.8737	0.8706	0.9155	0.9118	0.9165	0.9374	0.9026	0.9085	0.9285	0.9216	0.8949	0.9236	0.9277	0.918	0.9293	0.934	0.9125	0.9144	0.9255	0.9356	0.901	0.9231	0.9333	0.9408	0.9332	0.9234	0.9271	0.9231	0.9522	0.9569	0.9569	0.9545	0.9328	0.9311	0.9139	0.9094
	0.7424	0.8296	0.7367	0.7237	0.6776	0.5677	0.7608	0.8484	0.8446	0.8834	0.794	0.6993	0.8233	0.8325	0.8623	0.9054	0.8786	0.9082	0.9303	0.9419	0.9534	0.9627	0.9587	0.95	0.9567	0.9463	0.9316	0.9337	0.9416	0.9385	0.9494	0.9479	0.9394	0.9224	0.9314	0.9313	0.9496	0.945	0.9503	0.926	0.9347	0.9566	0.9431	0.9399	0.9491	0.9287	0.9436	0.9586	0.9476
	0.6398	0.7158	0.5654	0.642	0.5512	0.3776	0.6537	0.7266	0.6574	0.7145	0.5788	0.5183	0.714	0.7134	0.7321	0.836	0.722	0.8266	0.8683	0.8655	0.8388	0.8372	0.8715	0.9086	0.9528	0.9538	0.9433	0.9456	0.9475	0.9227	0.9394	0.9475	0.9355	0.931	0.8804	0.9246	0.954	0.9613	0.9524	0.9431	0.9482	0.9629	0.9519	0.9439	0.9542	0.9406	0.9518	0.9648	0.9543
	0.5174	0.6495	0.454	0.4609	0.3959	0.2134	0.5555	0.5911	0.573	0.6717	0.3134	0.1783	0.6401	0.6692	0.7218	0.8364	0.6673	0.7442	0.82	0.7345	0.6668	0.6665	0.6963	0.6715	0.8237	0.8309	0.8571	0.879	0.91	0.8866	0.9353	0.9007	0.9025	0.9333	0.9163	0.9485	0.9506	0.939	0.9436	0.941	0.94	0.96	0.9632	0.9551	0.9534	0.9472	0.9605	0.9721	0.9707
	0.5106	0.627	0.404	0.4418	0.3074	0.08	0.4189	0.423	0.3754	0.5041	0.2816	0.1379	0.3822	0.4274	0.4536	0.697	0.4185	0.5174	0.6698	0.6885	0.7059	0.7109	0.7265	0.6961	0.7318	0.7938	0.769	0.8236	0.8773	0.8319	0.8593	0.876	0.8418	0.8969	0.9193	0.9317	0.9338	0.9309	0.9054	0.9365	0.933	0.9483	0.9625	0.9605	0.96	0.9658	0.9713	0.975	0.9705
	0.7145	0.7486	0.5172	0.3953	0.2558	-0.0637	0.2967	0.2824	0.2671	0.3287	0.125	0.0548	0.3453	0.2517	0.2836	0.3463	0.0505	0.2561	0.4743	0.5511	0.6165	0.5974	0.6448	0.6431	0.7131	0.6729	0.6056	0.6868	0.7805	0.7304	0.7834	0.8304	0.7819	0.7753	0.7852	0.8402	0.8355	0.8352	0.8198	0.8808	0.8773	0.9345	0.9447	0.9409	0.9481	0.9228	0.9177	0.9132	0.9488
	0.5945	0.6685	0.4446	0.394	0.2593	-0.0664	0.3059	0.2601	0.1685	0.1394	-0.0901	-0.1618	0.1757	0.1472	0.1485	0.2926	0.0562	0.0833	0.3154	0.373	0.4347	0.4836	0.4437	0.2948	0.3854	0.4955	0.4547	0.5351	0.5903	0.4863	0.6792	0.7079	0.6722	0.723	0.6843	0.6889	0.685	0.688	0.7379	0.8078	0.7821	0.8646	0.8929	0.886	0.9473	0.8976	0.8669	0.928	0.9181
	0.4816	0.5434	0.404	0.3171	0.2351	-0.0024	0.323	0.3166	0.1992	0.2222	-0.0734	-0.235	0.0629	0.1312	0.0747	0.148	-0.153	0.0748	0.279	0.3319	0.3669	0.3608	0.4593	0.303	0.3956	0.4597	0.3111	0.4674	0.5622	0.3977	0.5407	0.5974	0.5283	0.6468	0.4989	0.5712	0.578	0.6385	0.6367	0.7733	0.7682	0.8588	0.8573	0.7696	0.8013	0.8354	0.8666	0.8938	0.912
	0.5568	0.6748	0.3869	0.38	0.206	-0.0892	0.2848	0.3163	0.2349	0.273	-0.0752	-0.1071	0.0527	0.0803	-0.0037	0.0965	-0.2696	-0.2217	0.0781	0.1159	0.2401	0.2338	0.223	0.1692	0.2514	0.2863	0.175	0.293	0.4249	0.2945	0.4007	0.3124	0.1973	0.4165	0.3867	0.503	0.4384	0.4822	0.5445	0.6586	0.6674	0.7597	0.717	0.558	0.5817	0.6189	0.686	0.7624	0.8026
	0.5461	0.6679	0.413	0.3151	0.0708	-0.2099	0.0902	0.1774	0.2041	0.2734	0.0299	-0.183	-0.0402	-0.1622	-0.2479	-0.1939	-0.5525	-0.3846	-0.1009	0.0004	0.0513	-0.0413	-0.0934	-0.1745	-0.0439	-0.0161	-0.0539	-0.0208	0.2021	-0.0188	0.0582	0.0286	-0.0665	0.2206	0.1256	0.3795	0.4192	0.4693	0.4822	0.5921	0.5757	0.6281	0.6334	0.5778	0.6138	0.5275	0.5951	0.7137	0.7715
	0.4914	0.6507	0.3327	0.2869	0.0363	-0.1988	-0.0443	0.1013	0.169	0.1758	-0.1564	-0.2911	-0.207	-0.3319	-0.3386	-0.2418	-0.5807	-0.4787	-0.3052	-0.3137	-0.2914	-0.2661	-0.3134	-0.4984	-0.3099	-0.2507	-0.2958	-0.1763	-0.0239	-0.0717	0.0487	0.0421	-0.0685	0.0781	0.1057	0.2697	0.1885	0.2147	0.2256	0.3076	0.2084	0.4303	0.5237	0.452	0.4393	0.39	0.5098	0.5562	0.6687
	0.4694	0.5568	0.3788	0.4366	0.2011	-0.0816	0.0326	0.1114	0.1421	0.1271	-0.132	-0.262	-0.1756	-0.2758	-0.3585	-0.3108	-0.6385	-0.6016	-0.4513	-0.4764	-0.4371	-0.446	-0.4061	-0.5404	-0.4498	-0.413	-0.5464	-0.4241	-0.2385	-0.1822	0.0916	0.1635	0.1188	0.0969	-0.0194	0.1137	0.1323	0.0668	-0.0106	0.0347	0.0465	0.2405	0.3028	0.2677	0.207	0.0528	0.2444	0.306	0.3975
	0.4726	0.5346	0.263	0.2757	0.0266	-0.3059	-0.0214	-0.0299	0.0134	0.0875	-0.1835	-0.3307	-0.1048	-0.2284	-0.2246	-0.1758	-0.5755	-0.5529	-0.4808	-0.5405	-0.4869	-0.4795	-0.4918	-0.5848	-0.3896	-0.4028	-0.6012	-0.4609	-0.3402	-0.4343	-0.1494	-0.0715	-0.2472	-0.1077	-0.1924	-0.1229	-0.067	0.0206	-0.0222	-0.0681	-0.197	0.0309	0.0263	-0.0883	0.0719	-0.1068	0.0656	0.1446	0.1829
	0.4697	0.5481	0.1818	0.0952	-0.1242	-0.4224	-0.2055	-0.088	-0.0248	0.0676	-0.3342	-0.4714	-0.2717	-0.2447	-0.2631	-0.1598	-0.5001	-0.4965	-0.4033	-0.4166	-0.3923	-0.3087	-0.3224	-0.3929	-0.1999	-0.2476	-0.4775	-0.5124	-0.441	-0.4759	-0.2917	-0.2672	-0.4144	-0.2283	-0.277	-0.2629	-0.1448	-0.0677	-0.1567	-0.0355	-0.1863	-0.0893	-0.0359	-0.2302	-0.0876	-0.1433	-0.0514	0.0915	0.0882
	0.2631	0.4145	0.1852	0.1871	0.0255	-0.3217	-0.0033	0.076	0.0506	0.1578	-0.1959	-0.4101	-0.2202	-0.2414	-0.2849	-0.1871	-0.4139	-0.465	-0.2881	-0.2667	-0.1796	-0.2286	-0.2178	-0.3001	-0.1515	-0.2697	-0.4574	-0.4296	-0.3962	-0.5041	-0.2921	-0.3224	-0.4417	-0.2923	-0.4253	-0.4005	-0.4084	-0.2657	-0.4302	-0.2229	-0.3147	-0.1602	-0.1538	-0.23	-0.1242	-0.221	-0.13	-0.0563	0.0166
	NaN	NaN	NaN	NaN	NaN	NaN	NaN	NaN	0.1907	0.3574	-0.166	-0.3878	-0.1367	-0.1904	-0.3356	-0.179	-0.4878	-0.336	-0.2312	-0.1831	-0.2015	-0.1651	-0.1692	-0.2542	-0.2301	-0.2512	-0.4466	-0.4582	-0.4095	-0.5273	-0.3837	-0.4838	-0.5188	-0.3441	-0.3449	-0.2849	-0.3436	-0.4602	-0.5388	-0.4698	-0.4783	-0.2395	-0.158	-0.3194	-0.2784	-0.3593	-0.2951	-0.1856	-0.1038
	NaN	NaN	NaN	NaN	NaN	NaN	NaN	NaN	NaN	NaN	NaN	NaN	NaN	NaN	NaN	NaN	NaN	-0.7633	-0.6691	-0.5061	-0.6318	-0.4366	-0.5093	-0.2591	-0.0761	-0.2012	-0.3197	-0.4458	-0.4479	-0.6516	-0.5971	-0.6794	-0.6269	-0.4306	-0.4627	-0.3304	-0.4626	-0.3995	-0.404	-0.1961	-0.3304	-0.1089	-0.0388	-0.1545	-0.0014	-0.3147	-0.061	0.0911	0.1181
	NaN	NaN	NaN	NaN	NaN	NaN	NaN	NaN	NaN	NaN	NaN	NaN	NaN	NaN	NaN	NaN	NaN	NaN	NaN	NaN	NaN	NaN	NaN	NaN	-0.9446	-0.4835	-0.9366	-0.8084	-0.6518	-0.8157	-0.732	-0.7728	-0.7255	-0.2928	-0.4732	-0.4997	-0.6405	-0.6657	-0.5467	-0.2054	-0.2093	0.0472	0.0708	-0.0459	0.0708	-0.1021	0.0689	0.1832	0.2307
	NaN	NaN	NaN	NaN	NaN	NaN	NaN	NaN	NaN	NaN	NaN	NaN	NaN	NaN	NaN	NaN	NaN	NaN	NaN	NaN	NaN	NaN	NaN	NaN	NaN	NaN	NaN	NaN	NaN	NaN	NaN	NaN	-0.9732	-0.9961	-0.9707	-0.7869	-0.8023	-0.7874	-0.7829	-0.6813	-0.3137	0.221	0.4587	0.1375	0.0474	-0.0949	0.1594	0.296	0.2852
	NaN	NaN	NaN	NaN	NaN	NaN	NaN	NaN	NaN	NaN	NaN	NaN	NaN	NaN	NaN	NaN	NaN	NaN	NaN	NaN	NaN	NaN	NaN	NaN	NaN	NaN	NaN	NaN	NaN	NaN	NaN	NaN	NaN	NaN	NaN	NaN	NaN	NaN	NaN	NaN	-0.8965	-0.0569	0.2028	0.0725	0.7803	-0.0346	0.2703	0.2431	0.2326
	NaN	NaN	NaN	NaN	NaN	NaN	NaN	NaN	NaN	NaN	NaN	NaN	NaN	NaN	NaN	NaN	NaN	NaN	NaN	NaN	NaN	NaN	NaN	NaN	NaN	NaN	NaN	NaN	NaN	NaN	NaN	NaN	NaN	NaN	NaN	NaN	NaN	NaN	NaN	NaN	NaN	NaN	NaN	NaN	NaN	NaN	-0.2966	-0.3567	-0.7988
	NaN	NaN	NaN	NaN	NaN	NaN	NaN	NaN	NaN	NaN	NaN	NaN	NaN	NaN	NaN	NaN	NaN	NaN	NaN	NaN	NaN	NaN	NaN	NaN	NaN	NaN	NaN	NaN	NaN	NaN	NaN	NaN	NaN	NaN	NaN	NaN	NaN	NaN	NaN	NaN	NaN	NaN	NaN	NaN	NaN	NaN	NaN	NaN	NaN
	NaN	NaN	NaN	NaN	NaN	NaN	NaN	NaN	NaN	NaN	NaN	NaN	NaN	NaN	NaN	NaN	NaN	NaN	NaN	NaN	NaN	NaN	NaN	NaN	NaN	NaN	NaN	NaN	NaN	NaN	NaN	NaN	NaN	NaN	NaN	NaN	NaN	NaN	NaN	NaN	NaN	NaN	NaN	NaN	NaN	NaN	NaN	NaN	NaN
	NaN	NaN	NaN	NaN	NaN	NaN	NaN	NaN	NaN	NaN	NaN	NaN	NaN	NaN	NaN	NaN	NaN	NaN	NaN	NaN	NaN	NaN	NaN	NaN	NaN	NaN	NaN	NaN	NaN	NaN	NaN	NaN	NaN	NaN	NaN	NaN	NaN	NaN	NaN	NaN	NaN	NaN	NaN	NaN	NaN	NaN	NaN	NaN	NaN
	NaN	NaN	NaN	NaN	NaN	NaN	NaN	NaN	NaN	NaN	NaN	NaN	NaN	NaN	NaN	NaN	NaN	NaN	NaN	NaN	NaN	NaN	NaN	NaN	NaN	NaN	NaN	NaN	NaN	NaN	NaN	NaN	NaN	NaN	NaN	NaN	NaN	NaN	NaN	NaN	NaN	NaN	NaN	NaN	NaN	NaN	NaN	NaN	NaN
	NaN	NaN	NaN	NaN	NaN	NaN	NaN	NaN	NaN	NaN	NaN	NaN	NaN	NaN	NaN	NaN	NaN	NaN	NaN	NaN	NaN	NaN	NaN	NaN	NaN	NaN	NaN	NaN	NaN	NaN	NaN	NaN	NaN	NaN	NaN	NaN	NaN	NaN	NaN	NaN	NaN	NaN	NaN	NaN	NaN	NaN	NaN	NaN	NaN
	NaN	NaN	NaN	NaN	NaN	NaN	NaN	NaN	NaN	NaN	NaN	NaN	NaN	NaN	NaN	NaN	NaN	NaN	NaN	NaN	NaN	NaN	NaN	NaN	NaN	NaN	NaN	NaN	NaN	NaN	NaN	NaN	NaN	NaN	NaN	NaN	NaN	NaN	NaN	NaN	NaN	NaN	NaN	NaN	NaN	NaN	NaN	NaN	NaN
	NaN	NaN	NaN	NaN	NaN	NaN	NaN	NaN	NaN	NaN	NaN	NaN	NaN	NaN	NaN	NaN	NaN	NaN	NaN	NaN	NaN	NaN	NaN	NaN	NaN	NaN	NaN	NaN	NaN	NaN	NaN	NaN	NaN	NaN	NaN	NaN	NaN	NaN	NaN	NaN	NaN	NaN	NaN	NaN	NaN	NaN	NaN	NaN	NaN
	NaN	NaN	NaN	NaN	NaN	NaN	NaN	NaN	NaN	NaN	NaN	NaN	NaN	NaN	NaN	NaN	NaN	NaN	NaN	NaN	NaN	NaN	NaN	NaN	NaN	NaN	NaN	NaN	NaN	NaN	NaN	NaN	NaN	NaN	NaN	NaN	NaN	NaN	NaN	NaN	NaN	NaN	NaN	NaN	NaN	NaN	NaN	NaN	NaN
	0.4894	0.4438	0.5302	0.5312	0.5454	0.6099	0.6215	0.6607	0.6332	0.6253	0.647	0.6278	0.6877	0.6977	0.6426	0.5993	0.6105	0.655	0.6622	0.6296	0.6446	0.6481	0.6715	0.7338	0.6846	0.6959	0.6611	0.6899	0.7255	0.6591	0.6192	0.5807	0.5982	0.632	0.578	0.6162	0.5783	0.5449	0.4958	0.4597	0.4081	0.4218	0.5168	0.642	0.6959	0.7058	0.6612	0.663	0.6302
	0.7575	0.7047	0.7829	0.814	0.7866	0.8561	0.8556	0.8907	0.9087	0.8898	0.8734	0.8513	0.866	0.8984	0.8939	0.8273	0.8869	0.893	0.8616	0.8289	0.8386	0.8186	0.8352	0.8981	0.847	0.8316	0.8285	0.7831	0.8442	0.8378	0.8384	0.774	0.7851	0.84	0.8578	0.8532	0.7802	0.8119	0.8103	0.7937	0.7678	0.8006	0.8267	0.8445	0.8487	0.8498	0.8408	0.7866	0.7557
	0.5403	0.5637	0.6813	0.6611	0.6373	0.7512	0.7855	0.8772	0.911	0.9044	0.8745	0.7805	0.779	0.7592	0.7935	0.8321	0.922	0.9437	0.9091	0.8978	0.8993	0.866	0.8295	0.8757	0.8625	0.8551	0.9016	0.8774	0.8945	0.8772	0.8891	0.8843	0.8364	0.8489	0.8732	0.8636	0.8764	0.8782	0.888	0.876	0.8795	0.8572	0.8684	0.8904	0.8914	0.8863	0.8803	0.8624	0.8185
	-0.2083	-0.1992	0.0462	0.0867	0.2403	0.4655	0.5482	0.7114	0.7821	0.7646	0.7863	0.7484	0.7679	0.7941	0.7975	0.7721	0.8445	0.8703	0.8557	0.8734	0.9066	0.8979	0.8846	0.9041	0.8912	0.8739	0.8718	0.8434	0.8487	0.8719	0.9	0.9023	0.8483	0.8522	0.8096	0.8441	0.8597	0.8452	0.8311	0.8368	0.7913	0.7976	0.842	0.8659	0.8914	0.9074	0.8771	0.8432	0.8139
	-0.4006	-0.4286	-0.1597	-0.1863	-0.148	0.134	0.2518	0.4709	0.5561	0.5348	0.6054	0.5992	0.7258	0.762	0.7874	0.7719	0.8106	0.8307	0.8029	0.7938	0.8269	0.7794	0.7759	0.8455	0.7897	0.7035	0.6625	0.6134	0.762	0.8072	0.8834	0.8836	0.883	0.8789	0.8166	0.8164	0.8384	0.8365	0.8593	0.8788	0.8567	0.8436	0.8514	0.8531	0.8584	0.8985	0.8322	0.849	0.7915
	-0.3346	-0.3222	-0.1028	-0.2089	-0.2722	-0.0495	-0.0165	0.272	0.3226	0.2697	0.3393	0.2211	0.2992	0.3894	0.5143	0.4827	0.6337	0.7379	0.707	0.7022	0.6758	0.6046	0.6552	0.7693	0.7429	0.7168	0.7477	0.6962	0.7485	0.7973	0.8491	0.8413	0.8137	0.8157	0.7889	0.7975	0.8168	0.8284	0.8899	0.8773	0.8567	0.8508	0.8591	0.8507	0.8528	0.8681	0.8065	0.839	0.8411
	-0.4793	-0.4978	-0.2496	-0.3568	-0.4019	-0.1924	-0.2342	0.0122	0.039	-0.031	0.0738	-0.0641	0.0443	0.1679	0.3173	0.2269	0.4025	0.5139	0.435	0.4392	0.5137	0.5103	0.5257	0.6965	0.6876	0.6599	0.7134	0.6521	0.7123	0.7112	0.7674	0.7496	0.7604	0.7682	0.7529	0.7568	0.7748	0.7775	0.8025	0.8195	0.8302	0.85	0.8625	0.8828	0.9013	0.8792	0.8442	0.8398	0.8105
	-0.4287	-0.4446	-0.1163	-0.2286	-0.3436	-0.1953	-0.2146	0.0442	0.0553	-0.0497	-0.0409	-0.1949	-0.0143	0.0979	0.2496	0.1733	0.3078	0.4066	0.2123	0.2109	0.2751	0.2789	0.3645	0.6012	0.5593	0.594	0.7156	0.6906	0.7513	0.8144	0.8257	0.8043	0.8078	0.7983	0.7228	0.7377	0.7103	0.7092	0.7669	0.7588	0.755	0.77	0.7943	0.7805	0.8216	0.8133	0.7896	0.7799	0.7618
	-0.4231	-0.4315	-0.1293	-0.2326	-0.3496	-0.089	-0.1134	0.0386	0.0446	-0.018	0.009	-0.076	0.0295	0.1365	0.2281	0.113	0.2031	0.2308	0.0875	0.087	0.2111	0.2328	0.2136	0.603	0.4633	0.4478	0.6092	0.5604	0.7166	0.7637	0.8038	0.7488	0.7014	0.7093	0.5812	0.5899	0.5443	0.585	0.6492	0.5716	0.5857	0.7178	0.7315	0.8024	0.831	0.7874	0.8122	0.8227	0.749
	-0.4359	-0.5	-0.2425	-0.3112	-0.3948	-0.0981	0.0558	0.3268	0.2892	0.2232	0.2327	0.0784	0.2243	0.2588	0.2761	0.1098	0.2248	0.2215	0.1202	0.0804	0.1609	0.1259	0.1887	0.5288	0.4371	0.4001	0.5122	0.4235	0.582	0.6727	0.7464	0.6472	0.6193	0.6296	0.5494	0.6067	0.5606	0.5615	0.565	0.5077	0.4858	0.5465	0.6605	0.6866	0.7492	0.7499	0.7062	0.7797	0.7618
	-0.5353	-0.5476	-0.2616	-0.3093	-0.3982	-0.0594	-0.0772	0.2077	0.2799	0.2152	0.2694	0.1899	0.3497	0.3414	0.4043	0.2059	0.2159	0.255	0.08	-0.0733	0.0879	0.0533	0.0547	0.409	0.2694	0.2613	0.3777	0.3439	0.4955	0.553	0.6244	0.4998	0.442	0.5314	0.4423	0.6101	0.7126	0.6636	0.6922	0.5277	0.4995	0.542	0.5401	0.5931	0.6899	0.6935	0.6718	0.7418	0.6706
	-0.2872	-0.4313	-0.1827	-0.2032	-0.408	-0.1012	-0.1587	0.0523	0.1304	0.0109	0.1259	0.0174	0.2108	0.2802	0.2803	0.1341	0.2182	0.2601	0.0663	0.0536	0.0891	0.0101	-0.0036	0.2547	0.1144	0.1601	0.2833	0.1724	0.3823	0.3841	0.5163	0.482	0.4671	0.4926	0.4248	0.5659	0.5511	0.4967	0.583	0.4932	0.4837	0.5217	0.5767	0.6456	0.6192	0.606	0.513	0.587	0.6074
	-0.372	-0.4522	-0.2825	-0.3861	-0.4853	-0.1621	-0.2016	-0.0093	0.0835	-0.0282	0.0952	-0.0453	0.0527	0.1132	0.1359	0.0932	0.1671	0.2606	0.1407	0.1127	0.1014	0.0466	0.0714	0.3181	0.1819	0.155	0.2252	0.1687	0.3011	0.3108	0.4819	0.3497	0.3468	0.4221	0.2282	0.373	0.4612	0.4919	0.6773	0.545	0.5073	0.5075	0.4661	0.423	0.4741	0.4813	0.3743	0.3966	0.4129
	-0.558	-0.5658	-0.3474	-0.4222	-0.481	-0.1998	-0.1962	-0.0066	0.0428	-0.1036	0.047	-0.1182	0.1019	0.1762	0.2271	0.0976	0.2284	0.3204	0.1999	0.1727	0.2204	0.0803	0.1032	0.3509	0.2793	0.2394	0.268	0.1488	0.2701	0.3017	0.4836	0.2515	0.1077	0.204	0.0834	0.2634	0.3283	0.4128	0.5696	0.4984	0.5532	0.4991	0.4857	0.4456	0.4803	0.54	0.5349	0.564	0.491
	-0.462	-0.4422	-0.1551	-0.3161	-0.4515	-0.202	-0.2077	0.0109	0.037	-0.0382	-0.0027	-0.0502	0.1715	0.2167	0.2993	0.1672	0.2899	0.4242	0.3149	0.1878	0.1619	0.0078	0.1008	0.3915	0.2489	0.3021	0.3826	0.2996	0.4209	0.4054	0.525	0.464	0.4018	0.5336	0.2925	0.4566	0.476	0.5536	0.6832	0.5287	0.4811	0.4756	0.4832	0.4869	0.6652	0.743	0.6551	0.6305	0.5497
	-0.3913	-0.3524	0.0148	-0.0646	-0.1221	0.0682	0.0022	0.1359	0.1964	0.0368	0.1206	-0.0477	0.1289	0.2929	0.3649	0.2776	0.3126	0.4033	0.2669	0.1751	0.2611	0.0807	0.0334	0.4167	0.3324	0.3118	0.3541	0.2729	0.4207	0.4969	0.6476	0.5961	0.5383	0.621	0.4494	0.5388	0.6231	0.5642	0.646	0.4756	0.3832	0.4234	0.4585	0.4987	0.5732	0.6528	0.5997	0.6029	0.5235
	-0.2975	-0.1996	0.1427	0.1936	0.1184	0.3152	0.2752	0.4242	0.3814	0.0998	0.2272	-0.0026	0.2192	0.2754	0.311	0.0828	0.1582	0.257	0.196	0.2081	0.254	0.0419	0.0204	0.3353	0.1467	0.0937	0.2387	0.0439	0.3406	0.4	0.5968	0.537	0.4002	0.4695	0.3023	0.4449	0.5202	0.5388	0.5493	0.4904	0.4194	0.3462	0.3775	0.3467	0.3882	0.3456	0.2706	0.3595	0.2775
	NaN	NaN	NaN	NaN	NaN	0.8329	0.5271	0.5468	0.364	0.0921	0.4723	0.5661	0.6729	0.6501	0.5022	0.2475	0.2038	0.4045	0.3198	0.3234	0.3059	0.1792	0.102	0.3059	0.0871	0.0374	0.1296	0.0193	0.3569	0.2637	0.313	0.1462	0.0806	0.1774	0.0056	0.1893	0.3052	0.4063	0.58	0.4597	0.4324	0.4368	0.4571	0.4778	0.4816	0.4019	0.2076	0.1885	0.0861
	NaN	NaN	NaN	NaN	NaN	NaN	NaN	NaN	NaN	NaN	NaN	NaN	NaN	NaN	NaN	0.1675	-0.0034	-0.0142	0.016	0.2186	0.2487	0.1689	0.0504	0.2768	0.0004	-0.0851	0.1184	-0.0187	0.1499	0.3572	0.4378	0.1738	0.0348	0.0997	-0.1215	-0.0004	0.1528	0.2375	0.4489	0.2623	0.2726	0.3296	0.3696	0.4393	0.4408	0.406	0.1655	0.1782	0.1424
	NaN	NaN	NaN	NaN	NaN	NaN	NaN	NaN	NaN	NaN	NaN	NaN	NaN	NaN	NaN	NaN	NaN	NaN	NaN	NaN	NaN	NaN	NaN	NaN	NaN	NaN	0.1798	0.2161	0.7235	0.8442	0.6849	0.1733	-0.023	0.0796	0.1509	0.3139	0.1534	0.4148	0.5519	0.2161	0.1453	0.2006	0.0598	0.2194	0.3967	0.2076	0.0813	0.2239	0.1573
	NaN	NaN	NaN	NaN	NaN	NaN	NaN	NaN	NaN	NaN	NaN	NaN	NaN	NaN	NaN	NaN	NaN	NaN	NaN	NaN	NaN	NaN	NaN	NaN	NaN	NaN	NaN	NaN	NaN	NaN	NaN	NaN	NaN	NaN	NaN	NaN	NaN	NaN	NaN	NaN	NaN	NaN	0.9909	NaN	NaN	0.9937	0.3007	0.2595	0.3962
	NaN	NaN	NaN	NaN	NaN	NaN	NaN	NaN	NaN	NaN	NaN	NaN	NaN	NaN	NaN	NaN	NaN	NaN	NaN	NaN	NaN	NaN	NaN	NaN	NaN	NaN	NaN	NaN	NaN	NaN	NaN	NaN	NaN	NaN	NaN	NaN	NaN	NaN	NaN	NaN	NaN	NaN	NaN	NaN	NaN	NaN	NaN	NaN	NaN
	NaN	NaN	NaN	NaN	NaN	NaN	NaN	NaN	NaN	NaN	NaN	NaN	NaN	NaN	NaN	NaN	NaN	NaN	NaN	NaN	NaN	NaN	NaN	NaN	NaN	NaN	NaN	NaN	NaN	NaN	NaN	NaN	NaN	NaN	NaN	NaN	NaN	NaN	NaN	NaN	NaN	NaN	NaN	NaN	NaN	NaN	NaN	NaN	NaN
	NaN	NaN	NaN	NaN	NaN	NaN	NaN	NaN	NaN	NaN	NaN	NaN	NaN	NaN	NaN	NaN	NaN	NaN	NaN	NaN	NaN	NaN	NaN	NaN	NaN	NaN	NaN	NaN	NaN	NaN	NaN	NaN	NaN	NaN	NaN	NaN	NaN	NaN	NaN	NaN	NaN	NaN	NaN	NaN	NaN	NaN	NaN	NaN	NaN
	NaN	NaN	NaN	NaN	NaN	NaN	NaN	NaN	NaN	NaN	NaN	NaN	NaN	NaN	NaN	NaN	NaN	NaN	NaN	NaN	NaN	NaN	NaN	NaN	NaN	NaN	NaN	NaN	NaN	NaN	NaN	NaN	NaN	NaN	NaN	NaN	NaN	NaN	NaN	NaN	NaN	NaN	NaN	NaN	NaN	NaN	NaN	NaN	NaN
	NaN	NaN	NaN	NaN	NaN	NaN	NaN	NaN	NaN	NaN	NaN	NaN	NaN	NaN	NaN	NaN	NaN	NaN	NaN	NaN	NaN	NaN	NaN	NaN	NaN	NaN	NaN	NaN	NaN	NaN	NaN	NaN	NaN	NaN	NaN	NaN	NaN	NaN	NaN	NaN	NaN	NaN	NaN	NaN	NaN	NaN	NaN	NaN	NaN
	NaN	NaN	NaN	NaN	NaN	NaN	NaN	NaN	NaN	NaN	NaN	NaN	NaN	NaN	NaN	NaN	NaN	NaN	NaN	NaN	NaN	NaN	NaN	NaN	NaN	NaN	NaN	NaN	NaN	NaN	NaN	NaN	NaN	NaN	NaN	NaN	NaN	NaN	NaN	NaN	NaN	NaN	NaN	NaN	NaN	NaN	NaN	NaN	NaN
	NaN	NaN	NaN	NaN	NaN	NaN	NaN	NaN	NaN	NaN	NaN	NaN	NaN	NaN	NaN	NaN	NaN	NaN	NaN	NaN	NaN	NaN	NaN	NaN	NaN	NaN	NaN	NaN	NaN	NaN	NaN	NaN	NaN	NaN	NaN	NaN	NaN	NaN	NaN	NaN	NaN	NaN	NaN	NaN	NaN	NaN	NaN	NaN	NaN
	NaN	NaN	NaN	NaN	NaN	NaN	NaN	NaN	NaN	NaN	NaN	NaN	NaN	NaN	NaN	NaN	NaN	NaN	NaN	NaN	NaN	NaN	NaN	NaN	NaN	NaN	NaN	NaN	NaN	NaN	NaN	NaN	NaN	NaN	NaN	NaN	NaN	NaN	NaN	NaN	NaN	NaN	NaN	NaN	NaN	NaN	NaN	NaN	NaN
MOB4 KO1
	0.3119	0.2922	0.4056	0.4192	0.4978	0.4351	0.6746	0.6299	0.7051	0.7222	0.5296	0.7682	0.7248	0.7551	0.8569	0.7043	0.686	0.8351	0.8218	0.9207	0.9154	0.9033	0.8878	0.9117	0.9024	0.9152	0.8999	0.9001	0.8969	0.9218	0.9375	0.937	0.9457	0.9564	0.9496	0.9624	0.9792	0.9829	0.965	0.9246	0.9635	0.9766	0.9853	0.9766	0.8971	0.9325	0.9205	0.9266	0.8953
	0.37	0.3844	0.3953	0.4382	0.4451	0.5742	0.773	0.7274	0.8081	0.8266	0.7271	0.8764	0.8609	0.886	0.9236	0.8854	0.9087	0.9399	0.9673	0.9722	0.9636	0.9924	0.9888	0.9858	0.9938	0.9921	0.9914	0.9958	0.9947	0.9914	0.993	0.9907	0.9885	0.9923	0.9901	0.9902	0.9901	0.9914	0.9916	0.9943	0.9961	0.9961	0.9958	0.9953	0.9933	0.9939	0.9948	0.995	0.9865
	0.4929	0.5354	0.5252	0.5682	0.6673	0.6805	0.7814	0.7921	0.831	0.8392	0.8361	0.8695	0.8808	0.8914	0.9111	0.9098	0.9235	0.9462	0.9542	0.9658	0.9718	0.9751	0.9819	0.987	0.9914	0.9915	0.9926	0.9901	0.9891	0.9891	0.9885	0.9866	0.9827	0.9844	0.9842	0.9851	0.9886	0.9881	0.9889	0.9905	0.9939	0.9961	0.9954	0.9938	0.9943	0.9935	0.9945	0.9943	0.9965
	0.5521	0.552	0.5033	0.493	0.5149	0.5507	0.6969	0.6966	0.7565	0.7826	0.7798	0.8485	0.8623	0.8977	0.9217	0.923	0.9375	0.9499	0.9577	0.9639	0.9742	0.9776	0.9825	0.9835	0.9861	0.9878	0.9886	0.9866	0.9831	0.9826	0.9777	0.9786	0.98	0.9842	0.989	0.9898	0.9898	0.9891	0.9888	0.9902	0.9904	0.9881	0.9879	0.9869	0.9843	0.985	0.9888	0.9894	0.9927
	0.8406	0.8352	0.7424	0.7145	0.6669	0.6332	0.7255	0.7114	0.7477	0.7659	0.773	0.8381	0.8478	0.8597	0.8864	0.8733	0.8961	0.9223	0.9285	0.9382	0.9463	0.9551	0.9624	0.9738	0.9823	0.9801	0.983	0.9849	0.9851	0.9878	0.9851	0.9868	0.9885	0.99	0.9925	0.9934	0.9935	0.9927	0.9925	0.9899	0.9894	0.9883	0.9884	0.9875	0.9828	0.9829	0.9853	0.9879	0.9937
	0.8699	0.8856	0.8018	0.8016	0.7899	0.7487	0.7896	0.7479	0.7662	0.7792	0.7838	0.8421	0.8519	0.8547	0.8812	0.868	0.8917	0.9016	0.9054	0.9143	0.9162	0.924	0.9351	0.9485	0.9655	0.9654	0.9731	0.9822	0.9857	0.988	0.9906	0.9901	0.99	0.991	0.9926	0.9956	0.9944	0.9926	0.9901	0.9914	0.9909	0.986	0.9826	0.9807	0.9791	0.9792	0.985	0.9851	0.9863
	0.8326	0.8746	0.7862	0.8004	0.7933	0.7719	0.8258	0.7946	0.8058	0.807	0.7727	0.8515	0.8411	0.8434	0.8814	0.8576	0.8921	0.9041	0.9024	0.9003	0.906	0.9059	0.9167	0.9256	0.938	0.9367	0.9474	0.9639	0.9786	0.9806	0.988	0.9856	0.9783	0.9843	0.9841	0.9888	0.9922	0.9939	0.9934	0.9906	0.99	0.989	0.9867	0.9827	0.9822	0.9867	0.9861	0.9855	0.9852
	0.8057	0.8349	0.7596	0.7875	0.7794	0.7765	0.8078	0.8024	0.8225	0.8292	0.8099	0.8553	0.8537	0.8457	0.8802	0.8647	0.8967	0.92	0.9094	0.9097	0.9157	0.9147	0.9305	0.9406	0.9532	0.9478	0.9568	0.9584	0.9589	0.9594	0.9647	0.9615	0.9556	0.9672	0.9692	0.9749	0.9804	0.9858	0.9918	0.9933	0.9911	0.9913	0.9848	0.9805	0.9822	0.9741	0.9736	0.9641	0.9646
	0.7823	0.8396	0.7467	0.7859	0.7858	0.7713	0.8363	0.8102	0.8291	0.8447	0.8381	0.8802	0.8853	0.8803	0.9056	0.8853	0.9001	0.9179	0.9117	0.9104	0.9144	0.9053	0.916	0.9304	0.9419	0.9392	0.9487	0.9483	0.9475	0.9528	0.9566	0.9597	0.9562	0.9615	0.9612	0.9695	0.9711	0.9765	0.9793	0.9809	0.9795	0.9818	0.9774	0.9522	0.9352	0.9156	0.9079	0.902	0.9257
	0.7314	0.7616	0.7152	0.7658	0.7774	0.7719	0.8213	0.7868	0.793	0.7964	0.7879	0.8317	0.8276	0.8267	0.8655	0.8431	0.8647	0.89	0.8922	0.8997	0.9095	0.9013	0.9041	0.9109	0.9166	0.9128	0.9341	0.9272	0.9171	0.9259	0.9221	0.9354	0.9362	0.9394	0.9424	0.9542	0.9574	0.961	0.959	0.9412	0.9227	0.9117	0.9104	0.8839	0.8744	0.866	0.8855	0.8933	0.9231
	0.6011	0.6251	0.6215	0.6752	0.7007	0.7155	0.7806	0.7614	0.7789	0.7826	0.7691	0.8242	0.8271	0.8167	0.8486	0.8226	0.8355	0.8614	0.865	0.875	0.892	0.8847	0.894	0.9035	0.9088	0.8965	0.9078	0.8811	0.8661	0.8838	0.8879	0.8978	0.8947	0.8937	0.9028	0.924	0.9147	0.9143	0.9107	0.8968	0.8865	0.8752	0.8575	0.8138	0.8035	0.8467	0.8611	0.8839	0.9165
	0.4427	0.4614	0.4221	0.507	0.579	0.6348	0.7268	0.7449	0.7911	0.8082	0.8154	0.8745	0.8474	0.839	0.8497	0.81	0.8242	0.8399	0.8327	0.8426	0.8652	0.8553	0.8683	0.874	0.8832	0.8659	0.8808	0.851	0.831	0.8548	0.831	0.841	0.8353	0.8109	0.8222	0.8513	0.8336	0.8421	0.8392	0.8556	0.885	0.8908	0.8605	0.8259	0.8349	0.8968	0.9128	0.9369	0.9475
	0.3449	0.3691	0.3565	0.4053	0.4758	0.5021	0.6203	0.6836	0.7715	0.8257	0.8472	0.8976	0.8866	0.8469	0.8509	0.8017	0.813	0.8305	0.8172	0.8181	0.8214	0.8019	0.813	0.8274	0.8376	0.8115	0.8403	0.8048	0.7901	0.8113	0.7683	0.7781	0.7706	0.7382	0.7442	0.7746	0.7669	0.7793	0.77	0.7934	0.8261	0.8427	0.839	0.8569	0.9163	0.9455	0.9591	0.9642	0.9674
	0.3691	0.351	0.3596	0.3743	0.4294	0.4643	0.5797	0.642	0.7287	0.8031	0.8241	0.8779	0.8692	0.8401	0.8453	0.7861	0.7916	0.8238	0.7997	0.8041	0.8021	0.7647	0.7699	0.7749	0.7623	0.7328	0.7724	0.7001	0.6819	0.7011	0.6522	0.6677	0.6489	0.6388	0.6701	0.7136	0.6866	0.7121	0.742	0.7845	0.8192	0.8391	0.8568	0.8796	0.8976	0.9466	0.9755	0.9804	0.9812
	0.4275	0.3941	0.4094	0.4319	0.4885	0.5063	0.5916	0.6205	0.6944	0.7622	0.7612	0.8441	0.8309	0.7955	0.7968	0.737	0.7374	0.7734	0.7599	0.7602	0.7548	0.7167	0.7064	0.7035	0.6856	0.6302	0.6533	0.5625	0.5386	0.5436	0.4919	0.5024	0.486	0.4843	0.5197	0.5912	0.593	0.6678	0.6965	0.7688	0.8522	0.8817	0.8972	0.9041	0.9275	0.9494	0.9734	0.9748	0.9747
	0.4702	0.4539	0.4858	0.5038	0.5699	0.5472	0.6373	0.6102	0.6319	0.6681	0.6409	0.7351	0.7693	0.7455	0.777	0.7172	0.7275	0.7673	0.7455	0.7368	0.7305	0.6705	0.643	0.6128	0.5594	0.4641	0.4965	0.4123	0.3763	0.3923	0.3737	0.3835	0.3698	0.3868	0.4559	0.5737	0.6324	0.6959	0.7228	0.7821	0.8526	0.8792	0.9017	0.912	0.9149	0.9265	0.9375	0.9375	0.9538
	0.4657	0.447	0.4915	0.5242	0.5801	0.589	0.6584	0.6384	0.6397	0.5994	0.5656	0.6595	0.6095	0.5994	0.6747	0.5846	0.6422	0.6577	0.6689	0.6273	0.6262	0.5371	0.4964	0.4618	0.4298	0.3274	0.3252	0.2703	0.2302	0.2604	0.262	0.3086	0.3433	0.395	0.4574	0.5806	0.6175	0.7066	0.7589	0.8051	0.8786	0.9015	0.9168	0.9119	0.899	0.9012	0.9103	0.9004	0.913
	0.4137	0.3587	0.391	0.4158	0.4866	0.5351	0.6622	0.5985	0.6344	0.6198	0.5656	0.638	0.5826	0.5364	0.5395	0.4623	0.4615	0.5211	0.4747	0.4176	0.4225	0.3213	0.2579	0.256	0.2907	0.1982	0.2267	0.1824	0.1493	0.1917	0.2181	0.253	0.2953	0.3665	0.4754	0.5883	0.6373	0.7234	0.7748	0.8187	0.8667	0.8872	0.9017	0.9118	0.9085	0.9111	0.9211	0.9148	0.9092
	0.3161	0.2423	0.3031	0.2479	0.3556	0.4091	0.6204	0.4762	0.4277	0.4231	0.3107	0.4755	0.3295	0.2412	0.1228	-0.1154	-0.1678	-0.0971	-0.0565	-0.1759	-0.1629	-0.155	-0.1096	-0.0412	0.1366	0.1135	0.1872	0.1582	0.1403	0.2336	0.2399	0.2811	0.3157	0.3483	0.4693	0.6179	0.6764	0.7607	0.7981	0.8328	0.8686	0.8846	0.8931	0.8895	0.8989	0.91	0.9168	0.9129	0.9306
	0.04	-0.0508	-0.0675	0.0105	0.0704	-0.3017	NaN	-0.1561	-0.1558	-0.1324	-0.1538	-0.0752	-0.0516	0.0296	0.2029	-0.0324	-0.2992	0.0079	-0.5166	-0.3534	-0.4386	-0.2009	-0.023	-0.0612	0.1313	0.1672	0.1639	0.2227	0.1922	0.2693	0.2869	0.3544	0.4923	0.5534	0.5767	0.6154	0.6768	0.7857	0.8224	0.847	0.8811	0.9007	0.902	0.8887	0.8839	0.9002	0.9225	0.9379	0.9531
	NaN	NaN	NaN	NaN	NaN	NaN	NaN	NaN	NaN	NaN	NaN	NaN	NaN	NaN	NaN	NaN	NaN	NaN	NaN	NaN	NaN	NaN	NaN	NaN	NaN	NaN	NaN	NaN	NaN	NaN	NaN	0.0033	-0.0227	0.1355	0.6191	0.7479	0.7239	0.7743	0.8197	0.8397	0.8844	0.9277	0.9452	0.9585	0.9659	0.9733	0.9668	0.9694	0.9747
	NaN	NaN	NaN	NaN	NaN	NaN	NaN	NaN	NaN	NaN	NaN	NaN	NaN	NaN	NaN	NaN	NaN	NaN	NaN	NaN	NaN	NaN	NaN	NaN	NaN	NaN	NaN	NaN	NaN	NaN	NaN	NaN	NaN	NaN	NaN	NaN	NaN	NaN	NaN	0.8924	0.9071	NaN	0.9311	0.9595	0.9744	0.9864	0.9925	0.9928	0.993
	NaN	NaN	NaN	NaN	NaN	NaN	NaN	NaN	NaN	NaN	NaN	NaN	NaN	NaN	NaN	NaN	NaN	NaN	NaN	NaN	NaN	NaN	NaN	NaN	NaN	NaN	NaN	NaN	NaN	NaN	NaN	NaN	NaN	NaN	NaN	NaN	NaN	NaN	NaN	NaN	NaN	NaN	NaN	NaN	NaN	NaN	NaN	NaN	NaN
	NaN	NaN	NaN	NaN	NaN	NaN	NaN	NaN	NaN	NaN	NaN	NaN	NaN	NaN	NaN	NaN	NaN	NaN	NaN	NaN	NaN	NaN	NaN	NaN	NaN	NaN	NaN	NaN	NaN	NaN	NaN	NaN	NaN	NaN	NaN	NaN	NaN	NaN	NaN	NaN	NaN	NaN	NaN	NaN	NaN	NaN	NaN	NaN	NaN
	NaN	NaN	NaN	NaN	NaN	NaN	NaN	NaN	NaN	NaN	NaN	NaN	NaN	NaN	NaN	NaN	NaN	NaN	NaN	NaN	NaN	NaN	NaN	NaN	NaN	NaN	NaN	NaN	NaN	NaN	NaN	NaN	NaN	NaN	NaN	NaN	NaN	NaN	NaN	NaN	NaN	NaN	NaN	NaN	NaN	NaN	NaN	NaN	NaN
	NaN	NaN	NaN	NaN	NaN	NaN	NaN	NaN	NaN	NaN	NaN	NaN	NaN	NaN	NaN	NaN	NaN	NaN	NaN	NaN	NaN	NaN	NaN	NaN	NaN	NaN	NaN	NaN	NaN	NaN	NaN	NaN	NaN	NaN	NaN	NaN	NaN	NaN	NaN	NaN	NaN	NaN	NaN	NaN	NaN	NaN	NaN	NaN	NaN
	NaN	NaN	NaN	NaN	NaN	NaN	NaN	NaN	NaN	NaN	NaN	NaN	NaN	NaN	NaN	NaN	NaN	NaN	NaN	NaN	NaN	NaN	NaN	NaN	NaN	NaN	NaN	NaN	NaN	NaN	NaN	NaN	NaN	NaN	NaN	NaN	NaN	NaN	NaN	NaN	NaN	NaN	NaN	NaN	NaN	NaN	NaN	NaN	NaN
	NaN	NaN	NaN	NaN	NaN	NaN	NaN	NaN	NaN	NaN	NaN	NaN	NaN	NaN	NaN	NaN	NaN	NaN	NaN	NaN	NaN	NaN	NaN	NaN	NaN	NaN	NaN	NaN	NaN	NaN	NaN	NaN	NaN	NaN	NaN	NaN	NaN	NaN	NaN	NaN	NaN	NaN	NaN	NaN	NaN	NaN	NaN	NaN	NaN
	NaN	NaN	NaN	NaN	NaN	NaN	NaN	NaN	NaN	NaN	NaN	NaN	NaN	NaN	NaN	NaN	NaN	NaN	NaN	NaN	NaN	NaN	NaN	NaN	NaN	NaN	NaN	NaN	NaN	NaN	NaN	NaN	NaN	NaN	NaN	NaN	NaN	NaN	NaN	NaN	NaN	NaN	NaN	NaN	NaN	NaN	NaN	NaN	NaN
	NaN	NaN	NaN	NaN	NaN	NaN	NaN	NaN	NaN	NaN	NaN	NaN	NaN	NaN	NaN	NaN	NaN	NaN	NaN	NaN	NaN	NaN	NaN	NaN	NaN	NaN	NaN	NaN	NaN	NaN	NaN	NaN	NaN	NaN	NaN	NaN	NaN	NaN	NaN	NaN	NaN	NaN	NaN	NaN	NaN	NaN	NaN	NaN	NaN
	NaN	NaN	NaN	NaN	NaN	NaN	NaN	NaN	NaN	NaN	NaN	NaN	NaN	NaN	NaN	NaN	NaN	NaN	NaN	NaN	NaN	NaN	NaN	NaN	NaN	NaN	NaN	NaN	NaN	NaN	NaN	NaN	NaN	NaN	NaN	NaN	NaN	NaN	NaN	NaN	NaN	NaN	NaN	NaN	NaN	NaN	NaN	NaN	NaN
	0.567	0.6365	0.5863	0.516	0.5439	0.5172	0.5962	0.694	0.7318	0.6747	0.63	0.603	0.6985	0.6875	0.7367	0.704	0.7119	0.8009	0.846	0.8377	0.8718	0.8747	0.8335	0.8894	0.8473	0.8316	0.885	0.8851	0.9214	0.9468	0.926	0.9365	0.9423	0.927	0.9438	0.933	0.9052	0.9156	0.9058	0.9289	0.9318	0.9211	0.9031	0.9103	0.9021	0.9274	0.9335	0.9446	0.9344
	0.5043	0.4993	0.3973	0.3015	0.3107	0.2703	0.4598	0.5565	0.6068	0.6137	0.5898	0.6448	0.7859	0.693	0.7598	0.7126	0.7253	0.8652	0.8826	0.8807	0.8977	0.9137	0.9287	0.9478	0.9466	0.9453	0.9561	0.9584	0.9728	0.9764	0.9748	0.9816	0.9875	0.9889	0.9898	0.9882	0.9833	0.985	0.984	0.9861	0.9837	0.9819	0.9794	0.9761	0.9785	0.9824	0.9824	0.9813	0.9835
	-0.0472	0.056	0.0385	0.0419	0.1028	0.1397	0.3084	0.4296	0.4905	0.4738	0.4544	0.5046	0.6579	0.5916	0.6267	0.6036	0.6003	0.7225	0.7632	0.764	0.7833	0.8077	0.8168	0.8453	0.8515	0.8551	0.8942	0.9068	0.9488	0.9753	0.9735	0.9816	0.9857	0.9839	0.9823	0.9811	0.9787	0.9806	0.9851	0.9885	0.9889	0.9867	0.9829	0.9813	0.9816	0.9857	0.9885	0.988	0.9888
	-0.3525	-0.2373	-0.244	-0.2037	-0.0986	-0.0285	0.1278	0.2843	0.3568	0.3504	0.3443	0.3751	0.5164	0.479	0.5428	0.5285	0.5237	0.6199	0.6643	0.6696	0.7131	0.7424	0.7457	0.7906	0.7937	0.8042	0.8524	0.8751	0.925	0.9589	0.9662	0.977	0.9827	0.9815	0.9827	0.9811	0.9757	0.9757	0.9823	0.984	0.9817	0.9765	0.9713	0.9701	0.9684	0.9734	0.9804	0.9845	0.9858
	-0.425	-0.3752	-0.385	-0.3401	-0.2541	-0.1855	-0.0196	0.1237	0.1864	0.1945	0.2103	0.26	0.3733	0.3838	0.4638	0.4455	0.4529	0.5533	0.5946	0.6025	0.6488	0.6914	0.7138	0.7721	0.7656	0.7751	0.8213	0.8438	0.8978	0.9286	0.9262	0.9407	0.9533	0.9586	0.9742	0.9833	0.9816	0.9861	0.9857	0.9807	0.9748	0.9644	0.9596	0.9559	0.9531	0.958	0.9646	0.9696	0.974
	-0.3644	-0.348	-0.3851	-0.3757	-0.3099	-0.2693	-0.1317	-0.0215	0.0481	0.0591	0.0884	0.1544	0.2753	0.3087	0.3902	0.3953	0.4093	0.5177	0.5779	0.5968	0.6465	0.6797	0.6947	0.7491	0.7602	0.7663	0.8071	0.8207	0.8727	0.908	0.9141	0.9406	0.9601	0.9715	0.9797	0.9773	0.9726	0.9709	0.9727	0.9714	0.9672	0.9633	0.9598	0.9551	0.9524	0.9597	0.9696	0.9771	0.9765
	-0.3758	-0.3645	-0.3907	-0.396	-0.3549	-0.3275	-0.1975	-0.0888	-0.0239	-0.0122	0.0039	0.0721	0.214	0.2472	0.345	0.374	0.4113	0.5135	0.5672	0.5697	0.5982	0.6261	0.6297	0.695	0.7023	0.705	0.7582	0.7782	0.8527	0.8918	0.8987	0.9282	0.9498	0.9574	0.9624	0.965	0.9594	0.9671	0.9719	0.9762	0.9747	0.9722	0.9692	0.968	0.9673	0.9651	0.9677	0.9718	0.9745
	-0.3613	-0.3223	-0.3623	-0.3576	-0.3128	-0.2957	-0.1612	-0.0514	0.0071	0.0149	0.0199	0.0463	0.1559	0.1769	0.257	0.2905	0.3544	0.4695	0.5398	0.5424	0.5629	0.5887	0.5869	0.6517	0.6638	0.6768	0.7497	0.7901	0.8664	0.9085	0.9134	0.9325	0.9403	0.9429	0.9539	0.9613	0.9521	0.9512	0.9547	0.9605	0.9666	0.9745	0.9795	0.9809	0.977	0.9723	0.9715	0.9698	0.9655
	-0.3687	-0.3459	-0.3558	-0.3463	-0.2907	-0.2673	-0.1056	0.0072	0.073	0.0642	0.0391	0.0737	0.1672	0.18	0.2569	0.2746	0.3185	0.4309	0.4983	0.5173	0.5495	0.5624	0.5577	0.6244	0.6481	0.6759	0.7593	0.7905	0.8548	0.8976	0.9044	0.9276	0.947	0.961	0.9703	0.9686	0.9542	0.9444	0.944	0.9473	0.9519	0.9578	0.964	0.9754	0.9762	0.9748	0.9707	0.9602	0.9398
	-0.3269	-0.3191	-0.3239	-0.3329	-0.272	-0.2393	-0.1015	0.0266	0.0875	0.0885	0.0817	0.1277	0.2071	0.2109	0.2603	0.2678	0.2861	0.3684	0.432	0.4457	0.4849	0.5262	0.5374	0.6088	0.6312	0.6505	0.7203	0.7457	0.8184	0.8655	0.8753	0.9131	0.9444	0.9618	0.9757	0.9782	0.9701	0.9667	0.9676	0.9699	0.9715	0.975	0.9738	0.9716	0.9712	0.9721	0.9659	0.9523	0.9206
	-0.3256	-0.3022	-0.324	-0.3281	-0.2535	-0.2106	-0.0512	0.0221	0.0571	0.0529	0.0653	0.1158	0.1929	0.202	0.2464	0.2615	0.2908	0.3638	0.3918	0.4174	0.4415	0.4708	0.4759	0.5449	0.5379	0.5523	0.6456	0.6805	0.767	0.8378	0.8645	0.9057	0.9416	0.9561	0.968	0.9769	0.9738	0.9732	0.981	0.9832	0.978	0.9688	0.9594	0.9574	0.9558	0.9502	0.9442	0.9297	0.9118
	-0.3678	-0.3298	-0.3453	-0.3258	-0.2354	-0.1969	-0.0502	0.0072	0.03	0.0099	0.01	0.045	0.1241	0.1505	0.2048	0.2067	0.2545	0.3313	0.3825	0.3932	0.435	0.461	0.4759	0.5511	0.54	0.5392	0.6064	0.6216	0.7139	0.7873	0.8209	0.8782	0.9268	0.9452	0.9641	0.9695	0.9722	0.9788	0.9864	0.9821	0.9646	0.9481	0.9174	0.911	0.8949	0.8922	0.8997	0.9077	0.8957
	-0.4064	-0.3419	-0.3888	-0.3455	-0.237	-0.1695	-0.0603	-0.0044	0.0024	-0.0091	-0.0218	-0.0049	0.086	0.1093	0.176	0.1908	0.2348	0.3112	0.3738	0.3731	0.4046	0.4345	0.4409	0.5129	0.5174	0.5208	0.586	0.6076	0.6848	0.7505	0.7705	0.8289	0.8859	0.9216	0.959	0.9765	0.9762	0.9735	0.9794	0.9534	0.9272	0.8972	0.8509	0.8319	0.8121	0.7984	0.827	0.8604	0.8807
	-0.4382	-0.4194	-0.398	-0.3541	-0.2326	-0.1794	-0.0989	-0.0385	-0.0095	-0.0021	-0.008	0.0168	0.0814	0.0713	0.1375	0.1522	0.1793	0.2543	0.3009	0.3217	0.3637	0.4016	0.4098	0.4902	0.492	0.5044	0.5796	0.6003	0.6801	0.7446	0.7818	0.8322	0.8744	0.9133	0.9478	0.9642	0.9649	0.9551	0.9412	0.898	0.8617	0.8226	0.7733	0.735	0.7103	0.7159	0.7615	0.8235	0.8725
	-0.3615	-0.3411	-0.3036	-0.245	-0.1148	-0.0965	-0.0564	0.0254	0.0472	0.0533	0.0664	0.0641	0.1125	0.0702	0.107	0.1063	0.1147	0.201	0.2476	0.2867	0.3525	0.41	0.434	0.5128	0.5152	0.5376	0.6048	0.6469	0.7276	0.7653	0.7932	0.8552	0.894	0.9229	0.9408	0.9372	0.9177	0.9056	0.8959	0.8611	0.8307	0.7817	0.7245	0.6941	0.6819	0.6992	0.7557	0.8221	0.8676
	-0.2924	-0.2401	-0.2127	-0.1477	-0.1082	-0.085	-0.0447	0.0287	0.0867	0.1024	0.0598	0.0947	0.1296	0.082	0.1286	0.12	0.1273	0.2174	0.285	0.3213	0.3826	0.4509	0.4939	0.563	0.5765	0.5793	0.6375	0.6654	0.7456	0.7999	0.8174	0.8598	0.897	0.9195	0.9078	0.8842	0.8598	0.8426	0.8337	0.789	0.7665	0.7265	0.6941	0.6876	0.6925	0.7146	0.7728	0.8276	0.8897
	-0.1651	-0.1678	-0.1138	-0.1408	-0.0703	-0.067	-0.0502	0.0354	0.0356	0.0521	0.0443	0.0453	0.1031	0.0589	0.1385	0.1257	0.1131	0.2468	0.2896	0.3299	0.3896	0.473	0.5237	0.5964	0.6232	0.6298	0.6935	0.7006	0.7594	0.8	0.8173	0.8614	0.8772	0.8801	0.8652	0.8282	0.7675	0.7475	0.7288	0.697	0.69	0.6761	0.668	0.6662	0.7037	0.7472	0.8192	0.8811	0.8897
	0.1535	0.0846	0.1323	0.2341	0.3197	0.3926	0.522	0.5114	0.5716	0.4783	0.4301	0.5114	0.5103	0.4926	0.5615	0.6032	0.6462	0.7859	0.8071	0.8133	0.8559	0.8703	0.8925	0.9055	0.9066	0.9032	0.9252	0.9009	0.891	0.843	0.7423	0.7462	0.7405	0.7573	0.7213	0.6794	0.6112	0.5724	0.5482	0.5451	0.5623	0.5776	0.6032	0.6522	0.6983	0.7586	0.8291	0.8652	0.9104
	NaN	-0.9584	NaN	NaN	NaN	NaN	NaN	NaN	NaN	NaN	NaN	NaN	NaN	NaN	NaN	0.9796	0.9948	0.9792	0.977	0.9672	0.9518	0.9519	0.9238	0.9312	0.9117	0.8921	0.9394	0.8624	0.7936	0.6662	0.5436	0.5523	0.5277	0.5162	0.4458	0.4246	0.3752	0.3846	0.4109	0.4154	0.4555	0.4942	0.5328	0.563	0.6237	0.6369	0.7211	0.7863	0.8349
	NaN	NaN	NaN	NaN	NaN	NaN	NaN	NaN	NaN	NaN	NaN	NaN	NaN	NaN	NaN	NaN	NaN	NaN	NaN	NaN	NaN	NaN	NaN	NaN	NaN	NaN	0.6502	0.434	0.452	0.2521	-0.0316	0.1196	-0.0661	-0.0751	-0.3036	-0.2734	-0.2806	-0.211	-0.0374	-0.0166	0.0511	0.1244	0.2445	0.3842	0.524	0.5126	0.5378	0.6491	0.7605
	NaN	NaN	NaN	NaN	NaN	NaN	NaN	NaN	NaN	NaN	NaN	NaN	NaN	NaN	NaN	NaN	NaN	NaN	NaN	NaN	NaN	NaN	NaN	NaN	NaN	NaN	NaN	NaN	NaN	NaN	NaN	NaN	NaN	NaN	NaN	NaN	NaN	-0.7927	-0.8163	-0.8361	-0.8454	-0.8559	-0.8925	-0.8958	-0.786	-0.6544	-0.1966	0.1419	0.5416
	NaN	NaN	NaN	NaN	NaN	NaN	NaN	NaN	NaN	NaN	NaN	NaN	NaN	NaN	NaN	NaN	NaN	NaN	NaN	NaN	NaN	NaN	NaN	NaN	NaN	NaN	NaN	NaN	NaN	NaN	NaN	NaN	NaN	NaN	NaN	NaN	NaN	NaN	NaN	NaN	NaN	NaN	NaN	NaN	NaN	-0.7122	NaN	-0.1295	0.1297
	NaN	NaN	NaN	NaN	NaN	NaN	NaN	NaN	NaN	NaN	NaN	NaN	NaN	NaN	NaN	NaN	NaN	NaN	NaN	NaN	NaN	NaN	NaN	NaN	NaN	NaN	NaN	NaN	NaN	NaN	NaN	NaN	NaN	NaN	NaN	NaN	NaN	NaN	NaN	NaN	NaN	NaN	NaN	NaN	NaN	NaN	NaN	NaN	NaN
	NaN	NaN	NaN	NaN	NaN	NaN	NaN	NaN	NaN	NaN	NaN	NaN	NaN	NaN	NaN	NaN	NaN	NaN	NaN	NaN	NaN	NaN	NaN	NaN	NaN	NaN	NaN	NaN	NaN	NaN	NaN	NaN	NaN	NaN	NaN	NaN	NaN	NaN	NaN	NaN	NaN	NaN	NaN	NaN	NaN	NaN	NaN	NaN	NaN
	NaN	NaN	NaN	NaN	NaN	NaN	NaN	NaN	NaN	NaN	NaN	NaN	NaN	NaN	NaN	NaN	NaN	NaN	NaN	NaN	NaN	NaN	NaN	NaN	NaN	NaN	NaN	NaN	NaN	NaN	NaN	NaN	NaN	NaN	NaN	NaN	NaN	NaN	NaN	NaN	NaN	NaN	NaN	NaN	NaN	NaN	NaN	NaN	NaN
	NaN	NaN	NaN	NaN	NaN	NaN	NaN	NaN	NaN	NaN	NaN	NaN	NaN	NaN	NaN	NaN	NaN	NaN	NaN	NaN	NaN	NaN	NaN	NaN	NaN	NaN	NaN	NaN	NaN	NaN	NaN	NaN	NaN	NaN	NaN	NaN	NaN	NaN	NaN	NaN	NaN	NaN	NaN	NaN	NaN	NaN	NaN	NaN	NaN
	NaN	NaN	NaN	NaN	NaN	NaN	NaN	NaN	NaN	NaN	NaN	NaN	NaN	NaN	NaN	NaN	NaN	NaN	NaN	NaN	NaN	NaN	NaN	NaN	NaN	NaN	NaN	NaN	NaN	NaN	NaN	NaN	NaN	NaN	NaN	NaN	NaN	NaN	NaN	NaN	NaN	NaN	NaN	NaN	NaN	NaN	NaN	NaN	NaN
	NaN	NaN	NaN	NaN	NaN	NaN	NaN	NaN	NaN	NaN	NaN	NaN	NaN	NaN	NaN	NaN	NaN	NaN	NaN	NaN	NaN	NaN	NaN	NaN	NaN	NaN	NaN	NaN	NaN	NaN	NaN	NaN	NaN	NaN	NaN	NaN	NaN	NaN	NaN	NaN	NaN	NaN	NaN	NaN	NaN	NaN	NaN	NaN	NaN
	NaN	NaN	NaN	NaN	NaN	NaN	NaN	NaN	NaN	NaN	NaN	NaN	NaN	NaN	NaN	NaN	NaN	NaN	NaN	NaN	NaN	NaN	NaN	NaN	NaN	NaN	NaN	NaN	NaN	NaN	NaN	NaN	NaN	NaN	NaN	NaN	NaN	NaN	NaN	NaN	NaN	NaN	NaN	NaN	NaN	NaN	NaN	NaN	NaN
	NaN	NaN	NaN	NaN	NaN	NaN	NaN	NaN	NaN	NaN	NaN	NaN	NaN	NaN	NaN	NaN	NaN	NaN	NaN	NaN	NaN	NaN	NaN	NaN	NaN	NaN	NaN	NaN	NaN	NaN	NaN	NaN	NaN	NaN	NaN	NaN	NaN	NaN	NaN	NaN	NaN	NaN	NaN	NaN	NaN	NaN	NaN	NaN	NaN
	NaN	NaN	NaN	NaN	NaN	NaN	NaN	NaN	NaN	NaN	NaN	NaN	NaN	NaN	NaN	NaN	NaN	NaN	NaN	NaN	NaN	NaN	NaN	NaN	NaN	NaN	NaN	NaN	NaN	NaN	NaN	NaN	NaN	NaN	NaN	NaN	NaN	NaN	NaN	NaN	NaN	NaN	NaN	NaN	NaN	NaN	NaN	NaN	NaN
	0.5418	0.5673	0.5842	0.5227	0.6414	0.5761	0.7352	0.8042	0.7934	0.7924	0.8611	0.7882	0.7494	0.7183	0.7854	0.7736	0.8279	0.8717	0.8949	0.8625	0.8069	0.818	0.864	0.9215	0.8552	0.8515	0.9226	0.8717	0.9381	0.9453	0.8979	0.9238	0.9405	0.9197	0.9305	0.9147	0.8995	0.9345	0.9382	0.9196	0.9202	0.8876	0.8785	0.8601	0.8761	0.8782	0.8904	0.8959	0.8903
	0.7398	0.6939	0.7211	0.6972	0.7742	0.752	0.8132	0.9064	0.8866	0.8748	0.885	0.9132	0.8983	0.8658	0.8909	0.867	0.9026	0.9194	0.9277	0.9117	0.9149	0.9236	0.9303	0.9444	0.9506	0.9522	0.9627	0.9586	0.9717	0.9809	0.9826	0.9883	0.9866	0.9875	0.9875	0.9828	0.9828	0.9818	0.9778	0.9797	0.9818	0.982	0.9807	0.9757	0.9804	0.9864	0.9854	0.9788	0.9819
	0.5323	0.4562	0.442	0.4345	0.5459	0.6127	0.7096	0.811	0.7487	0.7465	0.7487	0.7698	0.7865	0.7855	0.776	0.7542	0.7832	0.8173	0.8412	0.8255	0.8302	0.8592	0.853	0.8887	0.8961	0.8993	0.9294	0.9388	0.9583	0.9701	0.9747	0.9829	0.9833	0.9844	0.9781	0.9626	0.9607	0.9582	0.9583	0.9633	0.9597	0.9577	0.9578	0.9589	0.964	0.9725	0.9717	0.9709	0.9733
	0.0802	0.015	-0.0131	-0.032	0.0564	0.1296	0.3303	0.5784	0.5621	0.5642	0.5432	0.6019	0.6879	0.7043	0.6801	0.6559	0.6942	0.7472	0.7767	0.7651	0.7667	0.8052	0.8057	0.8412	0.8639	0.876	0.9122	0.9292	0.9495	0.9682	0.9757	0.9774	0.9718	0.9621	0.9454	0.9402	0.9497	0.9537	0.9591	0.9595	0.9562	0.9544	0.9436	0.942	0.9446	0.9516	0.9549	0.9633	0.97
	-0.3108	-0.3423	-0.3524	-0.3284	-0.2579	-0.1683	-0.0365	0.1723	0.2332	0.2667	0.2652	0.3678	0.5214	0.6017	0.6008	0.6066	0.6666	0.7286	0.7457	0.7382	0.7357	0.7525	0.7542	0.8006	0.8139	0.835	0.8803	0.8898	0.9143	0.9374	0.9536	0.9634	0.9663	0.9564	0.9486	0.9487	0.9555	0.9584	0.9629	0.9589	0.947	0.9406	0.9327	0.9347	0.94	0.9455	0.9518	0.9664	0.9799
	-0.4937	-0.5001	-0.5162	-0.5258	-0.4527	-0.3442	-0.2024	-0.0655	-0.0403	0.0012	-0.0416	0.0674	0.1869	0.2883	0.436	0.5049	0.6177	0.7167	0.7638	0.7459	0.7405	0.7569	0.7469	0.7821	0.7734	0.7868	0.8317	0.8473	0.8751	0.9129	0.9366	0.9606	0.9656	0.9577	0.9505	0.9467	0.9521	0.9522	0.9507	0.9474	0.945	0.9507	0.9473	0.9515	0.9527	0.9574	0.9603	0.963	0.9673
	-0.5921	-0.5891	-0.6213	-0.6549	-0.6378	-0.5274	-0.4023	-0.2485	-0.2174	-0.1905	-0.1574	-0.0388	0.0942	0.1857	0.262	0.3011	0.4272	0.5574	0.6917	0.7114	0.731	0.771	0.755	0.7824	0.7848	0.7814	0.8316	0.8436	0.8686	0.9067	0.926	0.9453	0.9567	0.9552	0.9477	0.9381	0.9521	0.9538	0.9592	0.9631	0.9629	0.9607	0.9683	0.9692	0.9681	0.9666	0.9651	0.9644	0.9637
	-0.6087	-0.6294	-0.6724	-0.718	-0.7247	-0.6744	-0.5655	-0.3576	-0.3295	-0.3148	-0.277	-0.16	-0.0084	0.0919	0.128	0.1345	0.2467	0.3709	0.5137	0.5659	0.6253	0.7359	0.7478	0.783	0.7946	0.7791	0.8127	0.8296	0.8496	0.8859	0.9094	0.9287	0.946	0.9562	0.9583	0.9525	0.9573	0.954	0.9626	0.9713	0.9764	0.9813	0.9804	0.9789	0.9795	0.9786	0.9741	0.9725	0.9673
	-0.638	-0.6643	-0.714	-0.7465	-0.7677	-0.7156	-0.6262	-0.5228	-0.4514	-0.4211	-0.3758	-0.2949	-0.1765	-0.071	-0.0314	0.0011	0.118	0.248	0.3833	0.4264	0.4787	0.6251	0.6659	0.7403	0.7793	0.7703	0.7971	0.8085	0.8278	0.8602	0.8935	0.913	0.9292	0.9428	0.9415	0.9443	0.9472	0.9529	0.9631	0.9726	0.9768	0.9774	0.9736	0.9742	0.9736	0.9711	0.97	0.9645	0.9636
	-0.5896	-0.6241	-0.6849	-0.7433	-0.7845	-0.7497	-0.6914	-0.6269	-0.5646	-0.5451	-0.5312	-0.4371	-0.3316	-0.2778	-0.2042	-0.1413	0.0041	0.1938	0.3205	0.3716	0.4162	0.5164	0.5487	0.6333	0.6825	0.7082	0.7637	0.7988	0.8194	0.8536	0.8801	0.9052	0.9235	0.9271	0.9297	0.9344	0.9476	0.9515	0.9584	0.9631	0.9666	0.9664	0.9543	0.9493	0.9472	0.9434	0.9457	0.9477	0.9512
	-0.5769	-0.6037	-0.6555	-0.716	-0.7524	-0.7419	-0.6934	-0.6506	-0.6258	-0.6344	-0.6142	-0.508	-0.4274	-0.3612	-0.287	-0.239	-0.1346	0.0013	0.1569	0.2257	0.2959	0.38	0.4236	0.5351	0.5823	0.599	0.676	0.723	0.7709	0.8188	0.8596	0.8879	0.9081	0.9166	0.9222	0.9275	0.9394	0.9493	0.9518	0.9566	0.9541	0.943	0.9304	0.9163	0.9049	0.9064	0.9121	0.9238	0.9352
	-0.5672	-0.5912	-0.6458	-0.7024	-0.7274	-0.7098	-0.6606	-0.6275	-0.6052	-0.6171	-0.6182	-0.5452	-0.4712	-0.3962	-0.3195	-0.2755	-0.1738	-0.0897	0.03	0.1143	0.1869	0.2979	0.3441	0.446	0.5067	0.5317	0.6138	0.6453	0.7086	0.7588	0.7986	0.8398	0.883	0.9117	0.9296	0.9339	0.9483	0.9416	0.9398	0.9389	0.9356	0.9291	0.9125	0.8962	0.8812	0.8846	0.8964	0.9138	0.9309
	-0.5456	-0.572	-0.6137	-0.668	-0.6912	-0.6736	-0.6084	-0.5518	-0.5382	-0.5662	-0.5737	-0.5605	-0.4962	-0.471	-0.3906	-0.3615	-0.2527	-0.1383	-0.0193	0.0334	0.0982	0.2094	0.2799	0.3728	0.4263	0.448	0.5299	0.5712	0.6339	0.7048	0.7577	0.8142	0.8689	0.9052	0.9237	0.9353	0.9512	0.9482	0.9449	0.9406	0.9322	0.9277	0.918	0.9069	0.9034	0.9031	0.9084	0.9249	0.9368
	-0.5693	-0.5902	-0.6202	-0.6537	-0.6635	-0.6459	-0.5788	-0.5349	-0.511	-0.5529	-0.5645	-0.5377	-0.5198	-0.4805	-0.4348	-0.4171	-0.2986	-0.2008	-0.0786	-0.0076	0.0437	0.1628	0.2266	0.3444	0.3997	0.4121	0.489	0.5269	0.589	0.6598	0.7023	0.7625	0.8029	0.8401	0.8721	0.8996	0.9365	0.9366	0.9332	0.932	0.9205	0.9181	0.9202	0.9171	0.9266	0.9308	0.9307	0.9396	0.9473
	-0.6033	-0.6025	-0.6308	-0.6575	-0.672	-0.6268	-0.5373	-0.4853	-0.4697	-0.5073	-0.515	-0.4946	-0.4609	-0.4597	-0.4369	-0.4257	-0.3367	-0.2362	-0.0881	-0.0023	0.0517	0.1488	0.1671	0.276	0.3179	0.3616	0.4488	0.484	0.541	0.6062	0.6602	0.7067	0.7365	0.7658	0.7886	0.817	0.8859	0.9143	0.9267	0.9391	0.9301	0.9296	0.9309	0.9258	0.9309	0.9364	0.9367	0.9476	0.9497
	-0.6115	-0.6058	-0.6204	-0.6349	-0.6238	-0.5804	-0.4928	-0.4194	-0.4111	-0.4315	-0.4301	-0.4154	-0.3576	-0.3546	-0.3442	-0.3495	-0.2735	-0.1875	-0.0539	0.0082	0.0602	0.1225	0.1027	0.1999	0.2379	0.2723	0.3864	0.4085	0.4693	0.5516	0.6122	0.6724	0.7152	0.7327	0.7437	0.7749	0.8382	0.8806	0.918	0.9361	0.9339	0.937	0.9366	0.9349	0.9396	0.9463	0.9476	0.9545	0.9584
	-0.6363	-0.6315	-0.6549	-0.6474	-0.624	-0.5461	-0.4631	-0.3613	-0.3622	-0.3638	-0.4016	-0.3518	-0.2861	-0.2835	-0.274	-0.2777	-0.1912	-0.1068	-0.0167	-0.0261	-0.0162	0.0115	-0.0098	0.077	0.1145	0.1604	0.2982	0.3378	0.4071	0.4906	0.554	0.6397	0.6971	0.7394	0.76	0.7882	0.8347	0.8688	0.9119	0.9415	0.9445	0.9552	0.9542	0.9518	0.9544	0.9537	0.9526	0.9588	0.9643
	-0.737	-0.7561	-0.7816	-0.7432	-0.714	-0.5416	-0.4375	-0.3219	-0.3586	-0.3773	-0.3938	-0.3864	-0.2884	-0.2548	-0.248	-0.273	-0.1863	-0.1252	-0.0729	-0.0947	-0.0626	-0.008	-0.0152	0.0493	0.0693	0.0834	0.2179	0.2602	0.3467	0.4299	0.4922	0.5925	0.6597	0.7244	0.7582	0.7767	0.8235	0.8595	0.9006	0.9376	0.9482	0.962	0.9617	0.9601	0.9649	0.9673	0.9667	0.9732	0.9764
	NaN	NaN	NaN	NaN	NaN	NaN	NaN	NaN	NaN	NaN	NaN	NaN	NaN	-0.1742	NaN	-0.1863	-0.0974	NaN	-0.1545	-0.1894	-0.7856	-0.3511	-0.1171	0.2145	-0.1429	-0.0528	0.2956	0.3903	0.3809	0.3977	0.3796	0.5045	0.5931	0.6823	0.723	0.7565	0.7969	0.8353	0.8858	0.9196	0.9369	0.9611	0.9696	0.9767	0.977	0.979	0.9783	0.9813	0.9822
	NaN	NaN	NaN	NaN	NaN	NaN	NaN	NaN	NaN	NaN	NaN	NaN	NaN	NaN	NaN	NaN	NaN	NaN	NaN	NaN	NaN	NaN	NaN	NaN	NaN	NaN	NaN	NaN	NaN	NaN	NaN	NaN	NaN	NaN	NaN	0.8701	0.4685	0.7136	0.7122	0.8916	0.9053	0.9392	0.9598	0.9714	0.9773	0.9842	0.9829	0.9846	0.9888
	NaN	NaN	NaN	NaN	NaN	NaN	NaN	NaN	NaN	NaN	NaN	NaN	NaN	NaN	NaN	NaN	NaN	NaN	NaN	NaN	NaN	NaN	NaN	NaN	NaN	NaN	NaN	NaN	NaN	NaN	NaN	NaN	NaN	NaN	NaN	NaN	NaN	NaN	NaN	NaN	NaN	NaN	NaN	NaN	NaN	NaN	0.9518	0.9689	0.9895
	NaN	NaN	NaN	NaN	NaN	NaN	NaN	NaN	NaN	NaN	NaN	NaN	NaN	NaN	NaN	NaN	NaN	NaN	NaN	NaN	NaN	NaN	NaN	NaN	NaN	NaN	NaN	NaN	NaN	NaN	NaN	NaN	NaN	NaN	NaN	NaN	NaN	NaN	NaN	NaN	NaN	NaN	NaN	NaN	NaN	NaN	NaN	0.9601	0.9876
	NaN	NaN	NaN	NaN	NaN	NaN	NaN	NaN	NaN	NaN	NaN	NaN	NaN	NaN	NaN	NaN	NaN	NaN	NaN	NaN	NaN	NaN	NaN	NaN	NaN	NaN	NaN	NaN	NaN	NaN	NaN	NaN	NaN	NaN	NaN	NaN	NaN	NaN	NaN	NaN	NaN	NaN	NaN	NaN	NaN	NaN	NaN	NaN	NaN
	NaN	NaN	NaN	NaN	NaN	NaN	NaN	NaN	NaN	NaN	NaN	NaN	NaN	NaN	NaN	NaN	NaN	NaN	NaN	NaN	NaN	NaN	NaN	NaN	NaN	NaN	NaN	NaN	NaN	NaN	NaN	NaN	NaN	NaN	NaN	NaN	NaN	NaN	NaN	NaN	NaN	NaN	NaN	NaN	NaN	NaN	NaN	NaN	NaN
	NaN	NaN	NaN	NaN	NaN	NaN	NaN	NaN	NaN	NaN	NaN	NaN	NaN	NaN	NaN	NaN	NaN	NaN	NaN	NaN	NaN	NaN	NaN	NaN	NaN	NaN	NaN	NaN	NaN	NaN	NaN	NaN	NaN	NaN	NaN	NaN	NaN	NaN	NaN	NaN	NaN	NaN	NaN	NaN	NaN	NaN	NaN	NaN	NaN
	NaN	NaN	NaN	NaN	NaN	NaN	NaN	NaN	NaN	NaN	NaN	NaN	NaN	NaN	NaN	NaN	NaN	NaN	NaN	NaN	NaN	NaN	NaN	NaN	NaN	NaN	NaN	NaN	NaN	NaN	NaN	NaN	NaN	NaN	NaN	NaN	NaN	NaN	NaN	NaN	NaN	NaN	NaN	NaN	NaN	NaN	NaN	NaN	NaN
	NaN	NaN	NaN	NaN	NaN	NaN	NaN	NaN	NaN	NaN	NaN	NaN	NaN	NaN	NaN	NaN	NaN	NaN	NaN	NaN	NaN	NaN	NaN	NaN	NaN	NaN	NaN	NaN	NaN	NaN	NaN	NaN	NaN	NaN	NaN	NaN	NaN	NaN	NaN	NaN	NaN	NaN	NaN	NaN	NaN	NaN	NaN	NaN	NaN
	NaN	NaN	NaN	NaN	NaN	NaN	NaN	NaN	NaN	NaN	NaN	NaN	NaN	NaN	NaN	NaN	NaN	NaN	NaN	NaN	NaN	NaN	NaN	NaN	NaN	NaN	NaN	NaN	NaN	NaN	NaN	NaN	NaN	NaN	NaN	NaN	NaN	NaN	NaN	NaN	NaN	NaN	NaN	NaN	NaN	NaN	NaN	NaN	NaN
	NaN	NaN	NaN	NaN	NaN	NaN	NaN	NaN	NaN	NaN	NaN	NaN	NaN	NaN	NaN	NaN	NaN	NaN	NaN	NaN	NaN	NaN	NaN	NaN	NaN	NaN	NaN	NaN	NaN	NaN	NaN	NaN	NaN	NaN	NaN	NaN	NaN	NaN	NaN	NaN	NaN	NaN	NaN	NaN	NaN	NaN	NaN	NaN	NaN
	NaN	NaN	NaN	NaN	NaN	NaN	NaN	NaN	NaN	NaN	NaN	NaN	NaN	NaN	NaN	NaN	NaN	NaN	NaN	NaN	NaN	NaN	NaN	NaN	NaN	NaN	NaN	NaN	NaN	NaN	NaN	NaN	NaN	NaN	NaN	NaN	NaN	NaN	NaN	NaN	NaN	NaN	NaN	NaN	NaN	NaN	NaN	NaN	NaN
	NaN	NaN	NaN	NaN	NaN	NaN	NaN	NaN	NaN	NaN	NaN	NaN	NaN	NaN	NaN	NaN	NaN	NaN	NaN	NaN	NaN	NaN	NaN	NaN	NaN	NaN	NaN	NaN	NaN	NaN	NaN	NaN	NaN	NaN	NaN	NaN	NaN	NaN	NaN	NaN	NaN	NaN	NaN	NaN	NaN	NaN	NaN	NaN	NaN
	0.4838	0.4119	0.3213	0.3245	0.3303	0.5229	0.5632	0.5866	0.6006	0.5473	0.6017	0.6265	0.7422	0.8284	0.7637	0.731	0.8312	0.9101	0.9401	0.9443	0.9457	0.9225	0.885	0.8779	0.8846	0.9014	0.9249	0.9191	0.9371	0.9205	0.9003	0.886	0.874	0.8966	0.8711	0.895	0.8982	0.9201	0.9322	0.9406	0.9135	0.9022	0.8916	0.8923	0.8988	0.9076	0.9207	0.8998	0.9269
	0.5064	0.4639	0.4794	0.5089	0.5556	0.6873	0.7418	0.7555	0.7888	0.7043	0.804	0.7929	0.8985	0.9311	0.9184	0.8945	0.9287	0.9555	0.9705	0.9765	0.9695	0.9651	0.9602	0.964	0.9624	0.9581	0.9618	0.9521	0.9521	0.9474	0.9336	0.9358	0.9373	0.9466	0.9378	0.9146	0.8908	0.8804	0.8959	0.9167	0.9212	0.9298	0.9118	0.9074	0.9012	0.9042	0.9155	0.897	0.9124
	0.6921	0.6491	0.6801	0.6724	0.7262	0.8556	0.9009	0.9424	0.9413	0.9111	0.9491	0.9577	0.9744	0.9713	0.9585	0.9483	0.9566	0.9687	0.9727	0.9665	0.9581	0.9493	0.936	0.9409	0.9263	0.9196	0.935	0.9133	0.9184	0.9104	0.8967	0.8954	0.8924	0.912	0.9031	0.874	0.8497	0.8326	0.8457	0.8645	0.8616	0.8614	0.8501	0.8534	0.8547	0.8489	0.8616	0.8433	0.8578
	0.6994	0.6709	0.6897	0.6923	0.7562	0.8598	0.8894	0.9268	0.9486	0.9581	0.9751	0.9699	0.975	0.9675	0.9641	0.9583	0.9637	0.961	0.9559	0.941	0.9248	0.9233	0.9158	0.9197	0.9009	0.875	0.8894	0.8562	0.8668	0.8675	0.8531	0.8728	0.8617	0.8805	0.8632	0.8497	0.829	0.8084	0.8205	0.8268	0.8285	0.8119	0.7994	0.7922	0.7783	0.7653	0.7836	0.774	0.7902
	0.6664	0.6473	0.6631	0.691	0.7371	0.8186	0.8694	0.9139	0.9467	0.9607	0.9726	0.972	0.972	0.9661	0.961	0.9493	0.9451	0.9483	0.946	0.9329	0.9121	0.8979	0.8829	0.8862	0.8696	0.8587	0.8647	0.8374	0.8518	0.8459	0.8346	0.8571	0.85	0.8533	0.8321	0.8243	0.8126	0.7956	0.7896	0.7793	0.7611	0.7356	0.6928	0.6779	0.6658	0.6588	0.6979	0.6977	0.7382
	0.6771	0.6562	0.6734	0.7147	0.7556	0.8124	0.8378	0.8775	0.9131	0.9013	0.9222	0.9358	0.9477	0.9496	0.9332	0.9197	0.925	0.9325	0.926	0.914	0.8928	0.8782	0.8525	0.8597	0.8511	0.8418	0.8666	0.8527	0.8595	0.8412	0.8181	0.8238	0.8084	0.8315	0.81	0.7969	0.7748	0.7615	0.7665	0.7657	0.7251	0.6872	0.6503	0.6322	0.6268	0.6081	0.6241	0.6261	0.6606
	0.6168	0.5862	0.6277	0.6572	0.722	0.7943	0.8362	0.8574	0.8719	0.8514	0.8746	0.8869	0.8973	0.8978	0.8798	0.8579	0.8945	0.9288	0.9259	0.919	0.8943	0.8702	0.841	0.8411	0.8229	0.8254	0.8541	0.8354	0.8458	0.8269	0.7929	0.7974	0.7831	0.7906	0.7803	0.7628	0.7477	0.7249	0.7234	0.7273	0.7172	0.6955	0.6845	0.6729	0.6527	0.6326	0.6457	0.6318	0.6418
	0.6214	0.589	0.6255	0.6668	0.7282	0.7924	0.8318	0.8558	0.865	0.8332	0.8406	0.8409	0.8408	0.8309	0.8085	0.77	0.8115	0.8463	0.8758	0.8903	0.8982	0.8685	0.8217	0.8286	0.8041	0.8021	0.826	0.8066	0.817	0.7998	0.7873	0.7883	0.769	0.7854	0.7605	0.7511	0.7285	0.7199	0.7479	0.7536	0.7315	0.7087	0.6856	0.675	0.6756	0.6708	0.6866	0.6745	0.6728
	0.6194	0.5916	0.5875	0.6173	0.659	0.735	0.7725	0.8031	0.8151	0.7777	0.798	0.7881	0.7841	0.7742	0.7231	0.676	0.6975	0.7331	0.776	0.7952	0.8248	0.8274	0.8167	0.8161	0.7929	0.7875	0.818	0.7801	0.7933	0.7871	0.7714	0.7884	0.7722	0.7895	0.7769	0.7583	0.7616	0.7537	0.7736	0.7875	0.7804	0.7402	0.7039	0.6763	0.6791	0.6826	0.6937	0.6838	0.695
	0.6154	0.565	0.5647	0.5684	0.5996	0.6659	0.7005	0.7369	0.752	0.7133	0.7361	0.7444	0.7392	0.7069	0.6513	0.6029	0.6082	0.6477	0.6809	0.7084	0.7322	0.7476	0.7518	0.7859	0.7862	0.765	0.8098	0.7854	0.7925	0.7953	0.7856	0.799	0.7921	0.7929	0.7569	0.7559	0.746	0.7502	0.7793	0.7957	0.7889	0.7717	0.751	0.7273	0.7242	0.7241	0.7271	0.7135	0.7121
	0.6754	0.6186	0.5803	0.5858	0.595	0.6455	0.6842	0.6934	0.7045	0.6632	0.6932	0.6784	0.6814	0.657	0.6017	0.5624	0.5816	0.6162	0.6543	0.6747	0.687	0.6875	0.6728	0.7032	0.7048	0.6806	0.7421	0.7201	0.7352	0.7359	0.7385	0.7747	0.7867	0.8032	0.7586	0.7555	0.749	0.7675	0.7996	0.8117	0.7967	0.7841	0.7627	0.7581	0.7466	0.7374	0.7466	0.7381	0.7301
	0.6736	0.6121	0.6076	0.5965	0.605	0.6499	0.6599	0.6826	0.6825	0.6442	0.6592	0.6529	0.6511	0.63	0.5809	0.5459	0.5573	0.5836	0.61	0.6279	0.6295	0.6186	0.5817	0.6041	0.6115	0.5849	0.6409	0.6185	0.6616	0.6945	0.7049	0.7611	0.7762	0.8059	0.7642	0.7424	0.7381	0.7631	0.8001	0.8068	0.7826	0.7625	0.7588	0.7533	0.7475	0.733	0.7451	0.7379	0.7501
	0.6572	0.6042	0.5836	0.5716	0.5782	0.6174	0.6404	0.648	0.6473	0.5906	0.6118	0.6062	0.6059	0.5901	0.5373	0.4999	0.5028	0.5309	0.5659	0.5593	0.5579	0.539	0.494	0.521	0.4817	0.4866	0.551	0.5311	0.6129	0.635	0.6377	0.6745	0.6838	0.7343	0.7353	0.7602	0.7916	0.8223	0.8428	0.8433	0.819	0.7922	0.7728	0.7819	0.7896	0.7821	0.7832	0.7526	0.7525
	0.6991	0.6443	0.6359	0.6115	0.5862	0.6265	0.6448	0.644	0.6318	0.5417	0.5603	0.5384	0.5376	0.525	0.4805	0.4526	0.4801	0.5176	0.549	0.5533	0.5243	0.5118	0.4568	0.4688	0.4266	0.4067	0.4566	0.4274	0.5077	0.5523	0.5479	0.6111	0.6286	0.6886	0.7154	0.7262	0.7504	0.7714	0.8168	0.8356	0.8325	0.8327	0.8087	0.8162	0.8139	0.802	0.7944	0.7802	0.7868
	0.7554	0.717	0.6866	0.6574	0.6028	0.6032	0.604	0.5804	0.5444	0.4388	0.4604	0.4366	0.4428	0.4356	0.4024	0.3901	0.4282	0.4908	0.5219	0.5267	0.5073	0.5058	0.4603	0.4653	0.4248	0.3871	0.4425	0.3946	0.4453	0.4744	0.4807	0.5663	0.6002	0.6669	0.6752	0.7013	0.7192	0.7275	0.7596	0.7942	0.8142	0.8301	0.8304	0.8282	0.8234	0.8045	0.818	0.8133	0.8233
	0.7692	0.7278	0.6802	0.6453	0.5826	0.5836	0.5791	0.5523	0.5004	0.3854	0.418	0.3962	0.4107	0.4005	0.3602	0.3582	0.3999	0.4489	0.5028	0.5254	0.53	0.5149	0.4741	0.4744	0.4365	0.4149	0.4521	0.4017	0.451	0.4532	0.4521	0.4975	0.5173	0.5763	0.5736	0.6238	0.6517	0.6797	0.7339	0.7785	0.8031	0.8265	0.8225	0.8327	0.8291	0.8264	0.8354	0.8291	0.837
	0.7216	0.6525	0.5935	0.5375	0.4954	0.5004	0.4807	0.4787	0.425	0.3345	0.3487	0.3375	0.3394	0.3309	0.3229	0.3002	0.3249	0.3661	0.4238	0.4305	0.4274	0.424	0.388	0.4203	0.4004	0.3949	0.443	0.4067	0.4428	0.4472	0.4247	0.4604	0.4591	0.5157	0.5196	0.5422	0.5751	0.6082	0.6867	0.7511	0.788	0.8147	0.8372	0.8478	0.8742	0.8693	0.8743	0.8643	0.8703
	0.5773	0.4707	0.5186	0.4308	0.3434	0.3308	0.3984	0.3058	0.2515	0.1711	0.2259	0.2294	0.2678	0.2238	0.173	0.1468	0.1863	0.2316	0.2908	0.2943	0.2768	0.2924	0.2276	0.2541	0.2169	0.2099	0.2654	0.2343	0.2844	0.2968	0.2877	0.3436	0.3667	0.4325	0.4343	0.46	0.4904	0.5481	0.6455	0.7176	0.7606	0.7981	0.8287	0.86	0.8866	0.8857	0.8928	0.8808	0.8799
	NaN	NaN	NaN	NaN	NaN	NaN	NaN	NaN	NaN	NaN	NaN	NaN	NaN	NaN	-0.0894	-0.1066	-0.2579	-0.2312	-0.1894	-0.1338	-0.2136	0.0125	0.0117	0.1124	0.0097	0.0649	0.1564	0.1275	0.167	0.181	0.1814	0.2502	0.2774	0.3514	0.3456	0.3819	0.3948	0.4692	0.5806	0.6762	0.7384	0.7958	0.8401	0.8787	0.9115	0.9096	0.9167	0.9035	0.8986
	NaN	NaN	NaN	NaN	NaN	NaN	NaN	NaN	NaN	NaN	NaN	NaN	NaN	NaN	NaN	NaN	NaN	NaN	NaN	NaN	NaN	NaN	NaN	0.6289	NaN	NaN	NaN	NaN	NaN	NaN	0.218	0.0926	0.0762	0.2816	0.2516	0.3447	0.4243	0.5206	0.626	0.696	0.7557	0.8076	0.8383	0.8763	0.9102	0.9235	0.9441	0.9463	0.9604
	NaN	NaN	NaN	NaN	NaN	NaN	NaN	NaN	NaN	NaN	NaN	NaN	NaN	NaN	NaN	NaN	NaN	NaN	NaN	NaN	NaN	NaN	NaN	NaN	NaN	NaN	NaN	NaN	NaN	NaN	NaN	NaN	NaN	NaN	NaN	NaN	NaN	NaN	NaN	NaN	NaN	0.9033	0.8463	0.8896	0.9041	0.9293	0.9588	0.9425	0.9574
	NaN	NaN	NaN	NaN	NaN	NaN	NaN	NaN	NaN	NaN	NaN	NaN	NaN	NaN	NaN	NaN	NaN	NaN	NaN	NaN	NaN	NaN	NaN	NaN	NaN	NaN	NaN	NaN	NaN	NaN	NaN	NaN	NaN	NaN	NaN	NaN	NaN	NaN	NaN	NaN	NaN	NaN	NaN	NaN	NaN	NaN	NaN	NaN	NaN
	NaN	NaN	NaN	NaN	NaN	NaN	NaN	NaN	NaN	NaN	NaN	NaN	NaN	NaN	NaN	NaN	NaN	NaN	NaN	NaN	NaN	NaN	NaN	NaN	NaN	NaN	NaN	NaN	NaN	NaN	NaN	NaN	NaN	NaN	NaN	NaN	NaN	NaN	NaN	NaN	NaN	NaN	NaN	NaN	NaN	NaN	NaN	NaN	NaN
	NaN	NaN	NaN	NaN	NaN	NaN	NaN	NaN	NaN	NaN	NaN	NaN	NaN	NaN	NaN	NaN	NaN	NaN	NaN	NaN	NaN	NaN	NaN	NaN	NaN	NaN	NaN	NaN	NaN	NaN	NaN	NaN	NaN	NaN	NaN	NaN	NaN	NaN	NaN	NaN	NaN	NaN	NaN	NaN	NaN	NaN	NaN	NaN	NaN
	NaN	NaN	NaN	NaN	NaN	NaN	NaN	NaN	NaN	NaN	NaN	NaN	NaN	NaN	NaN	NaN	NaN	NaN	NaN	NaN	NaN	NaN	NaN	NaN	NaN	NaN	NaN	NaN	NaN	NaN	NaN	NaN	NaN	NaN	NaN	NaN	NaN	NaN	NaN	NaN	NaN	NaN	NaN	NaN	NaN	NaN	NaN	NaN	NaN
	NaN	NaN	NaN	NaN	NaN	NaN	NaN	NaN	NaN	NaN	NaN	NaN	NaN	NaN	NaN	NaN	NaN	NaN	NaN	NaN	NaN	NaN	NaN	NaN	NaN	NaN	NaN	NaN	NaN	NaN	NaN	NaN	NaN	NaN	NaN	NaN	NaN	NaN	NaN	NaN	NaN	NaN	NaN	NaN	NaN	NaN	NaN	NaN	NaN
	NaN	NaN	NaN	NaN	NaN	NaN	NaN	NaN	NaN	NaN	NaN	NaN	NaN	NaN	NaN	NaN	NaN	NaN	NaN	NaN	NaN	NaN	NaN	NaN	NaN	NaN	NaN	NaN	NaN	NaN	NaN	NaN	NaN	NaN	NaN	NaN	NaN	NaN	NaN	NaN	NaN	NaN	NaN	NaN	NaN	NaN	NaN	NaN	NaN
	NaN	NaN	NaN	NaN	NaN	NaN	NaN	NaN	NaN	NaN	NaN	NaN	NaN	NaN	NaN	NaN	NaN	NaN	NaN	NaN	NaN	NaN	NaN	NaN	NaN	NaN	NaN	NaN	NaN	NaN	NaN	NaN	NaN	NaN	NaN	NaN	NaN	NaN	NaN	NaN	NaN	NaN	NaN	NaN	NaN	NaN	NaN	NaN	NaN
	NaN	NaN	NaN	NaN	NaN	NaN	NaN	NaN	NaN	NaN	NaN	NaN	NaN	NaN	NaN	NaN	NaN	NaN	NaN	NaN	NaN	NaN	NaN	NaN	NaN	NaN	NaN	NaN	NaN	NaN	NaN	NaN	NaN	NaN	NaN	NaN	NaN	NaN	NaN	NaN	NaN	NaN	NaN	NaN	NaN	NaN	NaN	NaN	NaN
	NaN	NaN	NaN	NaN	NaN	NaN	NaN	NaN	NaN	NaN	NaN	NaN	NaN	NaN	NaN	NaN	NaN	NaN	NaN	NaN	NaN	NaN	NaN	NaN	NaN	NaN	NaN	NaN	NaN	NaN	NaN	NaN	NaN	NaN	NaN	NaN	NaN	NaN	NaN	NaN	NaN	NaN	NaN	NaN	NaN	NaN	NaN	NaN	NaN
	NaN	NaN	NaN	NaN	NaN	NaN	NaN	NaN	NaN	NaN	NaN	NaN	NaN	NaN	NaN	NaN	NaN	NaN	NaN	NaN	NaN	NaN	NaN	NaN	NaN	NaN	NaN	NaN	NaN	NaN	NaN	NaN	NaN	NaN	NaN	NaN	NaN	NaN	NaN	NaN	NaN	NaN	NaN	NaN	NaN	NaN	NaN	NaN	NaN
MOB4 KO2
	0.749	0.699	0.8056	0.5216	0.5932	0.681	0.5491	0.7706	0.8514	0.7866	0.8179	0.7227	0.6199	0.6703	0.6773	0.653	0.7449	0.8033	0.7708	0.8234	0.8006	0.7924	0.7767	0.6832	0.6067	0.6583	0.6478	0.6592	0.7983	0.7971	0.7377	0.8209	0.8347	0.849	0.9013	0.9249	0.9303	0.9362	0.898	0.8985	0.9088	0.8994	0.9118	0.8855	0.8956	0.891	0.8114	0.8341	0.8477
	0.872	0.8586	0.9005	0.7993	0.8518	0.8646	0.8848	0.9114	0.9306	0.9101	0.9229	0.8811	0.8538	0.8993	0.9115	0.9384	0.9559	0.969	0.9788	0.9777	0.9876	0.9887	0.9826	0.9817	0.9717	0.9625	0.9797	0.9774	0.9816	0.9847	0.9818	0.9822	0.9786	0.9786	0.977	0.9751	0.9764	0.9765	0.978	0.9794	0.9828	0.982	0.9777	0.975	0.9722	0.9676	0.9621	0.964	0.9612
	0.5915	0.6398	0.6976	0.7067	0.7618	0.782	0.8226	0.854	0.8696	0.8859	0.9113	0.9042	0.8958	0.89	0.895	0.9182	0.9234	0.9463	0.9517	0.9464	0.9641	0.9662	0.9547	0.9542	0.9467	0.9372	0.961	0.9587	0.967	0.974	0.969	0.9744	0.9739	0.9716	0.9763	0.9768	0.9788	0.9803	0.9797	0.984	0.9849	0.982	0.9822	0.9774	0.9738	0.9727	0.9699	0.9689	0.971
	0.0376	0.1216	0.2601	0.3023	0.3793	0.4637	0.5573	0.6153	0.699	0.6975	0.7185	0.7567	0.7816	0.7826	0.8175	0.8583	0.8637	0.9002	0.9055	0.9006	0.9241	0.926	0.9188	0.9186	0.9141	0.9059	0.9334	0.9414	0.9581	0.967	0.9641	0.9657	0.9664	0.9689	0.9695	0.9702	0.9707	0.9727	0.9757	0.9769	0.9764	0.978	0.9794	0.9748	0.9733	0.9731	0.9685	0.9684	0.972
	-0.2205	-0.1452	-0.0312	-0.0121	0.0438	0.1439	0.2254	0.3612	0.4928	0.4786	0.5455	0.5821	0.6289	0.649	0.6878	0.7532	0.7742	0.8168	0.8364	0.8237	0.8434	0.8491	0.8456	0.8575	0.858	0.8549	0.899	0.9101	0.9336	0.9549	0.9534	0.9551	0.9536	0.9554	0.9609	0.9719	0.9778	0.9828	0.9834	0.985	0.9834	0.9784	0.9763	0.9729	0.9737	0.9742	0.9737	0.9717	0.9704
	-0.4039	-0.3292	-0.2249	-0.1932	-0.1444	-0.0432	0.0087	0.1378	0.2335	0.2776	0.3736	0.4219	0.4714	0.5113	0.5508	0.6189	0.6543	0.7129	0.7368	0.7403	0.76	0.7576	0.7518	0.7772	0.7841	0.7801	0.8376	0.8639	0.9002	0.9281	0.9299	0.9395	0.9455	0.9481	0.9576	0.9654	0.9742	0.9793	0.9839	0.988	0.991	0.9925	0.9893	0.9851	0.9794	0.9729	0.9624	0.9601	0.9604
	-0.5177	-0.4552	-0.3682	-0.3352	-0.2651	-0.1654	-0.0926	0.026	0.1184	0.1471	0.2198	0.2684	0.3244	0.3545	0.4091	0.488	0.5299	0.6097	0.6508	0.6543	0.6905	0.6952	0.7022	0.7112	0.7154	0.7206	0.7781	0.8181	0.8554	0.8933	0.902	0.9173	0.933	0.9411	0.9529	0.968	0.9738	0.979	0.9839	0.9865	0.9886	0.9899	0.9917	0.9885	0.9852	0.9805	0.9743	0.9681	0.957
	-0.5705	-0.5266	-0.4496	-0.43	-0.371	-0.311	-0.2486	-0.1448	-0.0593	-0.0218	0.0463	0.1135	0.1816	0.214	0.2743	0.3506	0.3986	0.4929	0.5452	0.5564	0.6104	0.631	0.6537	0.6714	0.671	0.676	0.7462	0.7737	0.8102	0.8439	0.848	0.8635	0.8868	0.9077	0.926	0.9427	0.9528	0.9587	0.9648	0.9743	0.9793	0.9852	0.9882	0.9882	0.9851	0.983	0.98	0.9783	0.9723
	-0.6008	-0.5873	-0.5369	-0.5215	-0.474	-0.4025	-0.3671	-0.2752	-0.193	-0.1577	-0.108	-0.0089	0.0531	0.0864	0.1603	0.24	0.2909	0.3787	0.4341	0.4702	0.5391	0.5737	0.5955	0.6183	0.6164	0.6253	0.6807	0.7174	0.7682	0.7995	0.8077	0.832	0.8486	0.8709	0.8922	0.9091	0.9271	0.9358	0.9493	0.964	0.9696	0.9761	0.9825	0.9801	0.9796	0.9779	0.974	0.9717	0.9707
	-0.6419	-0.6247	-0.584	-0.596	-0.5619	-0.4969	-0.4643	-0.3666	-0.2702	-0.2337	-0.181	-0.1323	-0.0771	-0.0275	0.0365	0.1093	0.168	0.2744	0.351	0.3926	0.4557	0.4825	0.505	0.5264	0.5302	0.5483	0.6244	0.6685	0.7262	0.7522	0.7652	0.7915	0.8083	0.8298	0.8471	0.869	0.8902	0.9079	0.9219	0.9425	0.952	0.9636	0.9717	0.9709	0.9712	0.9672	0.9695	0.966	0.9663
	-0.645	-0.644	-0.6198	-0.6264	-0.613	-0.5803	-0.572	-0.4879	-0.4118	-0.3748	-0.2985	-0.2579	-0.1949	-0.1531	-0.0881	-0.0053	0.0611	0.1736	0.237	0.2894	0.3453	0.3903	0.4237	0.4553	0.4495	0.4619	0.5309	0.5765	0.6471	0.6853	0.7009	0.7313	0.7546	0.7761	0.803	0.8308	0.8533	0.8714	0.8922	0.9153	0.9349	0.9478	0.9597	0.9616	0.9642	0.9677	0.968	0.9721	0.9782
	-0.6332	-0.6492	-0.624	-0.6461	-0.6409	-0.619	-0.6308	-0.5627	-0.5004	-0.4651	-0.392	-0.3383	-0.2983	-0.2346	-0.1873	-0.1153	-0.0446	0.0176	0.1101	0.154	0.226	0.2639	0.3292	0.3698	0.3661	0.3933	0.4589	0.5038	0.5904	0.6421	0.6689	0.699	0.7276	0.7501	0.7722	0.7951	0.8124	0.8331	0.8617	0.8792	0.9037	0.923	0.9421	0.9431	0.9492	0.9583	0.9618	0.9676	0.9759
	-0.6595	-0.662	-0.6692	-0.6798	-0.6637	-0.6409	-0.6754	-0.6293	-0.575	-0.5497	-0.5032	-0.4792	-0.4474	-0.39	-0.35	-0.2544	-0.1582	-0.0892	0.0118	0.071	0.144	0.1898	0.2367	0.2761	0.2785	0.3166	0.384	0.4362	0.5315	0.5869	0.6106	0.6481	0.6792	0.712	0.7425	0.7641	0.78	0.7956	0.8198	0.8478	0.8776	0.9033	0.928	0.9328	0.943	0.9433	0.9477	0.956	0.9674
	-0.6608	-0.6798	-0.6862	-0.7066	-0.7051	-0.6905	-0.7041	-0.6813	-0.6558	-0.6388	-0.5863	-0.5759	-0.5403	-0.4774	-0.4043	-0.3248	-0.2297	-0.1567	-0.0806	-0.0169	0.0375	0.1011	0.1353	0.1686	0.1812	0.215	0.2758	0.3384	0.4359	0.4932	0.5216	0.5576	0.5999	0.655	0.7011	0.7386	0.7613	0.7743	0.7992	0.8286	0.8559	0.8861	0.9154	0.9239	0.9296	0.9318	0.937	0.9475	0.963
	-0.6357	-0.6654	-0.6598	-0.6935	-0.6917	-0.6959	-0.7247	-0.7107	-0.6994	-0.6922	-0.662	-0.6334	-0.6054	-0.5286	-0.4731	-0.4135	-0.3507	-0.2882	-0.2187	-0.1522	-0.0937	-0.0291	0.0222	0.0682	0.0885	0.1226	0.1885	0.2376	0.3493	0.3982	0.4398	0.4878	0.5172	0.5676	0.6409	0.6892	0.7216	0.7491	0.7752	0.8022	0.8292	0.8599	0.8914	0.899	0.9144	0.9243	0.9281	0.9393	0.9514
	-0.796	-0.8127	-0.7777	-0.8165	-0.7932	-0.7617	-0.7579	-0.7442	-0.7128	-0.7084	-0.6813	-0.6685	-0.6402	-0.6044	-0.5735	-0.5231	-0.448	-0.4045	-0.363	-0.3054	-0.2641	-0.1904	-0.121	-0.0657	-0.0261	0.0219	0.0951	0.1606	0.262	0.3192	0.3611	0.4141	0.455	0.5122	0.5838	0.6433	0.6883	0.7257	0.7595	0.8	0.8319	0.8525	0.8786	0.8768	0.8932	0.9054	0.9136	0.9277	0.9436
	-0.7905	-0.791	-0.7776	-0.7953	-0.7918	-0.7845	-0.7917	-0.7733	-0.7576	-0.7353	-0.7141	-0.6947	-0.7037	-0.662	-0.6397	-0.6117	-0.573	-0.5412	-0.491	-0.4496	-0.4215	-0.3531	-0.2846	-0.2089	-0.1601	-0.0795	0.0178	0.088	0.2078	0.2864	0.3327	0.3848	0.4146	0.4626	0.5186	0.572	0.6215	0.6658	0.7074	0.7478	0.7932	0.8208	0.8521	0.8489	0.8659	0.8796	0.8872	0.9041	0.9309
	-0.8432	-0.8596	-0.8438	-0.8356	-0.8058	-0.7855	-0.8175	-0.8097	-0.7917	-0.7721	-0.754	-0.7723	-0.7614	-0.7058	-0.7116	-0.652	-0.6266	-0.625	-0.5825	-0.5407	-0.502	-0.4447	-0.3723	-0.3024	-0.2465	-0.1842	-0.1043	-0.0066	0.1187	0.1939	0.2588	0.3341	0.3909	0.4416	0.5102	0.574	0.6164	0.6347	0.6689	0.6997	0.7373	0.7762	0.8037	0.8091	0.8418	0.8616	0.8659	0.8856	0.9167
	-0.9427	-0.9341	-0.9503	-0.9566	-0.9457	-0.9443	-0.9255	-0.9301	-0.9331	-0.9276	-0.9299	-0.9215	-0.9089	-0.8374	-0.8677	-0.8389	-0.7742	-0.7764	-0.7957	-0.74	-0.6168	-0.6082	-0.5245	-0.507	-0.3948	-0.3308	-0.2527	-0.1398	-0.0146	0.0482	0.1542	0.2275	0.2936	0.377	0.46	0.5277	0.5857	0.6254	0.6699	0.6902	0.7194	0.736	0.7749	0.7705	0.7934	0.8144	0.8349	0.8607	0.8932
	NaN	NaN	NaN	NaN	NaN	NaN	NaN	NaN	NaN	NaN	NaN	NaN	NaN	NaN	NaN	NaN	NaN	NaN	NaN	NaN	NaN	NaN	NaN	NaN	-0.6869	-0.6329	NaN	-0.4872	-0.3213	-0.0054	0.1679	0.2445	0.2771	0.3746	0.4069	0.5015	0.5537	0.5999	0.6553	0.6801	0.7077	0.7398	0.7674	0.7723	0.7692	0.7845	0.7995	0.8104	0.8456
	NaN	NaN	NaN	NaN	NaN	NaN	NaN	NaN	NaN	NaN	NaN	NaN	NaN	NaN	NaN	NaN	NaN	NaN	NaN	NaN	NaN	NaN	NaN	NaN	NaN	NaN	NaN	NaN	NaN	NaN	NaN	NaN	NaN	NaN	NaN	NaN	NaN	NaN	NaN	0.6646	NaN	0.6849	0.7328	0.7391	0.7813	0.7923	0.7976	0.799	0.8163
	NaN	NaN	NaN	NaN	NaN	NaN	NaN	NaN	NaN	NaN	NaN	NaN	NaN	NaN	NaN	NaN	NaN	NaN	NaN	NaN	NaN	NaN	NaN	NaN	NaN	NaN	NaN	NaN	NaN	NaN	NaN	NaN	NaN	NaN	NaN	NaN	NaN	NaN	NaN	NaN	NaN	NaN	NaN	NaN	NaN	0.8415	0.742	0.8161	0.8695
	NaN	NaN	NaN	NaN	NaN	NaN	NaN	NaN	NaN	NaN	NaN	NaN	NaN	NaN	NaN	NaN	NaN	NaN	NaN	NaN	NaN	NaN	NaN	NaN	NaN	NaN	NaN	NaN	NaN	NaN	NaN	NaN	NaN	NaN	NaN	NaN	NaN	NaN	NaN	NaN	NaN	NaN	NaN	NaN	NaN	NaN	NaN	NaN	NaN
	NaN	NaN	NaN	NaN	NaN	NaN	NaN	NaN	NaN	NaN	NaN	NaN	NaN	NaN	NaN	NaN	NaN	NaN	NaN	NaN	NaN	NaN	NaN	NaN	NaN	NaN	NaN	NaN	NaN	NaN	NaN	NaN	NaN	NaN	NaN	NaN	NaN	NaN	NaN	NaN	NaN	NaN	NaN	NaN	NaN	NaN	NaN	NaN	NaN
	NaN	NaN	NaN	NaN	NaN	NaN	NaN	NaN	NaN	NaN	NaN	NaN	NaN	NaN	NaN	NaN	NaN	NaN	NaN	NaN	NaN	NaN	NaN	NaN	NaN	NaN	NaN	NaN	NaN	NaN	NaN	NaN	NaN	NaN	NaN	NaN	NaN	NaN	NaN	NaN	NaN	NaN	NaN	NaN	NaN	NaN	NaN	NaN	NaN
	NaN	NaN	NaN	NaN	NaN	NaN	NaN	NaN	NaN	NaN	NaN	NaN	NaN	NaN	NaN	NaN	NaN	NaN	NaN	NaN	NaN	NaN	NaN	NaN	NaN	NaN	NaN	NaN	NaN	NaN	NaN	NaN	NaN	NaN	NaN	NaN	NaN	NaN	NaN	NaN	NaN	NaN	NaN	NaN	NaN	NaN	NaN	NaN	NaN
[truncated: 98 more rows]
[truncated: 571 more columns]

## Sheet: Fig 3
				GFP-fused (Fig. 4A)															IF (Fig4B)
					PKN2			MOB4
[truncated: 145 more rows]

## Sheet: Fig. 4
Fig. 4A
	exp1
[truncated: 139 more rows]
[truncated: 105 more columns]

## Sheet: Fig5
	ORDER PARAMETER
[truncated: 749 more rows]
[truncated: 602 more columns]

## Sheet: Fig S2
S2B		ORDER
[truncated: 129 more rows]
[truncated: 102 more columns]

[truncated: 4 more sheets: Fig. S5, Fig S9, Fig 7, Fig S10]
